# Supplementary material for: Comparative characterization of bronchial and nasal mucus reveals key determinants of influenza A virus inhibition
Source: mSphere. 2025 Aug 25;10(9):e00365-25. doi: 10.1128/msphere.00365-25 (PMC12482186; doi:10.1128/msphere.00365-25)
Supplement: Table S1 — Salts. [file msphere.00365-25-s0002.xlsx]

## Sheet: salts
	Sample	Na	NH4+	K	Mg	Ca	Cl	Sulfate	NO3-	oxalate	PO43-		salt total
		ppb	ppb	ppb	ppb	ppb	ppb	ppb	ppb	ppb	ppb		mg/L
	NepC-038-a	844027	17130.3	29542.9	2079	5665.92	1.12343e+06	9443.5	701.25	1683	19354.5		2053.06
	NepC-038-b	701041	16959.6	29418.7	2031.53	5597.17	1.13073e+06	9350	561	1683	19354.5		1916.72
	NepC-038-c	690486	16818.6	29874.4	2020.53	5512.83	956567	7199.5	3085.5	981.75	16269		1728.82
	NepC-060-a	1222100	20617.2	52600.4	3474.26	8997.08	1.82593e+06	10659	2244	1542.75	32257.5		3180.42
	NepC-060-b	1.15133e+06	21194.8	53832.4	3457.47	9195.08	1.80349e+06	10565.5	1823.25	1262.25	32538		3088.69
	NepC-060-c	1.09967e+06	20915.1	53156.7	3473.11	9220.75	1.93121e+06	10191.5	1122	1262.25	31696.5		3161.92
	NepC-063-a	1.17299e+06	22057.4	48147	3667.63	10469.3	1682813	10846	1122	1262.25	22720.5		2976.1
	NepC-063-b	1.10922e+06	22899.5	49259.6	3786.89	10728.7	1.5933e+06	9817.5	1262.25	981.75	20757		2822.02
	NepC-063-c	1.06312e+06	22695	49278.4	3790.37	10705.8	1.99217e+06	11033	1402.5	841.5	25525.5		3180.56
	BepC-051-a	1317646	19695.6	59065.3	28876.2	30739.5	2.08499e+06	133705	69984.8	2524.5	37026		3784.25
	BepC-051-b	1.31431e+06	19455.5	59510	28995.4	30910	2.05594e+06	133612	69283.5	2384.25	36465		3750.87
	BepC-051-c	1.31898e+06	19183.8	58716.4	29080.5	31011.8	1.9294e+06	120802	63112.5	1963.5	33379.5		3605.63
	BepC-079-a	1.02434e+06	17852.3	31529.1	3495.68	9956.83	1.29934e+06	10939.5	1683	1542.75	23842.5		2424.52
	BepC-079-b	1.02712e+06	17803.9	31425.4	3504.95	10099.8	1.29055e+06	11313.5	1402.5	1542.75	24403.5		2419.17
	BepC-079-c	1.02512e+06	18011	30954	3586.58	10054	1.31492e+06	10472	1402.5	1122	25245		2440.89
	BepC-839-a	1.24421e+06	21684.3	48407.9	4804.68	13784.8	1.7798e+06	10472	3225.75	1262.25	28330.5		3155.98
	BepC-839-b	1.25165e+06	21885.5	48715.9	4813.95	13726.2	1.77077e+06	10565.5	3085.5	1262.25	29172		3155.64
	BepC-839-c	1.23921e+06	21638.5	49135.4	4820.89	13824.3	2.04865e+06	12435.5	2524.5	1122	36745.5		3430.1
