# Supplementary material for: Comparative characterization of bronchial and nasal mucus reveals key determinants of influenza A virus inhibition
Source: mSphere. 2025 Aug 25;10(9):e00365-25. doi: 10.1128/msphere.00365-25 (PMC12482186; doi:10.1128/msphere.00365-25)
Supplement: Table S2 — Lipids. [file msphere.00365-25-s0003.xlsx]

## Sheet: Lipids
	Lipid ID	Lipid Class	μg/L	μg/L	μg/L		μg/L	μg/L	μg/L
			BEpC_AB051	BEpC_AB079	BEpC_AB0839		NEpC_AB038	NEpC_AB060	NEpC_AB063
	Cer d18:1/18:1	Cer	1.63331	1.53859	1.54986		1.40723	0.486553	0.195636
	Cer d18:1/26:0	Cer	0.452832	1.62152	1.01548		0.520621	1.06226	0.0806692
	FA 18:1	FA	16.2109	33.1913	27.1247		43.3133	19.5451	14.1948
	Hex1Cer d18:1/18:1	Hex1Cer	0.105446	0.150738	0.336154		0.0254769	0.0403385	0.0771384
	Hex1Cer d18:0/18:0	Hex1Cer	0.0982273	0.118869	0.19859		0.0313189	0.0469783	0.0562316
	Hex1Cer d18:1/14:0	Hex1Cer	0.303874	0.543052	0.675057		0.0941029	0.137233	0.208464
	Hex1Cer d18:1/20:1	Hex1Cer	0.161117	0.200844	0.364168		0.0264849	0.0595911	0.0993184
	Hex1Cer d18:1/22:1	Hex1Cer	0.662208	1.40385	1.48634		0.248996	0.310863	0.625546
	Hex1Cer d18:1/26:0	Hex1Cer	0.142187	0.532586	0.286018		0.129037	0.288484	0.0369851
	Hex1Cer d18:1/26:1	Hex1Cer	0.273844	0.738723	0.53211		0.171357	0.315658	0.0959274
	LPC O-16:0	LPC	0.806813	0.983003	0.522792		0.439992	0.580078	0.48765
	LPC P-17:0	LPC	0.529796	0.452842	0.510557		0.330012	0.352704	0.412886
	LPE 18:0	LPE	3.22332	2.76126	3.89667		1.11375	1.72212	3.08037
	LPE 18:1	LPE	2.65968	3.60871	4.63395		1.25051	3.17877	3.13467
	LPI 18:0	LPI	5.75635	6.15796	5.78577		2.76742	3.37013	4.30061
	LPS 18:0	LPS	6.227	9.53539	9.81853		3.55633	4.31068	5.4984
	PC 16:0_16:0	PC	29.8056	24.2538	19.4136		18.8385	19.5486	13.6462
	PC 18:0_18:1	PC	16.3676	14.3435	14.2348		8.91076	8.47837	11.8453
	PC 18:1_18:1	PC	34.2312	35.199	26.7532		19.7716	20.0215	12.3895
	PC O-19:1_18:1	PC	34.4448	32.2279	26.6463		18.8934	20.1809	12.3612
	PC P-16:0_18:1	PC	14.2204	26.7632	11.7353		5.95836	4.15888	3.5774
	PC P-18:1_18:1	PC	10.2955	15.3086	4.73835		2.72665	2.90288	2.22641
	PE 14:0_18:1	PE	1.32868	1.01978	1.23353		0.889465	1.2818	1.70515
	PE 16:0_16:0	PE	3.04263	1.85324	2.2799		2.13054	2.25846	2.03372
	PE 16:0_16:1	PE	1.64172	1.5376	1.54588		1.56242	1.36385	1.4652
	PE 16:0_18:1	PE	28.9141	29.6697	40.3067		25.3381	31.9219	37.1755
	PE 16:0_18:2	PE	0.855032	0.749137	1.65282		0.894385	1.13336	1.55695
	PE 16:0_20:1	PE	2.49182	2.12573	2.40757		0.535346	1.58964	1.87446
	PE 16:0_20:2	PE	3.90862	3.00154	4.46848		2.20599	3.35545	3.79115
	PE 16:0_20:3	PE	2.05546	0.99362	2.7547		1.3362	1.4148	2.23787
	PE 16:1_18:1	PE	6.75225	9.08838	8.31134		6.42812	7.45917	4.98137
	PE 17:1_18:2	PE	2.88384	3.54806	3.55097		2.33821	2.83146	1.93299
	PE 18:0_18:0	PE	1.95873	1.60287	2.27946		1.41298	1.64698	1.36139
	PE 18:0_18:1	PE	42.0008	41.0204	52.7577		31.1008	34.9086	38.2609
	PE 18:0_20:1	PE	3.52533	2.80742	2.51036		1.46985	1.98972	2.11582
	PE 18:0_20:2	PE	12.5363	10.4237	13.257		7.88275	9.88352	8.59417
	PE 18:0_20:3	PE	10.6137	6.16148	14.6872		5.65893	6.7587	8.93361
	PE 18:0_20:4	PE	1.66012	1.18273	2.79603		1.1597	1.52811	2.06767
	PE 18:1_18:1	PE	78.8222	92.3206	97.4947		72.3716	91.3318	85.1547
	PE 18:1_18:2	PE	2.13925	3.13806	2.6242		2.46477	3.10543	3.04908
	PE 18:1_20:1	PE	6.81407	7.61114	6.81561		4.17054	6.97688	5.62579
	PE 18:1_20:2	PE	12.737	10.7106	10.6798		7.37746	10.2373	10.3381
	PE 18:1_20:3	PE	5.4163	3.85749	7.63901		3.6495	4.08851	6.51
	PE 18:1_20:4	PE	1.09697	1.15974	1.28682		1.17199	1.17429	1.56776
	PE O-16:0_18:1	PE	6.57469	9.58167	9.83495		5.24639	7.58218	6.26231
	PE O-16:0_20:3	PE	2.03933	1.48857	3.28344		1.40345	1.39981	1.57078
	PE O-18:0_16:0	PE	3.82629	2.75524	1.85212		1.83165	1.11621	0.831864
	PE O-18:0_18:1	PE	3.47137	6.05166	3.92568		2.32644	3.28189	2.07111
	PE P-18:1_16:1	PE	5.35333	6.18085	5.90734		3.5542	5.49254	3.92354
	PE P-18:1_20:3	PE	34.4717	30.6405	45.1326		17.4222	32.0255	34.1109
	PI 18:0_18:1	PI	7.10189	14.2427	7.4901		4.07057	2.80219	2.36816
	PI 18:0_20:2	PI	15.9579	14.4421	11.1495		4.67569	6.18082	5.31693
	PI 18:0_20:3	PI	40.7373	28.2471	30.8773		17.4043	11.4062	9.47789
	PI 18:1_18:1	PI	11.8177	17.0063	10.4074		6.78959	5.34299	3.811
	PS 16:1_18:0	PS	30.1237	47.5013	52.988		29.7064	30.0483	22.0662
	PS 18:0_18:0	PS	61.8079	79.1869	99.4473		38.0178	59.825	52.3094
	PS 18:0_18:1	PS	358.961	496.176	533.78		236.912	337.44	288.974
	PS 18:0_18:2	PS	23.793	28.2644	35.7025		18.8167	18.7663	17.3401
	PS 18:0_20:2	PS	70.9016	72.669	114.473		34.7294	50.4282	53.6711
	PS 18:0_20:3	PS	31.7431	26.7668	39.469		18.9978	23.7129	31.0337
	PS 18:0_22:4	PS	15.6872	13.9921	31.0772		4.1569	10.9586	13.6159
	PS 18:1_20:0	PS	21.4221	22.7025	24.7367		9.74425	13.7522	13.0891
	PS 18:1_20:1	PS	119.868	125.409	122.468		39.42	79.7762	68.1432
	PS 18:1_20:2	PS	29.1992	35.7952	42.5595		24.232	32.1995	22.9531
	SM 30:1	SM	0.214635	0.217868	0.254718		0.107318	0.0717606	0.0898624
	SM 31:1	SM	0.142666	0.140024	0.265518		0.145308	0.157858	0.0772776
	SM 32:0	SM	0.645469	0.889042	0.898514		0.328147	0.426253	0.410691
	SM 32:2	SM	0.196368	0.170813	0.169468		0.146603	0.041022	0.109616
	SM 33:0	SM	0.179554	0.234801	0.17472		0.164361	0.149168	0.11671
	SM 34:2	SM	2.21037	1.535	1.88179		1.23655	0.632635	1.0698
	SM 35:1	SM	1.77357	1.99786	2.4142		0.824798	0.838413	0.697961
	SM 36:2	SM	1.25682	0.859739	1.69981		0.405826	0.432784	0.466299
	SM 37:1	SM	1.20922	0.993286	2.1757		0.403569	0.497388	0.377508
	SM 38:2	SM	1.9452	1.5268	2.32047		0.636294	0.565931	0.777777
	SM 39:2	SM	0.423826	0.354472	0.651921		0.219619	0.193419	0.171071
	SM 40:3	SM	0.541554	0.557988	0.628422		0.321645	0.230082	0.312254
	SM 44:1	SM	1.26488	2.77499	3.07077		0.665727	0.82331	0.283145
	SM 44:3	SM	1.58578	1.58242	2.87134		1.03902	0.727059	0.65494
	TG 50:4_18:1	TG	0.838138	2.72767	1.57543		0.57033	0.714153	0.346331
	TG 52:0_18:0	TG	1.96107	3.4131	2.63747		0.908492	1.43478	0.242437
	TG 52:2_18:2	TG	2.41399	3.97694	3.01598		1.13872	1.52345	0.405337
	TG 52:3_18:0	TG	1.09495	2.25672	1.90459		0.386401	0.687126	0.206481
	TG 52:3_20:3	TG	1.99455	4.84501	2.91386		0.442091	0.923593	0.396682
	TG 54:2_20:2	TG	1.48445	1.32837	1.6485		0.270464	0.448703	0.234106
	TG 54:3_16:1	TG	2.27119	2.93211	1.86951		NB	0.81133	0.32117
	TG 54:3_20:1	TG	1.6492	2.11724	1.67929		0.847605	0.464502	0.068127
	TG 54:3_20:3	TG	2.40568	3.71867	2.10397		0.417609	0.733471	0.262775
	TG 54:4_16:0	TG	2.90871	4.45444	2.68184		0.34781	0.840393	0.286899
	TG 54:4_20:2	TG	2.62888	4.13664	3.08703		0.352223	0.578211	0.466983
	TG 54:5_16:0	TG	1.19608	1.61004	1.04106		0.386656	0.538148	0.289772
	TG 54:6_20:3	TG	0.57647	1.02464	0.659953		0.280326	0.384899	0.0878766
	TG 54:6_20:4	TG	1.76193	3.01856	1.44293		0.423565	0.330416	0.14939
	TG 56:2_20:1	TG	1.70622	1.25062	1.37687		0.54709	0.760253	0.480304
	TG 56:3_18:0	TG	3.35806	3.33798	2.84326		0.768549	0.994915	0.297562
	TG 56:3_20:2	TG	3.56526	2.84965	2.77207		0.385187	0.774025	0.275655
	TG 56:4_16:0	TG	2.00915	2.40624	2.23047		0.620231	0.745917	0.159384
	TG 56:4_18:0	TG	2.42173	2.65306	2.02372		0.354288	0.806938	0.485438
	TG 56:5_20:2	TG	1.78209	1.30226	1.83116		0.219921	0.518905	0.343513
	TG 56:5_20:4	TG	2.13923	2.81717	1.91113		0.249002	0.749732	0.243549
	TG 56:6_20:3	TG	1.8634	2.49451	2.78014		0.609347	0.897698	0.24664
	TG 56:7_20:4	TG	0.737384	1.11648	0.492193		0.162858	0.329335	0.0922861
	TG 58:3_18:1	TG	2.90916	3.32784	2.53187		1.03683	0.632262	0.187232
	TG O-54:3_18:1	TG	2.17604	2.82825	2.14644		1.09978	1.01705	0.447574
			Total Lipids
			BEpC_AB051	BEpC_AB079	BEpC_AB0839		NEpC_AB038	NEpC_AB060	NEpC_AB063
			μg/L	μg/L	μg/L		μg/L	μg/L	μg/L
		SUM	1370.11	1608.1	1742.84		853.003	1097.3	986.544
