# Supplementary material for: Comparative characterization of bronchial and nasal mucus reveals key determinants of influenza A virus inhibition
Source: mSphere. 2025 Aug 25;10(9):e00365-25. doi: 10.1128/msphere.00365-25 (PMC12482186; doi:10.1128/msphere.00365-25)
Supplement: Table S3 — Proteins. [file msphere.00365-25-s0004.xlsx]

## Sheet: BEpC_AB051
protein_Id	IDcolumn	description	nrPeptides	CON	REV	Name	Group_	CONTROL	channel	isotopeLabel	medpolish	exp_medpolish	normalized_protein_abundance		% abundance
sp|P01024|CO3_HUMAN	P01024	Complement C3	173	FALSE	FALSE	BEpC_AB051	BEpC	C	126	light	16.7079	1.80359e+07	23.9945		0.0345979
sp|P80188|NGAL_HUMAN	P80188	Neutrophil gelatinase-associated lipocalin	19	FALSE	FALSE	BEpC_AB051	BEpC	C	126	light	16.3518	1.2633e+07	23.4808		0.0338573
sp|Q7Z5L0|VMO1_HUMAN	Q7Z5L0	Vitelline membrane outer layer protein 1 homolog	7	FALSE	FALSE	BEpC_AB051	BEpC	C	126	light	16.1239	1.0058e+07	23.1519		0.0333831
sp|P01034|CYTC_HUMAN	P01034	Cystatin-C	4	FALSE	FALSE	BEpC_AB051	BEpC	C	126	light	16.1098	9.91756e+06	23.1316		0.0333538
sp|Q8TDL5|BPIB1_HUMAN	Q8TDL5	BPI fold-containing family B member 1	29	FALSE	FALSE	BEpC_AB051	BEpC	C	126	light	15.7867	7.17945e+06	22.6655		0.0326817
sp|Q9NP55|BPIA1_HUMAN	Q9NP55	BPI fold-containing family A member 1	5	FALSE	FALSE	BEpC_AB051	BEpC	C	126	light	15.7156	6.68637e+06	22.5629		0.0325337
sp|O60814|H2B1K_HUMAN	O60814	Histone H2B type 1-K	2	FALSE	FALSE	BEpC_AB051	BEpC	C	126	light	15.624	6.10136e+06	22.4308		0.0323433
sp|P60709|ACTB_HUMAN	P60709	Actin, cytoplasmic 1	39	FALSE	FALSE	BEpC_AB051	BEpC	C	126	light	15.6105	6.01964e+06	22.4113		0.0323152
sp|P04908|H2A1B_HUMAN	P04908	Histone H2A type 1-B/E	9	FALSE	FALSE	BEpC_AB051	BEpC	C	126	light	15.5242	5.52183e+06	22.2868		0.0321356
sp|P11684|UTER_HUMAN	P11684	Uteroglobin	4	FALSE	FALSE	BEpC_AB051	BEpC	C	126	light	15.4728	5.24516e+06	22.2127		0.0320287
sp|P06703|S10A6_HUMAN	P06703	Protein S100-A6	7	FALSE	FALSE	BEpC_AB051	BEpC	C	126	light	15.4668	5.21357e+06	22.2039		0.0320161
sp|P01011|AACT_HUMAN	P01011	Alpha-1-antichymotrypsin	32	FALSE	FALSE	BEpC_AB051	BEpC	C	126	light	15.4283	5.01674e+06	22.1484		0.0319361
sp|P59998|ARPC4_HUMAN	P59998	Actin-related protein 2/3 complex subunit 4	6	FALSE	FALSE	BEpC_AB051	BEpC	C	126	light	15.3036	4.42841e+06	21.9685		0.0316766
sp|P17931|LEG3_HUMAN	P17931	Galectin-3	12	FALSE	FALSE	BEpC_AB051	BEpC	C	126	light	15.1503	3.79937e+06	21.7474		0.0313579
sp|P14618|KPYM_HUMAN	P14618	Pyruvate kinase PKM	42	FALSE	FALSE	BEpC_AB051	BEpC	C	126	light	15.1334	3.7354e+06	21.7229		0.0313226
sp|P07355|ANXA2_HUMAN	P07355	Annexin A2	37	FALSE	FALSE	BEpC_AB051	BEpC	C	126	light	15.1154	3.66875e+06	21.697		0.0312851
sp|P00751|CFAB_HUMAN	P00751	Complement factor B	49	FALSE	FALSE	BEpC_AB051	BEpC	C	126	light	15.1033	3.62493e+06	21.6796		0.0312601
sp|P15941|MUC1_HUMAN	P15941	Mucin-1	13	FALSE	FALSE	BEpC_AB051	BEpC	C	126	light	15.0529	3.44669e+06	21.6069		0.0311552
sp|P04179|SODM_HUMAN	P04179	Superoxide dismutase [Mn], mitochondrial	12	FALSE	FALSE	BEpC_AB051	BEpC	C	126	light	15.0192	3.33231e+06	21.5582		0.031085
sp|P60174|TPIS_HUMAN	P60174	Triosephosphate isomerase	20	FALSE	FALSE	BEpC_AB051	BEpC	C	126	light	14.9796	3.2029e+06	21.501		0.0310026
sp|K7EJ46|SIM22_HUMAN	K7EJ46	Small integral membrane protein 22	2	FALSE	FALSE	BEpC_AB051	BEpC	C	126	light	14.9725	3.18027e+06	21.4908		0.0309879
sp|P36955|PEDF_HUMAN	P36955	Pigment epithelium-derived factor	23	FALSE	FALSE	BEpC_AB051	BEpC	C	126	light	14.949	3.10639e+06	21.4569		0.030939
sp|Q8NFJ5|RAI3_HUMAN	Q8NFJ5	Retinoic acid-induced protein 3	10	FALSE	FALSE	BEpC_AB051	BEpC	C	126	light	14.9316	3.05301e+06	21.4319		0.0309029
sp|P29401|TKT_HUMAN	P29401	Transketolase	33	FALSE	FALSE	BEpC_AB051	BEpC	C	126	light	14.9271	3.0392e+06	21.4254		0.0308935
sp|P00441|SODC_HUMAN	P00441	Superoxide dismutase [Cu-Zn]	11	FALSE	FALSE	BEpC_AB051	BEpC	C	126	light	14.9202	3.01814e+06	21.4153		0.030879
sp|O00468|AGRIN_HUMAN	O00468	Agrin	33	FALSE	FALSE	BEpC_AB051	BEpC	C	126	light	14.9013	2.96171e+06	21.3881		0.0308398
sp|P06396|GELS_HUMAN	P06396	Gelsolin	64	FALSE	FALSE	BEpC_AB051	BEpC	C	126	light	14.8901	2.9288e+06	21.372		0.0308165
sp|P27105|STOM_HUMAN	P27105	Stomatin	22	FALSE	FALSE	BEpC_AB051	BEpC	C	126	light	14.8825	2.90653e+06	21.361		0.0308007
sp|P29508|SPB3_HUMAN	P29508	Serpin B3	49	FALSE	FALSE	BEpC_AB051	BEpC	C	126	light	14.8523	2.82024e+06	21.3175		0.030738
sp|P40199|CEAM6_HUMAN	P40199	Carcinoembryonic antigen-related cell adhesion molecule 6	7	FALSE	FALSE	BEpC_AB051	BEpC	C	126	light	14.8408	2.78802e+06	21.3009		0.0307141
sp|Q08380|LG3BP_HUMAN	Q08380	Galectin-3-binding protein	25	FALSE	FALSE	BEpC_AB051	BEpC	C	126	light	14.8232	2.73925e+06	21.2754		0.0306773
sp|P02750|A2GL_HUMAN	P02750	Leucine-rich alpha-2-glycoprotein	9	FALSE	FALSE	BEpC_AB051	BEpC	C	126	light	14.7647	2.58359e+06	21.191		0.0305556
sp|P22392|NDKB_HUMAN	P22392	Nucleoside diphosphate kinase B	11	FALSE	FALSE	BEpC_AB051	BEpC	C	126	light	14.7647	2.58354e+06	21.191		0.0305556
sp|O00592|PODXL_HUMAN	O00592	Podocalyxin	7	FALSE	FALSE	BEpC_AB051	BEpC	C	126	light	14.7472	2.5387e+06	21.1658		0.0305192
sp|P02788|TRFL_HUMAN	P02788	Lactotransferrin	23	FALSE	FALSE	BEpC_AB051	BEpC	C	126	light	14.7468	2.53782e+06	21.1653		0.0305185
sp|P11766|ADHX_HUMAN	P11766	Alcohol dehydrogenase class-3	9	FALSE	FALSE	BEpC_AB051	BEpC	C	126	light	14.7121	2.45118e+06	21.1151		0.0304462
sp|P25774|CATS_HUMAN	P25774	Cathepsin S	14	FALSE	FALSE	BEpC_AB051	BEpC	C	126	light	14.7075	2.43993e+06	21.1085		0.0304366
sp|P49788|TIG1_HUMAN	P49788	Retinoic acid receptor responder protein 1	18	FALSE	FALSE	BEpC_AB051	BEpC	C	126	light	14.6942	2.40776e+06	21.0894		0.030409
sp|Q9UBX7|KLK11_HUMAN	Q9UBX7	Kallikrein-11	5	FALSE	FALSE	BEpC_AB051	BEpC	C	126	light	14.688	2.39277e+06	21.0803		0.030396
sp|P15311|EZRI_HUMAN	P15311	Ezrin	81	FALSE	FALSE	BEpC_AB051	BEpC	C	126	light	14.6849	2.38548e+06	21.0759		0.0303897
sp|P00450|CERU_HUMAN	P00450	Ceruloplasmin	61	FALSE	FALSE	BEpC_AB051	BEpC	C	126	light	14.6701	2.35051e+06	21.0546		0.030359
sp|P17900|SAP3_HUMAN	P17900	Ganglioside GM2 activator	6	FALSE	FALSE	BEpC_AB051	BEpC	C	126	light	14.6676	2.34453e+06	21.051		0.0303537
sp|O95994|AGR2_HUMAN	O95994	Anterior gradient protein 2 homolog	9	FALSE	FALSE	BEpC_AB051	BEpC	C	126	light	14.6435	2.28862e+06	21.0161		0.0303035
sp|P31949|S10AB_HUMAN	P31949	Protein S100-A11	6	FALSE	FALSE	BEpC_AB051	BEpC	C	126	light	14.6433	2.28814e+06	21.0158		0.030303
sp|P04075|ALDOA_HUMAN	P04075	Fructose-bisphosphate aldolase A	33	FALSE	FALSE	BEpC_AB051	BEpC	C	126	light	14.6251	2.2469e+06	20.9896		0.0302652
sp|P68366|TBA4A_HUMAN	P68366	Tubulin alpha-4A chain	20	FALSE	FALSE	BEpC_AB051	BEpC	C	126	light	14.6201	2.23572e+06	20.9824		0.0302548
sp|P09211|GSTP1_HUMAN	P09211	Glutathione S-transferase P	16	FALSE	FALSE	BEpC_AB051	BEpC	C	126	light	14.6193	2.23406e+06	20.9813		0.0302533
sp|P61916|NPC2_HUMAN	P61916	NPC intracellular cholesterol transporter 2	8	FALSE	FALSE	BEpC_AB051	BEpC	C	126	light	14.6053	2.20287e+06	20.9611		0.030224
sp|P62244|RS15A_HUMAN	P62244	Small ribosomal subunit protein uS8	7	FALSE	FALSE	BEpC_AB051	BEpC	C	126	light	14.5978	2.1865e+06	20.9503		0.0302085
sp|P07339|CATD_HUMAN	P07339	Cathepsin D	25	FALSE	FALSE	BEpC_AB051	BEpC	C	126	light	14.5738	2.13464e+06	20.9157		0.0301586
sp|O00299|CLIC1_HUMAN	O00299	Chloride intracellular channel protein 1	17	FALSE	FALSE	BEpC_AB051	BEpC	C	126	light	14.5398	2.06317e+06	20.8665		0.0300877
sp|P09668|CATH_HUMAN	P09668	Pro-cathepsin H	12	FALSE	FALSE	BEpC_AB051	BEpC	C	126	light	14.538	2.05965e+06	20.8641		0.0300842
sp|Q13938|CAYP1_HUMAN	Q13938	Calcyphosin	11	FALSE	FALSE	BEpC_AB051	BEpC	C	126	light	14.5367	2.0568e+06	20.8621		0.0300813
sp|P02787|TRFE_HUMAN	P02787	Serotransferrin	42	FALSE	FALSE	BEpC_AB051	BEpC	C	126	light	14.5242	2.0313e+06	20.8441		0.0300553
sp|P49773|HINT1_HUMAN	P49773	Adenosine 5'-monophosphoramidase HINT1	4	FALSE	FALSE	BEpC_AB051	BEpC	C	126	light	14.5232	2.02939e+06	20.8427		0.0300534
sp|P12236|ADT3_HUMAN	P12236	ADP/ATP translocase 3	3	FALSE	FALSE	BEpC_AB051	BEpC	C	126	light	14.5094	2.00152e+06	20.8228		0.0300246
sp|P10412|H14_HUMAN	P10412	Histone H1.4	17	FALSE	FALSE	BEpC_AB051	BEpC	C	126	light	14.4901	1.96319e+06	20.7949		0.0299844
sp|P49207|RL34_HUMAN	P49207	Large ribosomal subunit protein eL34	4	FALSE	FALSE	BEpC_AB051	BEpC	C	126	light	14.4833	1.94995e+06	20.7851		0.0299703
sp|P08754|GNAI3_HUMAN	P08754	Guanine nucleotide-binding protein G(i) subunit alpha-3	6	FALSE	FALSE	BEpC_AB051	BEpC	C	126	light	14.474	1.93178e+06	20.7716		0.0299508
sp|P60900|PSA6_HUMAN	P60900	Proteasome subunit alpha type-6	9	FALSE	FALSE	BEpC_AB051	BEpC	C	126	light	14.4665	1.91752e+06	20.7609		0.0299354
sp|P13647|K2C5_HUMAN	P13647	Keratin, type II cytoskeletal 5	71	FALSE	FALSE	BEpC_AB051	BEpC	C	126	light	14.4637	1.91209e+06	20.7568		0.0299295
sp|Q15582|BGH3_HUMAN	Q15582	Transforming growth factor-beta-induced protein ig-h3	29	FALSE	FALSE	BEpC_AB051	BEpC	C	126	light	14.4534	1.89251e+06	20.742		0.0299081
sp|P11279|LAMP1_HUMAN	P11279	Lysosome-associated membrane glycoprotein 1	4	FALSE	FALSE	BEpC_AB051	BEpC	C	126	light	14.4466	1.87967e+06	20.7321		0.029894
sp|P12429|ANXA3_HUMAN	P12429	Annexin A3	24	FALSE	FALSE	BEpC_AB051	BEpC	C	126	light	14.4368	1.8613e+06	20.718		0.0298735
sp|P08174|DAF_HUMAN	P08174	Complement decay-accelerating factor	7	FALSE	FALSE	BEpC_AB051	BEpC	C	126	light	14.4322	1.85283e+06	20.7114		0.029864
sp|P01033|TIMP1_HUMAN	P01033	Metalloproteinase inhibitor 1	3	FALSE	FALSE	BEpC_AB051	BEpC	C	126	light	14.4322	1.85272e+06	20.7113		0.0298639
sp|P05362|ICAM1_HUMAN	P05362	Intercellular adhesion molecule 1	20	FALSE	FALSE	BEpC_AB051	BEpC	C	126	light	14.4213	1.83264e+06	20.6956		0.0298412
sp|P07686|HEXB_HUMAN	P07686	Beta-hexosaminidase subunit beta	25	FALSE	FALSE	BEpC_AB051	BEpC	C	126	light	14.4207	1.83154e+06	20.6947		0.02984
sp|P02751|FINC_HUMAN	P02751	Fibronectin	84	FALSE	FALSE	BEpC_AB051	BEpC	C	126	light	14.4165	1.82385e+06	20.6887		0.0298312
sp|Q16851|UGPA_HUMAN	Q16851	UTP--glucose-1-phosphate uridylyltransferase	25	FALSE	FALSE	BEpC_AB051	BEpC	C	126	light	14.4138	1.81901e+06	20.6848		0.0298257
sp|Q9UKR3|KLK13_HUMAN	Q9UKR3	Kallikrein-13	5	FALSE	FALSE	BEpC_AB051	BEpC	C	126	light	14.4027	1.79899e+06	20.6689		0.0298027
sp|P04792|HSPB1_HUMAN	P04792	Heat shock protein beta-1	23	FALSE	FALSE	BEpC_AB051	BEpC	C	126	light	14.3904	1.77697e+06	20.6511		0.0297771
sp|P04080|CYTB_HUMAN	P04080	Cystatin-B	9	FALSE	FALSE	BEpC_AB051	BEpC	C	126	light	14.3885	1.77356e+06	20.6483		0.0297731
sp|P13693|TCTP_HUMAN	P13693	Translationally-controlled tumor protein	7	FALSE	FALSE	BEpC_AB051	BEpC	C	126	light	14.3777	1.75455e+06	20.6328		0.0297507
sp|P63096|GNAI1_HUMAN	P63096	Guanine nucleotide-binding protein G(i) subunit alpha-1	4	FALSE	FALSE	BEpC_AB051	BEpC	C	126	light	14.3755	1.75071e+06	20.6296		0.0297461
sp|O14745|NHRF1_HUMAN	O14745	Na(+)/H(+) exchange regulatory cofactor NHE-RF1	37	FALSE	FALSE	BEpC_AB051	BEpC	C	126	light	14.3733	1.74688e+06	20.6264		0.0297415
sp|P14625|ENPL_HUMAN	P14625	Endoplasmin	42	FALSE	FALSE	BEpC_AB051	BEpC	C	126	light	14.3721	1.74474e+06	20.6247		0.029739
sp|Q5TEC6|H37_HUMAN	Q5TEC6	Histone H3-7	8	FALSE	FALSE	BEpC_AB051	BEpC	C	126	light	14.3679	1.7374e+06	20.6186		0.0297302
sp|Q9UBR2|CATZ_HUMAN	Q9UBR2	Cathepsin Z	7	FALSE	FALSE	BEpC_AB051	BEpC	C	126	light	14.3678	1.7372e+06	20.6184		0.02973
sp|Q9HC84|MUC5B_HUMAN	Q9HC84	Mucin-5B	53	FALSE	FALSE	BEpC_AB051	BEpC	C	126	light	14.3648	1.73208e+06	20.6142		0.0297238
sp|P45880|VDAC2_HUMAN	P45880	Voltage-dependent anion-selective channel protein 2	10	FALSE	FALSE	BEpC_AB051	BEpC	C	126	light	14.3641	1.73074e+06	20.6131		0.0297222
sp|Q969X1|LFG3_HUMAN	Q969X1	Protein lifeguard 3	2	FALSE	FALSE	BEpC_AB051	BEpC	C	126	light	14.3619	1.72708e+06	20.61		0.0297178
sp|P23284|PPIB_HUMAN	P23284	Peptidyl-prolyl cis-trans isomerase B	15	FALSE	FALSE	BEpC_AB051	BEpC	C	126	light	14.3527	1.71126e+06	20.5967		0.0296987
sp|P30050|RL12_HUMAN	P30050	Large ribosomal subunit protein uL11	7	FALSE	FALSE	BEpC_AB051	BEpC	C	126	light	14.3473	1.7019e+06	20.5888		0.0296873
sp|Q99828|CIB1_HUMAN	Q99828	Calcium and integrin-binding protein 1	10	FALSE	FALSE	BEpC_AB051	BEpC	C	126	light	14.3469	1.70133e+06	20.5883		0.0296866
sp|Q9NY33|DPP3_HUMAN	Q9NY33	Dipeptidyl peptidase 3	24	FALSE	FALSE	BEpC_AB051	BEpC	C	126	light	14.3293	1.67157e+06	20.5629		0.0296499
sp|Q01518|CAP1_HUMAN	Q01518	Adenylyl cyclase-associated protein 1	24	FALSE	FALSE	BEpC_AB051	BEpC	C	126	light	14.3212	1.65817e+06	20.5513		0.0296331
sp|P05026|AT1B1_HUMAN	P05026	Sodium/potassium-transporting ATPase subunit beta-1	16	FALSE	FALSE	BEpC_AB051	BEpC	C	126	light	14.3089	1.63779e+06	20.5334		0.0296074
sp|O00115|DNS2A_HUMAN	O00115	Deoxyribonuclease-2-alpha	8	FALSE	FALSE	BEpC_AB051	BEpC	C	126	light	14.3072	1.63507e+06	20.531		0.0296039
sp|Q8N257|H2B3B_HUMAN	Q8N257	Histone H2B type 3-B	9	FALSE	FALSE	BEpC_AB051	BEpC	C	126	light	14.3068	1.63447e+06	20.5305		0.0296032
sp|P07741|APT_HUMAN	P07741	Adenine phosphoribosyltransferase	6	FALSE	FALSE	BEpC_AB051	BEpC	C	126	light	14.3052	1.63187e+06	20.5282		0.0295999
sp|Q9H223|EHD4_HUMAN	Q9H223	EH domain-containing protein 4	34	FALSE	FALSE	BEpC_AB051	BEpC	C	126	light	14.2964	1.6175e+06	20.5154		0.0295815
sp|P35268|RL22_HUMAN	P35268	Large ribosomal subunit protein eL22	5	FALSE	FALSE	BEpC_AB051	BEpC	C	126	light	14.2846	1.5986e+06	20.4985		0.029557
sp|P10909|CLUS_HUMAN	P10909	Clusterin	26	FALSE	FALSE	BEpC_AB051	BEpC	C	126	light	14.2829	1.59577e+06	20.4959		0.0295533
sp|P62753|RS6_HUMAN	P62753	Small ribosomal subunit protein eS6	13	FALSE	FALSE	BEpC_AB051	BEpC	C	126	light	14.2773	1.58698e+06	20.488		0.0295418
sp|P60660|MYL6_HUMAN	P60660	Myosin light polypeptide 6	10	FALSE	FALSE	BEpC_AB051	BEpC	C	126	light	14.2705	1.57608e+06	20.478		0.0295275
sp|P10768|ESTD_HUMAN	P10768	S-formylglutathione hydrolase	6	FALSE	FALSE	BEpC_AB051	BEpC	C	126	light	14.2701	1.57551e+06	20.4775		0.0295268
sp|Q00796|DHSO_HUMAN	Q00796	Sorbitol dehydrogenase	14	FALSE	FALSE	BEpC_AB051	BEpC	C	126	light	14.2618	1.56243e+06	20.4655		0.0295094
sp|O75083|WDR1_HUMAN	O75083	WD repeat-containing protein 1	27	FALSE	FALSE	BEpC_AB051	BEpC	C	126	light	14.2549	1.55169e+06	20.4555		0.0294951
sp|P07900|HS90A_HUMAN	P07900	Heat shock protein HSP 90-alpha	52	FALSE	FALSE	BEpC_AB051	BEpC	C	126	light	14.2521	1.54739e+06	20.4515		0.0294893
sp|Q7L5N1|CSN6_HUMAN	Q7L5N1	COP9 signalosome complex subunit 6	4	FALSE	FALSE	BEpC_AB051	BEpC	C	126	light	14.2519	1.54716e+06	20.4513		0.029489
sp|Q13228|SBP1_HUMAN	Q13228	Methanethiol oxidase	22	FALSE	FALSE	BEpC_AB051	BEpC	C	126	light	14.2494	1.54325e+06	20.4476		0.0294837
sp|P32119|PRDX2_HUMAN	P32119	Peroxiredoxin-2	12	FALSE	FALSE	BEpC_AB051	BEpC	C	126	light	14.2427	1.53298e+06	20.438		0.0294698
sp|P30044|PRDX5_HUMAN	P30044	Peroxiredoxin-5, mitochondrial	10	FALSE	FALSE	BEpC_AB051	BEpC	C	126	light	14.2426	1.5328e+06	20.4378		0.0294696
sp|Q16651|PRSS8_HUMAN	Q16651	Prostasin	3	FALSE	FALSE	BEpC_AB051	BEpC	C	126	light	14.2381	1.52597e+06	20.4314		0.0294603
sp|P06733|ENOA_HUMAN	P06733	Alpha-enolase	35	FALSE	FALSE	BEpC_AB051	BEpC	C	126	light	14.2343	1.52008e+06	20.4258		0.0294522
sp|P52943|CRIP2_HUMAN	P52943	Cysteine-rich protein 2	5	FALSE	FALSE	BEpC_AB051	BEpC	C	126	light	14.2336	1.51911e+06	20.4249		0.0294509
sp|P14550|AK1A1_HUMAN	P14550	Aldo-keto reductase family 1 member A1	19	FALSE	FALSE	BEpC_AB051	BEpC	C	126	light	14.2321	1.51674e+06	20.4226		0.0294477
sp|P06748|NPM_HUMAN	P06748	Nucleophosmin	15	FALSE	FALSE	BEpC_AB051	BEpC	C	126	light	14.2288	1.51171e+06	20.4178		0.0294408
sp|Q01469|FABP5_HUMAN	Q01469	Fatty acid-binding protein 5	6	FALSE	FALSE	BEpC_AB051	BEpC	C	126	light	14.2284	1.5112e+06	20.4174		0.0294401
sp|P05141|ADT2_HUMAN	P05141	ADP/ATP translocase 2	18	FALSE	FALSE	BEpC_AB051	BEpC	C	126	light	14.2173	1.49455e+06	20.4014		0.029417
sp|P09382|LEG1_HUMAN	P09382	Galectin-1	7	FALSE	FALSE	BEpC_AB051	BEpC	C	126	light	14.2122	1.48686e+06	20.3939		0.0294063
sp|P62241|RS8_HUMAN	P62241	Small ribosomal subunit protein eS8	10	FALSE	FALSE	BEpC_AB051	BEpC	C	126	light	14.2056	1.47706e+06	20.3844		0.0293925
sp|P62277|RS13_HUMAN	P62277	Small ribosomal subunit protein uS15	12	FALSE	FALSE	BEpC_AB051	BEpC	C	126	light	14.2046	1.47565e+06	20.383		0.0293905
sp|Q9GZM7|TINAL_HUMAN	Q9GZM7	Tubulointerstitial nephritis antigen-like	8	FALSE	FALSE	BEpC_AB051	BEpC	C	126	light	14.2004	1.46944e+06	20.3769		0.0293818
sp|P09238|MMP10_HUMAN	P09238	Stromelysin-2	29	FALSE	FALSE	BEpC_AB051	BEpC	C	126	light	14.1992	1.46771e+06	20.3752		0.0293793
sp|P43353|AL3B1_HUMAN	P43353	Aldehyde dehydrogenase family 3 member B1	12	FALSE	FALSE	BEpC_AB051	BEpC	C	126	light	14.1984	1.46652e+06	20.3741		0.0293776
sp|P00352|AL1A1_HUMAN	P00352	Aldehyde dehydrogenase 1A1	27	FALSE	FALSE	BEpC_AB051	BEpC	C	126	light	14.1925	1.4579e+06	20.3656		0.0293654
sp|O94985|CSTN1_HUMAN	O94985	Calsyntenin-1	25	FALSE	FALSE	BEpC_AB051	BEpC	C	126	light	14.1874	1.45043e+06	20.3581		0.0293547
sp|P61769|B2MG_HUMAN	P61769	Beta-2-microglobulin	8	FALSE	FALSE	BEpC_AB051	BEpC	C	126	light	14.187	1.44995e+06	20.3577		0.029354
sp|P00403|COX2_HUMAN	P00403	Cytochrome c oxidase subunit 2	4	FALSE	FALSE	BEpC_AB051	BEpC	C	126	light	14.1863	1.44891e+06	20.3566		0.0293525
sp|Q16787|LAMA3_HUMAN	Q16787	Laminin subunit alpha-3	94	FALSE	FALSE	BEpC_AB051	BEpC	C	126	light	14.1852	1.44722e+06	20.3549		0.0293501
sp|P08263|GSTA1_HUMAN	P08263	Glutathione S-transferase A1	11	FALSE	FALSE	BEpC_AB051	BEpC	C	126	light	14.1801	1.43991e+06	20.3476		0.0293395
sp|P30740|ILEU_HUMAN	P30740	Leukocyte elastase inhibitor	26	FALSE	FALSE	BEpC_AB051	BEpC	C	126	light	14.1799	1.4397e+06	20.3474		0.0293392
sp|P01833|PIGR_HUMAN	P01833	Polymeric immunoglobulin receptor	51	FALSE	FALSE	BEpC_AB051	BEpC	C	126	light	14.1795	1.43909e+06	20.3468		0.0293384
sp|P04406|G3P_HUMAN	P04406	Glyceraldehyde-3-phosphate dehydrogenase	31	FALSE	FALSE	BEpC_AB051	BEpC	C	126	light	14.1769	1.43536e+06	20.3431		0.0293329
sp|P06865|HEXA_HUMAN	P06865	Beta-hexosaminidase subunit alpha	17	FALSE	FALSE	BEpC_AB051	BEpC	C	126	light	14.1739	1.43103e+06	20.3387		0.0293267
sp|P06731|CEAM5_HUMAN	P06731	Carcinoembryonic antigen-related cell adhesion molecule 5	6	FALSE	FALSE	BEpC_AB051	BEpC	C	126	light	14.171	1.42683e+06	20.3345		0.0293206
sp|O15143|ARC1B_HUMAN	O15143	Actin-related protein 2/3 complex subunit 1B	14	FALSE	FALSE	BEpC_AB051	BEpC	C	126	light	14.1679	1.42242e+06	20.33		0.0293141
sp|P16401|H15_HUMAN	P16401	Histone H1.5	18	FALSE	FALSE	BEpC_AB051	BEpC	C	126	light	14.1621	1.41421e+06	20.3217		0.0293021
sp|P98160|PGBM_HUMAN	P98160	Basement membrane-specific heparan sulfate proteoglycan core protein	94	FALSE	FALSE	BEpC_AB051	BEpC	C	126	light	14.1553	1.4047e+06	20.3119		0.029288
sp|P07996|TSP1_HUMAN	P07996	Thrombospondin-1	37	FALSE	FALSE	BEpC_AB051	BEpC	C	126	light	14.1528	1.40116e+06	20.3083		0.0292828
sp|P00505|AATM_HUMAN	P00505	Aspartate aminotransferase, mitochondrial	22	FALSE	FALSE	BEpC_AB051	BEpC	C	126	light	14.1345	1.37567e+06	20.2818		0.0292446
sp|O43278|SPIT1_HUMAN	O43278	Kunitz-type protease inhibitor 1	21	FALSE	FALSE	BEpC_AB051	BEpC	C	126	light	14.1298	1.36932e+06	20.2751		0.029235
sp|P07195|LDHB_HUMAN	P07195	L-lactate dehydrogenase B chain	16	FALSE	FALSE	BEpC_AB051	BEpC	C	126	light	14.1285	1.36752e+06	20.2732		0.0292322
sp|O43707|ACTN4_HUMAN	O43707	Alpha-actinin-4	65	FALSE	FALSE	BEpC_AB051	BEpC	C	126	light	14.1279	1.36673e+06	20.2724		0.029231
sp|P00749|UROK_HUMAN	P00749	Urokinase-type plasminogen activator	11	FALSE	FALSE	BEpC_AB051	BEpC	C	126	light	14.1268	1.36524e+06	20.2708		0.0292288
sp|P27797|CALR_HUMAN	P27797	Calreticulin	26	FALSE	FALSE	BEpC_AB051	BEpC	C	126	light	14.1093	1.34153e+06	20.2455		0.0291923
sp|P30048|PRDX3_HUMAN	P30048	Thioredoxin-dependent peroxide reductase, mitochondrial	8	FALSE	FALSE	BEpC_AB051	BEpC	C	126	light	14.1057	1.33668e+06	20.2403		0.0291848
sp|P26641|EF1G_HUMAN	P26641	Elongation factor 1-gamma	21	FALSE	FALSE	BEpC_AB051	BEpC	C	126	light	14.1033	1.3335e+06	20.2369		0.0291798
sp|Q99497|PARK7_HUMAN	Q99497	Parkinson disease protein 7	13	FALSE	FALSE	BEpC_AB051	BEpC	C	126	light	14.1029	1.33291e+06	20.2362		0.0291789
sp|P07437|TBB5_HUMAN	P07437	Tubulin beta chain	12	FALSE	FALSE	BEpC_AB051	BEpC	C	126	light	14.1025	1.33247e+06	20.2358		0.0291782
sp|P21926|CD9_HUMAN	P21926	CD9 antigen	7	FALSE	FALSE	BEpC_AB051	BEpC	C	126	light	14.0942	1.32138e+06	20.2237		0.0291608
sp|P30086|PEBP1_HUMAN	P30086	Phosphatidylethanolamine-binding protein 1	8	FALSE	FALSE	BEpC_AB051	BEpC	C	126	light	14.0929	1.31966e+06	20.2218		0.0291581
sp|P07305|H10_HUMAN	P07305	Histone H1.0	8	FALSE	FALSE	BEpC_AB051	BEpC	C	126	light	14.0894	1.3151e+06	20.2168		0.0291509
sp|P48637|GSHB_HUMAN	P48637	Glutathione synthetase	23	FALSE	FALSE	BEpC_AB051	BEpC	C	126	light	14.0859	1.31043e+06	20.2117		0.0291435
sp|P06744|G6PI_HUMAN	P06744	Glucose-6-phosphate isomerase	29	FALSE	FALSE	BEpC_AB051	BEpC	C	126	light	14.0776	1.29961e+06	20.1997		0.0291263
sp|P07910|HNRPC_HUMAN	P07910	Heterogeneous nuclear ribonucleoproteins C1/C2	22	FALSE	FALSE	BEpC_AB051	BEpC	C	126	light	14.0775	1.29946e+06	20.1996		0.029126
sp|P06702|S10A9_HUMAN	P06702	Protein S100-A9	10	FALSE	FALSE	BEpC_AB051	BEpC	C	126	light	14.0759	1.29746e+06	20.1974		0.0291228
sp|Q92520|FAM3C_HUMAN	Q92520	Protein FAM3C	13	FALSE	FALSE	BEpC_AB051	BEpC	C	126	light	14.0727	1.29333e+06	20.1928		0.0291162
sp|P16050|LOX15_HUMAN	P16050	Polyunsaturated fatty acid lipoxygenase ALOX15	24	FALSE	FALSE	BEpC_AB051	BEpC	C	126	light	14.07	1.28986e+06	20.1889		0.0291106
sp|Q14108|SCRB2_HUMAN	Q14108	Lysosome membrane protein 2	8	FALSE	FALSE	BEpC_AB051	BEpC	C	126	light	14.0672	1.28613e+06	20.1847		0.0291046
sp|P47929|LEG7_HUMAN	P47929	Galectin-7	11	FALSE	FALSE	BEpC_AB051	BEpC	C	126	light	14.0664	1.28516e+06	20.1836		0.029103
sp|P41271|NBL1_HUMAN	P41271	Neuroblastoma suppressor of tumorigenicity 1	2	FALSE	FALSE	BEpC_AB051	BEpC	C	126	light	14.0661	1.28484e+06	20.1833		0.0291025
sp|Q9Y277|VDAC3_HUMAN	Q9Y277	Voltage-dependent anion-selective channel protein 3	6	FALSE	FALSE	BEpC_AB051	BEpC	C	126	light	14.0643	1.28247e+06	20.1806		0.0290987
sp|Q9BUL8|PDC10_HUMAN	Q9BUL8	Programmed cell death protein 10	13	FALSE	FALSE	BEpC_AB051	BEpC	C	126	light	14.0624	1.28006e+06	20.1779		0.0290947
sp|P15121|ALDR_HUMAN	P15121	Aldo-keto reductase family 1 member B1	8	FALSE	FALSE	BEpC_AB051	BEpC	C	126	light	14.0594	1.27623e+06	20.1736		0.0290885
sp|P63279|UBC9_HUMAN	P63279	SUMO-conjugating enzyme UBC9	4	FALSE	FALSE	BEpC_AB051	BEpC	C	126	light	14.0584	1.2749e+06	20.172		0.0290863
sp|Q53GD3|CTL4_HUMAN	Q53GD3	Choline transporter-like protein 4	14	FALSE	FALSE	BEpC_AB051	BEpC	C	126	light	14.0582	1.27466e+06	20.1718		0.029086
sp|P00558|PGK1_HUMAN	P00558	Phosphoglycerate kinase 1	41	FALSE	FALSE	BEpC_AB051	BEpC	C	126	light	14.0546	1.27015e+06	20.1667		0.0290786
sp|Q15365|PCBP1_HUMAN	Q15365	Poly(rC)-binding protein 1	6	FALSE	FALSE	BEpC_AB051	BEpC	C	126	light	14.0534	1.26856e+06	20.1649		0.029076
sp|P29373|RABP2_HUMAN	P29373	Cellular retinoic acid-binding protein 2	9	FALSE	FALSE	BEpC_AB051	BEpC	C	126	light	14.0501	1.26443e+06	20.1602		0.0290692
sp|Q9UNF0|PACN2_HUMAN	Q9UNF0	Protein kinase C and casein kinase substrate in neurons protein 2	26	FALSE	FALSE	BEpC_AB051	BEpC	C	126	light	14.0492	1.26324e+06	20.1588		0.0290672
sp|Q96BM9|ARL8A_HUMAN	Q96BM9	ADP-ribosylation factor-like protein 8A	2	FALSE	FALSE	BEpC_AB051	BEpC	C	126	light	14.0491	1.26313e+06	20.1587		0.0290671
sp|P15144|AMPN_HUMAN	P15144	Aminopeptidase N	41	FALSE	FALSE	BEpC_AB051	BEpC	C	126	light	14.049	1.26299e+06	20.1585		0.0290668
sp|P01130|LDLR_HUMAN	P01130	Low-density lipoprotein receptor	6	FALSE	FALSE	BEpC_AB051	BEpC	C	126	light	14.0475	1.26111e+06	20.1564		0.0290637
sp|P40926|MDHM_HUMAN	P40926	Malate dehydrogenase, mitochondrial	15	FALSE	FALSE	BEpC_AB051	BEpC	C	126	light	14.0426	1.25494e+06	20.1493		0.0290535
sp|P62280|RS11_HUMAN	P62280	Small ribosomal subunit protein uS17	10	FALSE	FALSE	BEpC_AB051	BEpC	C	126	light	14.0391	1.25054e+06	20.1442		0.0290462
sp|P03973|SLPI_HUMAN	P03973	Antileukoproteinase	7	FALSE	FALSE	BEpC_AB051	BEpC	C	126	light	14.037	1.24789e+06	20.1412		0.0290418
sp|O00391|QSOX1_HUMAN	O00391	Sulfhydryl oxidase 1	34	FALSE	FALSE	BEpC_AB051	BEpC	C	126	light	14.0358	1.24641e+06	20.1394		0.0290393
sp|P24821|TENA_HUMAN	P24821	Tenascin	72	FALSE	FALSE	BEpC_AB051	BEpC	C	126	light	14.0323	1.24211e+06	20.1345		0.0290321
sp|P11021|BIP_HUMAN	P11021	Endoplasmic reticulum chaperone BiP	46	FALSE	FALSE	BEpC_AB051	BEpC	C	126	light	14.0312	1.24074e+06	20.1329		0.0290298
sp|P16152|CBR1_HUMAN	P16152	Carbonyl reductase [NADPH] 1	15	FALSE	FALSE	BEpC_AB051	BEpC	C	126	light	14.0271	1.23567e+06	20.127		0.0290213
sp|P18124|RL7_HUMAN	P18124	Large ribosomal subunit protein uL30	13	FALSE	FALSE	BEpC_AB051	BEpC	C	126	light	14.027	1.23555e+06	20.1268		0.0290211
sp|O95716|RAB3D_HUMAN	O95716	Ras-related protein Rab-3D	6	FALSE	FALSE	BEpC_AB051	BEpC	C	126	light	14.024	1.23183e+06	20.1225		0.0290149
sp|P00966|ASSY_HUMAN	P00966	Argininosuccinate synthase	22	FALSE	FALSE	BEpC_AB051	BEpC	C	126	light	14.0193	1.22604e+06	20.1157		0.0290051
sp|Q13510|ASAH1_HUMAN	Q13510	Acid ceramidase	21	FALSE	FALSE	BEpC_AB051	BEpC	C	126	light	14.0171	1.22337e+06	20.1125		0.0290005
sp|O14773|TPP1_HUMAN	O14773	Tripeptidyl-peptidase 1	10	FALSE	FALSE	BEpC_AB051	BEpC	C	126	light	14.0144	1.22006e+06	20.1086		0.0289949
sp|P58546|MTPN_HUMAN	P58546	Myotrophin	5	FALSE	FALSE	BEpC_AB051	BEpC	C	126	light	14.0128	1.21805e+06	20.1062		0.0289915
sp|P08571|CD14_HUMAN	P08571	Monocyte differentiation antigen CD14	7	FALSE	FALSE	BEpC_AB051	BEpC	C	126	light	14.0067	1.21067e+06	20.0975		0.0289788
sp|Q15907|RB11B_HUMAN	Q15907	Ras-related protein Rab-11B	9	FALSE	FALSE	BEpC_AB051	BEpC	C	126	light	14.0062	1.21006e+06	20.0967		0.0289778
sp|P68371|TBB4B_HUMAN	P68371	Tubulin beta-4B chain	4	FALSE	FALSE	BEpC_AB051	BEpC	C	126	light	14.0034	1.2067e+06	20.0927		0.028972
sp|Q15181|IPYR_HUMAN	Q15181	Inorganic pyrophosphatase	14	FALSE	FALSE	BEpC_AB051	BEpC	C	126	light	13.9983	1.20052e+06	20.0853		0.0289613
sp|Q9UL46|PSME2_HUMAN	Q9UL46	Proteasome activator complex subunit 2	11	FALSE	FALSE	BEpC_AB051	BEpC	C	126	light	13.9969	1.19886e+06	20.0833		0.0289584
sp|P07737|PROF1_HUMAN	P07737	Profilin-1	14	FALSE	FALSE	BEpC_AB051	BEpC	C	126	light	13.9955	1.19719e+06	20.0813		0.0289555
sp|Q9BTY2|FUCO2_HUMAN	Q9BTY2	Plasma alpha-L-fucosidase	13	FALSE	FALSE	BEpC_AB051	BEpC	C	126	light	13.9902	1.19092e+06	20.0737		0.0289446
sp|P35052|GPC1_HUMAN	P35052	Glypican-1	11	FALSE	FALSE	BEpC_AB051	BEpC	C	126	light	13.9749	1.17274e+06	20.0515		0.0289126
sp|P23526|SAHH_HUMAN	P23526	Adenosylhomocysteinase	17	FALSE	FALSE	BEpC_AB051	BEpC	C	126	light	13.9743	1.17207e+06	20.0507		0.0289114
sp|Q06830|PRDX1_HUMAN	Q06830	Peroxiredoxin-1	19	FALSE	FALSE	BEpC_AB051	BEpC	C	126	light	13.9724	1.16991e+06	20.0481		0.0289076
sp|P02538|K2C6A_HUMAN	P02538	Keratin, type II cytoskeletal 6A	43	FALSE	FALSE	BEpC_AB051	BEpC	C	126	light	13.9715	1.16885e+06	20.0468		0.0289057
sp|Q8NFL0|B3GN7_HUMAN	Q8NFL0	UDP-GlcNAc:betaGal beta-1,3-N-acetylglucosaminyltransferase 7	10	FALSE	FALSE	BEpC_AB051	BEpC	C	126	light	13.9693	1.16622e+06	20.0435		0.028901
sp|P62736|ACTA_HUMAN	P62736	Actin, aortic smooth muscle	5	FALSE	FALSE	BEpC_AB051	BEpC	C	126	light	13.9662	1.16264e+06	20.0391		0.0288946
sp|P00338|LDHA_HUMAN	P00338	L-lactate dehydrogenase A chain	26	FALSE	FALSE	BEpC_AB051	BEpC	C	126	light	13.965	1.16123e+06	20.0373		0.0288921
sp|P11142|HSP7C_HUMAN	P11142	Heat shock cognate 71 kDa protein	46	FALSE	FALSE	BEpC_AB051	BEpC	C	126	light	13.9623	1.15813e+06	20.0335		0.0288865
sp|Q9H6S3|ES8L2_HUMAN	Q9H6S3	Epidermal growth factor receptor kinase substrate 8-like protein 2	31	FALSE	FALSE	BEpC_AB051	BEpC	C	126	light	13.9618	1.15758e+06	20.0328		0.0288855
sp|P05090|APOD_HUMAN	P05090	Apolipoprotein D	7	FALSE	FALSE	BEpC_AB051	BEpC	C	126	light	13.9502	1.1442e+06	20.016		0.0288613
sp|P01116|RASK_HUMAN	P01116	GTPase KRas	7	FALSE	FALSE	BEpC_AB051	BEpC	C	126	light	13.9487	1.1425e+06	20.0139		0.0288582
sp|P13639|EF2_HUMAN	P13639	Elongation factor 2	48	FALSE	FALSE	BEpC_AB051	BEpC	C	126	light	13.9487	1.14247e+06	20.0138		0.0288582
sp|P05109|S10A8_HUMAN	P05109	Protein S100-A8	14	FALSE	FALSE	BEpC_AB051	BEpC	C	126	light	13.9482	1.14186e+06	20.013		0.0288571
sp|Q04695|K1C17_HUMAN	Q04695	Keratin, type I cytoskeletal 17	48	FALSE	FALSE	BEpC_AB051	BEpC	C	126	light	13.9478	1.14145e+06	20.0125		0.0288563
sp|P62937|PPIA_HUMAN	P62937	Peptidyl-prolyl cis-trans isomerase A	17	FALSE	FALSE	BEpC_AB051	BEpC	C	126	light	13.9458	1.13913e+06	20.0096		0.0288521
sp|Q99729|ROAA_HUMAN	Q99729	Heterogeneous nuclear ribonucleoprotein A/B	3	FALSE	FALSE	BEpC_AB051	BEpC	C	126	light	13.94	1.13256e+06	20.0012		0.0288401
sp|P54707|AT12A_HUMAN	P54707	Potassium-transporting ATPase alpha chain 2	42	FALSE	FALSE	BEpC_AB051	BEpC	C	126	light	13.9366	1.12869e+06	19.9963		0.0288329
sp|P04083|ANXA1_HUMAN	P04083	Annexin A1	33	FALSE	FALSE	BEpC_AB051	BEpC	C	126	light	13.9297	1.12094e+06	19.9864		0.0288186
sp|P06753|TPM3_HUMAN	P06753	Tropomyosin alpha-3 chain	8	FALSE	FALSE	BEpC_AB051	BEpC	C	126	light	13.9238	1.11441e+06	19.978		0.0288065
sp|P36952|SPB5_HUMAN	P36952	Serpin B5	20	FALSE	FALSE	BEpC_AB051	BEpC	C	126	light	13.9225	1.11294e+06	19.976		0.0288037
sp|P01111|RASN_HUMAN	P01111	GTPase NRas	2	FALSE	FALSE	BEpC_AB051	BEpC	C	126	light	13.9149	1.1045e+06	19.9651		0.0287879
sp|P62266|RS23_HUMAN	P62266	Small ribosomal subunit protein uS12	5	FALSE	FALSE	BEpC_AB051	BEpC	C	126	light	13.9128	1.10216e+06	19.962		0.0287835
sp|P78386|KRT85_HUMAN	P78386	Keratin, type II cuticular Hb5	2	FALSE	FALSE	BEpC_AB051	BEpC	C	126	light	13.9116	1.10083e+06	19.9603		0.028781
sp|Q9BUF5|TBB6_HUMAN	Q9BUF5	Tubulin beta-6 chain	13	FALSE	FALSE	BEpC_AB051	BEpC	C	126	light	13.9115	1.10076e+06	19.9602		0.0287808
sp|P07237|PDIA1_HUMAN	P07237	Protein disulfide-isomerase	38	FALSE	FALSE	BEpC_AB051	BEpC	C	126	light	13.9099	1.09895e+06	19.9578		0.0287774
sp|Q13753|LAMC2_HUMAN	Q13753	Laminin subunit gamma-2	60	FALSE	FALSE	BEpC_AB051	BEpC	C	126	light	13.9054	1.09402e+06	19.9513		0.028768
sp|Q9BRK5|CAB45_HUMAN	Q9BRK5	45 kDa calcium-binding protein	16	FALSE	FALSE	BEpC_AB051	BEpC	C	126	light	13.9041	1.09258e+06	19.9494		0.0287653
sp|P30043|BLVRB_HUMAN	P30043	Flavin reductase (NADPH)	4	FALSE	FALSE	BEpC_AB051	BEpC	C	126	light	13.9038	1.09235e+06	19.9491		0.0287649
sp|P60866|RS20_HUMAN	P60866	Small ribosomal subunit protein uS10	3	FALSE	FALSE	BEpC_AB051	BEpC	C	126	light	13.9016	1.08987e+06	19.9458		0.0287601
sp|P52895|AK1C2_HUMAN	P52895	Aldo-keto reductase family 1 member C2	16	FALSE	FALSE	BEpC_AB051	BEpC	C	126	light	13.8998	1.0879e+06	19.9432		0.0287564
sp|Q04760|LGUL_HUMAN	Q04760	Lactoylglutathione lyase	7	FALSE	FALSE	BEpC_AB051	BEpC	C	126	light	13.8996	1.08777e+06	19.943		0.0287561
sp|Q16695|H31T_HUMAN	Q16695	Histone H3.1t	3	FALSE	FALSE	BEpC_AB051	BEpC	C	126	light	13.8994	1.08748e+06	19.9426		0.0287556
sp|Q13751|LAMB3_HUMAN	Q13751	Laminin subunit beta-3	47	FALSE	FALSE	BEpC_AB051	BEpC	C	126	light	13.8985	1.08658e+06	19.9415		0.0287539
sp|P30838|AL3A1_HUMAN	P30838	Aldehyde dehydrogenase, dimeric NADP-preferring	21	FALSE	FALSE	BEpC_AB051	BEpC	C	126	light	13.8979	1.08584e+06	19.9405		0.0287524
sp|Q99798|ACON_HUMAN	Q99798	Aconitate hydratase, mitochondrial	20	FALSE	FALSE	BEpC_AB051	BEpC	C	126	light	13.8964	1.08426e+06	19.9384		0.0287494
sp|Q9Y2A9|B3GN3_HUMAN	Q9Y2A9	N-acetyllactosaminide beta-1,3-N-acetylglucosaminyltransferase 3	9	FALSE	FALSE	BEpC_AB051	BEpC	C	126	light	13.8954	1.08313e+06	19.9369		0.0287472
sp|P06280|AGAL_HUMAN	P06280	Alpha-galactosidase A	9	FALSE	FALSE	BEpC_AB051	BEpC	C	126	light	13.894	1.08169e+06	19.935		0.0287445
sp|O60506|HNRPQ_HUMAN	O60506	Heterogeneous nuclear ribonucleoprotein Q	17	FALSE	FALSE	BEpC_AB051	BEpC	C	126	light	13.8935	1.08108e+06	19.9341		0.0287433
sp|P01009|A1AT_HUMAN	P01009	Alpha-1-antitrypsin	26	FALSE	FALSE	BEpC_AB051	BEpC	C	126	light	13.889	1.0763e+06	19.9277		0.0287341
sp|Q6UXY8|TMC5_HUMAN	Q6UXY8	Transmembrane channel-like protein 5	27	FALSE	FALSE	BEpC_AB051	BEpC	C	126	light	13.8876	1.07478e+06	19.9257		0.0287311
sp|P61026|RAB10_HUMAN	P61026	Ras-related protein Rab-10	18	FALSE	FALSE	BEpC_AB051	BEpC	C	126	light	13.8851	1.07209e+06	19.9221		0.0287259
sp|P05121|PAI1_HUMAN	P05121	Plasminogen activator inhibitor 1	23	FALSE	FALSE	BEpC_AB051	BEpC	C	126	light	13.885	1.07195e+06	19.9219		0.0287257
sp|P15559|NQO1_HUMAN	P15559	NAD(P)H dehydrogenase [quinone] 1	11	FALSE	FALSE	BEpC_AB051	BEpC	C	126	light	13.8832	1.07003e+06	19.9193		0.0287219
sp|O75874|IDHC_HUMAN	O75874	Isocitrate dehydrogenase [NADP] cytoplasmic	30	FALSE	FALSE	BEpC_AB051	BEpC	C	126	light	13.8816	1.06837e+06	19.9171		0.0287187
sp|P48509|CD151_HUMAN	P48509	CD151 antigen	3	FALSE	FALSE	BEpC_AB051	BEpC	C	126	light	13.8808	1.06749e+06	19.9159		0.028717
sp|P31150|GDIA_HUMAN	P31150	Rab GDP dissociation inhibitor alpha	9	FALSE	FALSE	BEpC_AB051	BEpC	C	126	light	13.8786	1.06512e+06	19.9127		0.0287123
sp|O43240|KLK10_HUMAN	O43240	Kallikrein-10	8	FALSE	FALSE	BEpC_AB051	BEpC	C	126	light	13.8769	1.06335e+06	19.9103		0.0287089
sp|Q96FQ6|S10AG_HUMAN	Q96FQ6	Protein S100-A16	7	FALSE	FALSE	BEpC_AB051	BEpC	C	126	light	13.8756	1.06189e+06	19.9083		0.028706
sp|P09525|ANXA4_HUMAN	P09525	Annexin A4	23	FALSE	FALSE	BEpC_AB051	BEpC	C	126	light	13.8724	1.05855e+06	19.9037		0.0286995
sp|P09237|MMP7_HUMAN	P09237	Matrilysin	9	FALSE	FALSE	BEpC_AB051	BEpC	C	126	light	13.8698	1.05575e+06	19.8999		0.028694
sp|P35232|PHB1_HUMAN	P35232	Prohibitin 1	12	FALSE	FALSE	BEpC_AB051	BEpC	C	126	light	13.869	1.05495e+06	19.8988		0.0286924
sp|Q14512|FGFP1_HUMAN	Q14512	Fibroblast growth factor-binding protein 1	8	FALSE	FALSE	BEpC_AB051	BEpC	C	126	light	13.8676	1.05347e+06	19.8968		0.0286895
sp|P0DP23|CALM1_HUMAN	P0DP23	Calmodulin-1	11	FALSE	FALSE	BEpC_AB051	BEpC	C	126	light	13.8662	1.05201e+06	19.8948		0.0286866
sp|P48668|K2C6C_HUMAN	P48668	Keratin, type II cytoskeletal 6C	5	FALSE	FALSE	BEpC_AB051	BEpC	C	126	light	13.8551	1.04035e+06	19.8787		0.0286634
sp|P18669|PGAM1_HUMAN	P18669	Phosphoglycerate mutase 1	14	FALSE	FALSE	BEpC_AB051	BEpC	C	126	light	13.8547	1.03992e+06	19.8781		0.0286625
sp|Q7L9L4|MOB1B_HUMAN	Q7L9L4	MOB kinase activator 1B	5	FALSE	FALSE	BEpC_AB051	BEpC	C	126	light	13.8542	1.0394e+06	19.8774		0.0286615
sp|P25705|ATPA_HUMAN	P25705	ATP synthase subunit alpha, mitochondrial	34	FALSE	FALSE	BEpC_AB051	BEpC	C	126	light	13.8527	1.03793e+06	19.8754		0.0286586
sp|P16278|BGAL_HUMAN	P16278	Beta-galactosidase	15	FALSE	FALSE	BEpC_AB051	BEpC	C	126	light	13.8486	1.03362e+06	19.8694		0.0286499
sp|Q9BS40|LXN_HUMAN	Q9BS40	Latexin	4	FALSE	FALSE	BEpC_AB051	BEpC	C	126	light	13.847	1.03195e+06	19.867		0.0286465
sp|P14324|FPPS_HUMAN	P14324	Farnesyl pyrophosphate synthase	8	FALSE	FALSE	BEpC_AB051	BEpC	C	126	light	13.8462	1.03116e+06	19.8659		0.028645
sp|Q9UBD6|RHCG_HUMAN	Q9UBD6	Ammonium transporter Rh type C	2	FALSE	FALSE	BEpC_AB051	BEpC	C	126	light	13.8415	1.02628e+06	19.8591		0.0286351
sp|P25815|S100P_HUMAN	P25815	Protein S100-P	8	FALSE	FALSE	BEpC_AB051	BEpC	C	126	light	13.838	1.02273e+06	19.8541		0.0286279
sp|Q15286|RAB35_HUMAN	Q15286	Ras-related protein Rab-35	10	FALSE	FALSE	BEpC_AB051	BEpC	C	126	light	13.8365	1.02123e+06	19.852		0.0286248
sp|P37837|TALDO_HUMAN	P37837	Transaldolase	24	FALSE	FALSE	BEpC_AB051	BEpC	C	126	light	13.8334	1.018e+06	19.8474		0.0286182
sp|P07602|SAP_HUMAN	P07602	Prosaposin	12	FALSE	FALSE	BEpC_AB051	BEpC	C	126	light	13.8307	1.01527e+06	19.8435		0.0286126
sp|P10809|CH60_HUMAN	P10809	60 kDa heat shock protein, mitochondrial	34	FALSE	FALSE	BEpC_AB051	BEpC	C	126	light	13.8302	1.01482e+06	19.8429		0.0286117
sp|P52823|STC1_HUMAN	P52823	Stanniocalcin-1	2	FALSE	FALSE	BEpC_AB051	BEpC	C	126	light	13.8273	1.01186e+06	19.8387		0.0286056
sp|P14314|GLU2B_HUMAN	P14314	Glucosidase 2 subunit beta	15	FALSE	FALSE	BEpC_AB051	BEpC	C	126	light	13.8272	1.01175e+06	19.8385		0.0286054
sp|P30049|ATPD_HUMAN	P30049	ATP synthase subunit delta, mitochondrial	2	FALSE	FALSE	BEpC_AB051	BEpC	C	126	light	13.821	1.00554e+06	19.8296		0.0285926
sp|P84103|SRSF3_HUMAN	P84103	Serine/arginine-rich splicing factor 3	6	FALSE	FALSE	BEpC_AB051	BEpC	C	126	light	13.8209	1.00538e+06	19.8294		0.0285923
sp|Q6UX06|OLFM4_HUMAN	Q6UX06	Olfactomedin-4	20	FALSE	FALSE	BEpC_AB051	BEpC	C	126	light	13.8208	1.00535e+06	19.8294		0.0285922
sp|Q96N03|VTM2L_HUMAN	Q96N03	V-set and transmembrane domain-containing protein 2-like protein	8	FALSE	FALSE	BEpC_AB051	BEpC	C	126	light	13.8203	1.00476e+06	19.8285		0.028591
sp|P03956|MMP1_HUMAN	P03956	Interstitial collagenase	13	FALSE	FALSE	BEpC_AB051	BEpC	C	126	light	13.8199	1.00436e+06	19.8279		0.0285902
sp|P22352|GPX3_HUMAN	P22352	Glutathione peroxidase 3	6	FALSE	FALSE	BEpC_AB051	BEpC	C	126	light	13.8197	1.00416e+06	19.8277		0.0285898
sp|O75223|GGCT_HUMAN	O75223	Gamma-glutamylcyclotransferase	9	FALSE	FALSE	BEpC_AB051	BEpC	C	126	light	13.8196	1.00414e+06	19.8276		0.0285897
sp|P98088|MUC5A_HUMAN	P98088	Mucin-5AC	31	FALSE	FALSE	BEpC_AB051	BEpC	C	126	light	13.8085	992986	19.8115		0.0285665
sp|P40925|MDHC_HUMAN	P40925	Malate dehydrogenase, cytoplasmic	19	FALSE	FALSE	BEpC_AB051	BEpC	C	126	light	13.8085	992972	19.8115		0.0285664
sp|P61088|UBE2N_HUMAN	P61088	Ubiquitin-conjugating enzyme E2 N	9	FALSE	FALSE	BEpC_AB051	BEpC	C	126	light	13.8071	991579	19.8095		0.0285635
sp|Q13509|TBB3_HUMAN	Q13509	Tubulin beta-3 chain	5	FALSE	FALSE	BEpC_AB051	BEpC	C	126	light	13.8029	987514	19.8035		0.028555
sp|P07858|CATB_HUMAN	P07858	Cathepsin B	16	FALSE	FALSE	BEpC_AB051	BEpC	C	126	light	13.7993	983908	19.7983		0.0285474
sp|Q15828|CYTM_HUMAN	Q15828	Cystatin-M	4	FALSE	FALSE	BEpC_AB051	BEpC	C	126	light	13.7937	978417	19.7902		0.0285357
sp|P55786|PSA_HUMAN	P55786	Puromycin-sensitive aminopeptidase	38	FALSE	FALSE	BEpC_AB051	BEpC	C	126	light	13.7928	977521	19.7889		0.0285338
sp|P53634|CATC_HUMAN	P53634	Dipeptidyl peptidase 1	16	FALSE	FALSE	BEpC_AB051	BEpC	C	126	light	13.7915	976274	19.787		0.0285312
sp|P17174|AATC_HUMAN	P17174	Aspartate aminotransferase, cytoplasmic	20	FALSE	FALSE	BEpC_AB051	BEpC	C	126	light	13.7903	975125	19.7853		0.0285287
sp|Q00765|REEP5_HUMAN	Q00765	Receptor expression-enhancing protein 5	8	FALSE	FALSE	BEpC_AB051	BEpC	C	126	light	13.7896	974425	19.7843		0.0285272
sp|P55072|TERA_HUMAN	P55072	Transitional endoplasmic reticulum ATPase	42	FALSE	FALSE	BEpC_AB051	BEpC	C	126	light	13.786	970939	19.7791		0.0285198
sp|P25789|PSA4_HUMAN	P25789	Proteasome subunit alpha type-4	13	FALSE	FALSE	BEpC_AB051	BEpC	C	126	light	13.7854	970375	19.7783		0.0285186
sp|P0C0L5|CO4B_HUMAN	P0C0L5	Complement C4-B	51	FALSE	FALSE	BEpC_AB051	BEpC	C	126	light	13.7821	967117	19.7734		0.0285116
sp|Q9NSC7|SIA7A_HUMAN	Q9NSC7	Alpha-N-acetylgalactosaminide alpha-2,6-sialyltransferase 1	23	FALSE	FALSE	BEpC_AB051	BEpC	C	126	light	13.7786	963718	19.7683		0.0285042
sp|Q12805|FBLN3_HUMAN	Q12805	EGF-containing fibulin-like extracellular matrix protein 1	12	FALSE	FALSE	BEpC_AB051	BEpC	C	126	light	13.7782	963424	19.7679		0.0285036
sp|P23396|RS3_HUMAN	P23396	Small ribosomal subunit protein uS3	15	FALSE	FALSE	BEpC_AB051	BEpC	C	126	light	13.7779	963097	19.7674		0.0285029
sp|P62070|RRAS2_HUMAN	P62070	Ras-related protein R-Ras2	11	FALSE	FALSE	BEpC_AB051	BEpC	C	126	light	13.7761	961322	19.7648		0.0284991
sp|Q12905|ILF2_HUMAN	Q12905	Interleukin enhancer-binding factor 2	13	FALSE	FALSE	BEpC_AB051	BEpC	C	126	light	13.7759	961177	19.7645		0.0284987
sp|Q92820|GGH_HUMAN	Q92820	Gamma-glutamyl hydrolase	8	FALSE	FALSE	BEpC_AB051	BEpC	C	126	light	13.7757	961014	19.7643		0.0284984
sp|P51397|DAP1_HUMAN	P51397	Death-associated protein 1	2	FALSE	FALSE	BEpC_AB051	BEpC	C	126	light	13.7744	959684	19.7623		0.0284955
sp|P28072|PSB6_HUMAN	P28072	Proteasome subunit beta type-6	7	FALSE	FALSE	BEpC_AB051	BEpC	C	126	light	13.7716	957030	19.7583		0.0284898
sp|P00736|C1R_HUMAN	P00736	Complement C1r subcomponent	10	FALSE	FALSE	BEpC_AB051	BEpC	C	126	light	13.7676	953172	19.7525		0.0284814
sp|P35579|MYH9_HUMAN	P35579	Myosin-9	148	FALSE	FALSE	BEpC_AB051	BEpC	C	126	light	13.7659	951642	19.7502		0.028478
sp|P55042|RAD_HUMAN	P55042	GTP-binding protein RAD	3	FALSE	FALSE	BEpC_AB051	BEpC	C	126	light	13.7614	947349	19.7436		0.0284686
sp|Q03135|CAV1_HUMAN	Q03135	Caveolin-1	6	FALSE	FALSE	BEpC_AB051	BEpC	C	126	light	13.757	943191	19.7373		0.0284595
sp|Q8TE68|ES8L1_HUMAN	Q8TE68	Epidermal growth factor receptor kinase substrate 8-like protein 1	32	FALSE	FALSE	BEpC_AB051	BEpC	C	126	light	13.755	941285	19.7344		0.0284552
sp|P11233|RALA_HUMAN	P11233	Ras-related protein Ral-A	8	FALSE	FALSE	BEpC_AB051	BEpC	C	126	light	13.7547	941043	19.734		0.0284547
sp|O75369|FLNB_HUMAN	O75369	Filamin-B	130	FALSE	FALSE	BEpC_AB051	BEpC	C	126	light	13.753	939365	19.7314		0.028451
sp|P09622|DLDH_HUMAN	P09622	Dihydrolipoyl dehydrogenase, mitochondrial	14	FALSE	FALSE	BEpC_AB051	BEpC	C	126	light	13.7495	936080	19.7264		0.0284437
sp|Q14192|FHL2_HUMAN	Q14192	Four and a half LIM domains protein 2	5	FALSE	FALSE	BEpC_AB051	BEpC	C	126	light	13.7475	934233	19.7235		0.0284396
sp|Q12841|FSTL1_HUMAN	Q12841	Follistatin-related protein 1	9	FALSE	FALSE	BEpC_AB051	BEpC	C	126	light	13.7464	933208	19.7219		0.0284373
sp|Q96EY5|MB12A_HUMAN	Q96EY5	Multivesicular body subunit 12A	2	FALSE	FALSE	BEpC_AB051	BEpC	C	126	light	13.7407	927960	19.7138		0.0284256
sp|P62888|RL30_HUMAN	P62888	Large ribosomal subunit protein eL30	4	FALSE	FALSE	BEpC_AB051	BEpC	C	126	light	13.7406	927850	19.7136		0.0284253
sp|P67936|TPM4_HUMAN	P67936	Tropomyosin alpha-4 chain	44	FALSE	FALSE	BEpC_AB051	BEpC	C	126	light	13.7392	926508	19.7115		0.0284223
sp|P50238|CRIP1_HUMAN	P50238	Cysteine-rich protein 1	2	FALSE	FALSE	BEpC_AB051	BEpC	C	126	light	13.7354	923052	19.7061		0.0284146
sp|P11177|ODPB_HUMAN	P11177	Pyruvate dehydrogenase E1 component subunit beta, mitochondrial	6	FALSE	FALSE	BEpC_AB051	BEpC	C	126	light	13.7345	922215	19.7048		0.0284127
sp|P60981|DEST_HUMAN	P60981	Destrin	3	FALSE	FALSE	BEpC_AB051	BEpC	C	126	light	13.7328	920657	19.7024		0.0284092
sp|P05161|ISG15_HUMAN	P05161	Ubiquitin-like protein ISG15	5	FALSE	FALSE	BEpC_AB051	BEpC	C	126	light	13.7326	920405	19.702		0.0284086
sp|Q9UBC9|SPRR3_HUMAN	Q9UBC9	Small proline-rich protein 3	15	FALSE	FALSE	BEpC_AB051	BEpC	C	126	light	13.7323	920199	19.7017		0.0284081
sp|P04899|GNAI2_HUMAN	P04899	Guanine nucleotide-binding protein G(i) subunit alpha-2	12	FALSE	FALSE	BEpC_AB051	BEpC	C	126	light	13.73	918007	19.6982		0.0284032
sp|P28066|PSA5_HUMAN	P28066	Proteasome subunit alpha type-5	6	FALSE	FALSE	BEpC_AB051	BEpC	C	126	light	13.7288	916951	19.6966		0.0284008
sp|P20827|EFNA1_HUMAN	P20827	Ephrin-A1	3	FALSE	FALSE	BEpC_AB051	BEpC	C	126	light	13.7271	915380	19.6941		0.0283972
sp|P21796|VDAC1_HUMAN	P21796	Voltage-dependent anion-selective channel protein 1	15	FALSE	FALSE	BEpC_AB051	BEpC	C	126	light	13.7263	914630	19.6929		0.0283955
sp|P27701|CD82_HUMAN	P27701	CD82 antigen	4	FALSE	FALSE	BEpC_AB051	BEpC	C	126	light	13.7256	913999	19.6919		0.0283941
sp|Q96HE7|ERO1A_HUMAN	Q96HE7	ERO1-like protein alpha	13	FALSE	FALSE	BEpC_AB051	BEpC	C	126	light	13.7239	912500	19.6896		0.0283906
sp|P62249|RS16_HUMAN	P62249	Small ribosomal subunit protein uS9	15	FALSE	FALSE	BEpC_AB051	BEpC	C	126	light	13.723	911683	19.6883		0.0283888
sp|Q9Y696|CLIC4_HUMAN	Q9Y696	Chloride intracellular channel protein 4	10	FALSE	FALSE	BEpC_AB051	BEpC	C	126	light	13.7205	909355	19.6846		0.0283835
sp|Q8WUM4|PDC6I_HUMAN	Q8WUM4	Programmed cell death 6-interacting protein	55	FALSE	FALSE	BEpC_AB051	BEpC	C	126	light	13.7191	908110	19.6826		0.0283806
sp|O94832|MYO1D_HUMAN	O94832	Unconventional myosin-Id	42	FALSE	FALSE	BEpC_AB051	BEpC	C	126	light	13.7166	905787	19.6789		0.0283753
sp|Q6NUK1|SCMC1_HUMAN	Q6NUK1	Mitochondrial adenyl nucleotide antiporter SLC25A24	20	FALSE	FALSE	BEpC_AB051	BEpC	C	126	light	13.7088	898760	19.6677		0.0283591
sp|Q14764|MVP_HUMAN	Q14764	Major vault protein	32	FALSE	FALSE	BEpC_AB051	BEpC	C	126	light	13.7079	897983	19.6664		0.0283573
sp|P18077|RL35A_HUMAN	P18077	Large ribosomal subunit protein eL33	11	FALSE	FALSE	BEpC_AB051	BEpC	C	126	light	13.7079	897974	19.6664		0.0283573
sp|Q14240|IF4A2_HUMAN	Q14240	Eukaryotic initiation factor 4A-II	8	FALSE	FALSE	BEpC_AB051	BEpC	C	126	light	13.7044	894861	19.6614		0.02835
sp|P50395|GDIB_HUMAN	P50395	Rab GDP dissociation inhibitor beta	28	FALSE	FALSE	BEpC_AB051	BEpC	C	126	light	13.7037	894221	19.6604		0.0283485
sp|P23528|COF1_HUMAN	P23528	Cofilin-1	16	FALSE	FALSE	BEpC_AB051	BEpC	C	126	light	13.6985	889553	19.6528		0.0283377
sp|Q9Y6X5|ENPP4_HUMAN	Q9Y6X5	Bis(5'-adenosyl)-triphosphatase ENPP4	3	FALSE	FALSE	BEpC_AB051	BEpC	C	126	light	13.6984	889459	19.6527		0.0283374
sp|Q9BW30|TPPP3_HUMAN	Q9BW30	Tubulin polymerization-promoting protein family member 3	18	FALSE	FALSE	BEpC_AB051	BEpC	C	126	light	13.6946	886114	19.6472		0.0283296
sp|Q9NQ84|GPC5C_HUMAN	Q9NQ84	G-protein coupled receptor family C group 5 member C	10	FALSE	FALSE	BEpC_AB051	BEpC	C	126	light	13.6945	886031	19.6471		0.0283294
sp|P28074|PSB5_HUMAN	P28074	Proteasome subunit beta type-5	9	FALSE	FALSE	BEpC_AB051	BEpC	C	126	light	13.691	882957	19.6421		0.0283222
sp|P52209|6PGD_HUMAN	P52209	6-phosphogluconate dehydrogenase, decarboxylating	22	FALSE	FALSE	BEpC_AB051	BEpC	C	126	light	13.6906	882577	19.6415		0.0283213
sp|P61457|PHS_HUMAN	P61457	Pterin-4-alpha-carbinolamine dehydratase	4	FALSE	FALSE	BEpC_AB051	BEpC	C	126	light	13.6896	881699	19.64		0.0283192
sp|P09758|TACD2_HUMAN	P09758	Tumor-associated calcium signal transducer 2	9	FALSE	FALSE	BEpC_AB051	BEpC	C	126	light	13.6886	880837	19.6386		0.0283172
sp|P18510|IL1RA_HUMAN	P18510	Interleukin-1 receptor antagonist protein	6	FALSE	FALSE	BEpC_AB051	BEpC	C	126	light	13.6872	879589	19.6366		0.0283142
sp|P09603|CSF1_HUMAN	P09603	Macrophage colony-stimulating factor 1	3	FALSE	FALSE	BEpC_AB051	BEpC	C	126	light	13.6856	878145	19.6342		0.0283108
sp|P08962|CD63_HUMAN	P08962	CD63 antigen	4	FALSE	FALSE	BEpC_AB051	BEpC	C	126	light	13.6805	873691	19.6269		0.0283002
sp|O75340|PDCD6_HUMAN	O75340	Programmed cell death protein 6	6	FALSE	FALSE	BEpC_AB051	BEpC	C	126	light	13.6765	870214	19.6211		0.0282919
sp|P27348|1433T_HUMAN	P27348	14-3-3 protein theta	9	FALSE	FALSE	BEpC_AB051	BEpC	C	126	light	13.6763	870040	19.6208		0.0282915
sp|Q9NRY6|PLS3_HUMAN	Q9NRY6	Phospholipid scramblase 3	3	FALSE	FALSE	BEpC_AB051	BEpC	C	126	light	13.6737	867770	19.617		0.0282861
sp|P21964|COMT_HUMAN	P21964	Catechol O-methyltransferase	7	FALSE	FALSE	BEpC_AB051	BEpC	C	126	light	13.6734	867565	19.6167		0.0282856
sp|P30626|SORCN_HUMAN	P30626	Sorcin	7	FALSE	FALSE	BEpC_AB051	BEpC	C	126	light	13.6726	866797	19.6154		0.0282838
sp|P53801|PTTG_HUMAN	P53801	Pituitary tumor-transforming gene 1 protein-interacting protein	2	FALSE	FALSE	BEpC_AB051	BEpC	C	126	light	13.6705	865008	19.6125		0.0282795
sp|P15291|B4GT1_HUMAN	P15291	Beta-1,4-galactosyltransferase 1	15	FALSE	FALSE	BEpC_AB051	BEpC	C	126	light	13.6702	864748	19.612		0.0282788
sp|P62913|RL11_HUMAN	P62913	Large ribosomal subunit protein uL5	7	FALSE	FALSE	BEpC_AB051	BEpC	C	126	light	13.6679	862800	19.6088		0.0282741
sp|P0DMV8|HS71A_HUMAN	P0DMV8	Heat shock 70 kDa protein 1A	33	FALSE	FALSE	BEpC_AB051	BEpC	C	126	light	13.6676	862533	19.6083		0.0282735
sp|O95861|BPNT1_HUMAN	O95861	3'(2'),5'-bisphosphate nucleotidase 1	8	FALSE	FALSE	BEpC_AB051	BEpC	C	126	light	13.6671	862106	19.6076		0.0282725
sp|Q8N335|GPD1L_HUMAN	Q8N335	Glycerol-3-phosphate dehydrogenase 1-like protein	13	FALSE	FALSE	BEpC_AB051	BEpC	C	126	light	13.665	860302	19.6046		0.0282681
sp|Q01459|DIAC_HUMAN	Q01459	Di-N-acetylchitobiase	10	FALSE	FALSE	BEpC_AB051	BEpC	C	126	light	13.6622	857903	19.6006		0.0282623
sp|P19338|NUCL_HUMAN	P19338	Nucleolin	51	FALSE	FALSE	BEpC_AB051	BEpC	C	126	light	13.6622	857900	19.6005		0.0282623
sp|P62826|RAN_HUMAN	P62826	GTP-binding nuclear protein Ran	11	FALSE	FALSE	BEpC_AB051	BEpC	C	126	light	13.6615	857289	19.5995		0.0282608
sp|P50914|RL14_HUMAN	P50914	Large ribosomal subunit protein eL14	7	FALSE	FALSE	BEpC_AB051	BEpC	C	126	light	13.6605	856436	19.5981		0.0282587
sp|P53004|BIEA_HUMAN	P53004	Biliverdin reductase A	11	FALSE	FALSE	BEpC_AB051	BEpC	C	126	light	13.654	850887	19.5887		0.0282452
sp|Q9UQB8|BAIP2_HUMAN	Q9UQB8	Brain-specific angiogenesis inhibitor 1-associated protein 2	37	FALSE	FALSE	BEpC_AB051	BEpC	C	126	light	13.6536	850509	19.5881		0.0282443
sp|O75339|CILP1_HUMAN	O75339	Cartilage intermediate layer protein 1	28	FALSE	FALSE	BEpC_AB051	BEpC	C	126	light	13.651	848283	19.5843		0.0282388
sp|Q14103|HNRPD_HUMAN	Q14103	Heterogeneous nuclear ribonucleoprotein D0	14	FALSE	FALSE	BEpC_AB051	BEpC	C	126	light	13.6502	847631	19.5832		0.0282372
sp|Q9H4M9|EHD1_HUMAN	Q9H4M9	EH domain-containing protein 1	27	FALSE	FALSE	BEpC_AB051	BEpC	C	126	light	13.6488	846423	19.5811		0.0282343
sp|P53384|NUBP1_HUMAN	P53384	Cytosolic Fe-S cluster assembly factor NUBP1	2	FALSE	FALSE	BEpC_AB051	BEpC	C	126	light	13.6481	845837	19.5801		0.0282328
sp|P08758|ANXA5_HUMAN	P08758	Annexin A5	21	FALSE	FALSE	BEpC_AB051	BEpC	C	126	light	13.6467	844636	19.5781		0.0282299
sp|P30101|PDIA3_HUMAN	P30101	Protein disulfide-isomerase A3	36	FALSE	FALSE	BEpC_AB051	BEpC	C	126	light	13.6446	842874	19.5751		0.0282255
sp|P07954|FUMH_HUMAN	P07954	Fumarate hydratase, mitochondrial	18	FALSE	FALSE	BEpC_AB051	BEpC	C	126	light	13.6444	842715	19.5748		0.0282251
sp|Q8N307|MUC20_HUMAN	Q8N307	Mucin-20	2	FALSE	FALSE	BEpC_AB051	BEpC	C	126	light	13.6436	842059	19.5737		0.0282235
sp|O75882|ATRN_HUMAN	O75882	Attractin	22	FALSE	FALSE	BEpC_AB051	BEpC	C	126	light	13.6409	839753	19.5697		0.0282178
sp|P36578|RL4_HUMAN	P36578	Large ribosomal subunit protein uL4	19	FALSE	FALSE	BEpC_AB051	BEpC	C	126	light	13.6392	838354	19.5673		0.0282143
sp|Q02543|RL18A_HUMAN	Q02543	Large ribosomal subunit protein eL20	7	FALSE	FALSE	BEpC_AB051	BEpC	C	126	light	13.637	836528	19.5642		0.0282098
sp|Q6NVY1|HIBCH_HUMAN	Q6NVY1	3-hydroxyisobutyryl-CoA hydrolase, mitochondrial	10	FALSE	FALSE	BEpC_AB051	BEpC	C	126	light	13.6368	836326	19.5638		0.0282093
sp|Q8NCL4|GALT6_HUMAN	Q8NCL4	Polypeptide N-acetylgalactosaminyltransferase 6	6	FALSE	FALSE	BEpC_AB051	BEpC	C	126	light	13.6361	835769	19.5628		0.0282079
sp|P00568|KAD1_HUMAN	P00568	Adenylate kinase isoenzyme 1	15	FALSE	FALSE	BEpC_AB051	BEpC	C	126	light	13.6357	835391	19.5622		0.028207
sp|O14602|IF1AY_HUMAN	O14602	Eukaryotic translation initiation factor 1A, Y-chromosomal	5	FALSE	FALSE	BEpC_AB051	BEpC	C	126	light	13.6354	835216	19.5619		0.0282065
sp|P63313|TYB10_HUMAN	P63313	Thymosin beta-10	3	FALSE	FALSE	BEpC_AB051	BEpC	C	126	light	13.6342	834184	19.5601		0.028204
sp|P61204|ARF3_HUMAN	P61204	ADP-ribosylation factor 3	8	FALSE	FALSE	BEpC_AB051	BEpC	C	126	light	13.6333	833433	19.5588		0.0282021
sp|Q14118|DAG1_HUMAN	Q14118	Dystroglycan 1	15	FALSE	FALSE	BEpC_AB051	BEpC	C	126	light	13.6329	833098	19.5582		0.0282013
sp|P08581|MET_HUMAN	P08581	Hepatocyte growth factor receptor	22	FALSE	FALSE	BEpC_AB051	BEpC	C	126	light	13.6318	832211	19.5567		0.028199
sp|P00746|CFAD_HUMAN	P00746	Complement factor D	2	FALSE	FALSE	BEpC_AB051	BEpC	C	126	light	13.6309	831422	19.5553		0.0281971
sp|P50148|GNAQ_HUMAN	P50148	Guanine nucleotide-binding protein G(q) subunit alpha	14	FALSE	FALSE	BEpC_AB051	BEpC	C	126	light	13.6249	826430	19.5466		0.0281845
sp|P01112|RASH_HUMAN	P01112	GTPase HRas	5	FALSE	FALSE	BEpC_AB051	BEpC	C	126	light	13.624	825726	19.5454		0.0281828
sp|P26447|S10A4_HUMAN	P26447	Protein S100-A4	7	FALSE	FALSE	BEpC_AB051	BEpC	C	126	light	13.6209	823156	19.5409		0.0281763
sp|P46778|RL21_HUMAN	P46778	Large ribosomal subunit protein eL21	11	FALSE	FALSE	BEpC_AB051	BEpC	C	126	light	13.6204	822732	19.5402		0.0281752
sp|P12830|CADH1_HUMAN	P12830	Cadherin-1	14	FALSE	FALSE	BEpC_AB051	BEpC	C	126	light	13.6184	821118	19.5373		0.0281711
sp|Q9UN76|S6A14_HUMAN	Q9UN76	Sodium- and chloride-dependent neutral and basic amino acid transporter B(0+)	14	FALSE	FALSE	BEpC_AB051	BEpC	C	126	light	13.616	819123	19.5338		0.0281661
sp|O14880|MGST3_HUMAN	O14880	Glutathione S-transferase 3, mitochondrial	2	FALSE	FALSE	BEpC_AB051	BEpC	C	126	light	13.6156	818791	19.5332		0.0281652
sp|P49411|EFTU_HUMAN	P49411	Elongation factor Tu, mitochondrial	15	FALSE	FALSE	BEpC_AB051	BEpC	C	126	light	13.6151	818426	19.5326		0.0281643
sp|Q15370|ELOB_HUMAN	Q15370	Elongin-B	6	FALSE	FALSE	BEpC_AB051	BEpC	C	126	light	13.6127	816404	19.529		0.0281592
sp|P12235|ADT1_HUMAN	P12235	ADP/ATP translocase 1	2	FALSE	FALSE	BEpC_AB051	BEpC	C	126	light	13.6118	815665	19.5277		0.0281573
sp|P20618|PSB1_HUMAN	P20618	Proteasome subunit beta type-1	10	FALSE	FALSE	BEpC_AB051	BEpC	C	126	light	13.6115	815432	19.5273		0.0281567
sp|P39656|OST48_HUMAN	P39656	Dolichyl-diphosphooligosaccharide--protein glycosyltransferase 48 kDa subunit	9	FALSE	FALSE	BEpC_AB051	BEpC	C	126	light	13.6082	812776	19.5226		0.0281499
sp|P28300|LYOX_HUMAN	P28300	Protein-lysine 6-oxidase	5	FALSE	FALSE	BEpC_AB051	BEpC	C	126	light	13.6073	812032	19.5213		0.028148
sp|P25787|PSA2_HUMAN	P25787	Proteasome subunit alpha type-2	12	FALSE	FALSE	BEpC_AB051	BEpC	C	126	light	13.6062	811133	19.5197		0.0281457
sp|P10619|PPGB_HUMAN	P10619	Lysosomal protective protein	8	FALSE	FALSE	BEpC_AB051	BEpC	C	126	light	13.6058	810783	19.5191		0.0281448
sp|P14923|PLAK_HUMAN	P14923	Junction plakoglobin	25	FALSE	FALSE	BEpC_AB051	BEpC	C	126	light	13.605	810195	19.518		0.0281433
sp|P04066|FUCO_HUMAN	P04066	Tissue alpha-L-fucosidase	14	FALSE	FALSE	BEpC_AB051	BEpC	C	126	light	13.6049	810129	19.5179		0.0281431
sp|Q9Y5Y6|ST14_HUMAN	Q9Y5Y6	Suppressor of tumorigenicity 14 protein	7	FALSE	FALSE	BEpC_AB051	BEpC	C	126	light	13.6045	809735	19.5172		0.0281421
sp|P13671|CO6_HUMAN	P13671	Complement component C6	16	FALSE	FALSE	BEpC_AB051	BEpC	C	126	light	13.6027	808332	19.5147		0.0281385
sp|P14780|MMP9_HUMAN	P14780	Matrix metalloproteinase-9	21	FALSE	FALSE	BEpC_AB051	BEpC	C	126	light	13.6025	808136	19.5143		0.028138
sp|Q9UJJ9|GNPTG_HUMAN	Q9UJJ9	N-acetylglucosamine-1-phosphotransferase subunit gamma	2	FALSE	FALSE	BEpC_AB051	BEpC	C	126	light	13.6014	807224	19.5127		0.0281356
sp|Q13630|FCL_HUMAN	Q13630	GDP-L-fucose synthase	8	FALSE	FALSE	BEpC_AB051	BEpC	C	126	light	13.5977	804238	19.5074		0.0281279
sp|Q9Y4K0|LOXL2_HUMAN	Q9Y4K0	Lysyl oxidase homolog 2	15	FALSE	FALSE	BEpC_AB051	BEpC	C	126	light	13.5948	801909	19.5032		0.0281219
sp|Q99623|PHB2_HUMAN	Q99623	Prohibitin-2	18	FALSE	FALSE	BEpC_AB051	BEpC	C	126	light	13.5939	801202	19.5019		0.0281201
sp|Q96KP4|CNDP2_HUMAN	Q96KP4	Cytosolic non-specific dipeptidase	20	FALSE	FALSE	BEpC_AB051	BEpC	C	126	light	13.5933	800742	19.5011		0.0281189
sp|Q9NZP8|C1RL_HUMAN	Q9NZP8	Complement C1r subcomponent-like protein	9	FALSE	FALSE	BEpC_AB051	BEpC	C	126	light	13.5932	800671	19.5009		0.0281187
sp|P35241|RADI_HUMAN	P35241	Radixin	48	FALSE	FALSE	BEpC_AB051	BEpC	C	126	light	13.5911	798996	19.4979		0.0281143
sp|O95372|LYPA2_HUMAN	O95372	Acyl-protein thioesterase 2	7	FALSE	FALSE	BEpC_AB051	BEpC	C	126	light	13.591	798880	19.4977		0.028114
sp|P07108|ACBP_HUMAN	P07108	Acyl-CoA-binding protein	5	FALSE	FALSE	BEpC_AB051	BEpC	C	126	light	13.5899	798054	19.4962		0.0281119
sp|P05783|K1C18_HUMAN	P05783	Keratin, type I cytoskeletal 18	26	FALSE	FALSE	BEpC_AB051	BEpC	C	126	light	13.5899	798011	19.4961		0.0281117
sp|P54136|SYRC_HUMAN	P54136	Arginine--tRNA ligase, cytoplasmic	21	FALSE	FALSE	BEpC_AB051	BEpC	C	126	light	13.5891	797397	19.495		0.0281101
sp|Q9BY32|ITPA_HUMAN	Q9BY32	Inosine triphosphate pyrophosphatase	4	FALSE	FALSE	BEpC_AB051	BEpC	C	126	light	13.5883	796767	19.4939		0.0281085
sp|P19367|HXK1_HUMAN	P19367	Hexokinase-1	33	FALSE	FALSE	BEpC_AB051	BEpC	C	126	light	13.5788	789244	19.4802		0.0280888
sp|P61020|RAB5B_HUMAN	P61020	Ras-related protein Rab-5B	9	FALSE	FALSE	BEpC_AB051	BEpC	C	126	light	13.5744	785775	19.4739		0.0280796
sp|Q09028|RBBP4_HUMAN	Q09028	Histone-binding protein RBBP4	8	FALSE	FALSE	BEpC_AB051	BEpC	C	126	light	13.5726	784314	19.4712		0.0280757
sp|O75695|XRP2_HUMAN	O75695	Protein XRP2	10	FALSE	FALSE	BEpC_AB051	BEpC	C	126	light	13.5719	783808	19.4702		0.0280744
sp|P51858|HDGF_HUMAN	P51858	Hepatoma-derived growth factor	18	FALSE	FALSE	BEpC_AB051	BEpC	C	126	light	13.5697	782094	19.4671		0.0280698
sp|P25788|PSA3_HUMAN	P25788	Proteasome subunit alpha type-3	13	FALSE	FALSE	BEpC_AB051	BEpC	C	126	light	13.569	781549	19.4661		0.0280684
sp|P52907|CAZA1_HUMAN	P52907	F-actin-capping protein subunit alpha-1	13	FALSE	FALSE	BEpC_AB051	BEpC	C	126	light	13.568	780708	19.4645		0.0280661
sp|P24534|EF1B_HUMAN	P24534	Elongation factor 1-beta	9	FALSE	FALSE	BEpC_AB051	BEpC	C	126	light	13.5664	779527	19.4623		0.028063
sp|O95164|UBL3_HUMAN	O95164	Ubiquitin-like protein 3	3	FALSE	FALSE	BEpC_AB051	BEpC	C	126	light	13.5643	777892	19.4593		0.0280586
sp|O60637|TSN3_HUMAN	O60637	Tetraspanin-3	3	FALSE	FALSE	BEpC_AB051	BEpC	C	126	light	13.5642	777779	19.4591		0.0280583
sp|P40121|CAPG_HUMAN	P40121	Macrophage-capping protein	11	FALSE	FALSE	BEpC_AB051	BEpC	C	126	light	13.5626	776507	19.4567		0.0280549
sp|Q13885|TBB2A_HUMAN	Q13885	Tubulin beta-2A chain	2	FALSE	FALSE	BEpC_AB051	BEpC	C	126	light	13.5625	776483	19.4567		0.0280549
sp|O75390|CISY_HUMAN	O75390	Citrate synthase, mitochondrial	11	FALSE	FALSE	BEpC_AB051	BEpC	C	126	light	13.5608	775134	19.4542		0.0280512
sp|Q16658|FSCN1_HUMAN	Q16658	Fascin	18	FALSE	FALSE	BEpC_AB051	BEpC	C	126	light	13.5607	775066	19.4541		0.0280511
sp|P61970|NTF2_HUMAN	P61970	Nuclear transport factor 2	3	FALSE	FALSE	BEpC_AB051	BEpC	C	126	light	13.5592	773921	19.4519		0.028048
sp|P37108|SRP14_HUMAN	P37108	Signal recognition particle 14 kDa protein	7	FALSE	FALSE	BEpC_AB051	BEpC	C	126	light	13.5589	773663	19.4514		0.0280473
sp|Q9UBI6|GBG12_HUMAN	Q9UBI6	Guanine nucleotide-binding protein G(I)/G(S)/G(O) subunit gamma-12	3	FALSE	FALSE	BEpC_AB051	BEpC	C	126	light	13.5579	772916	19.45		0.0280453
sp|P41250|GARS_HUMAN	P41250	Glycine--tRNA ligase	23	FALSE	FALSE	BEpC_AB051	BEpC	C	126	light	13.5577	772777	19.4498		0.0280449
sp|P05067|A4_HUMAN	P05067	Amyloid-beta precursor protein	18	FALSE	FALSE	BEpC_AB051	BEpC	C	126	light	13.5576	772656	19.4496		0.0280446
sp|O00754|MA2B1_HUMAN	O00754	Lysosomal alpha-mannosidase	30	FALSE	FALSE	BEpC_AB051	BEpC	C	126	light	13.5544	770159	19.4449		0.0280378
sp|P62424|RL7A_HUMAN	P62424	Large ribosomal subunit protein eL8	15	FALSE	FALSE	BEpC_AB051	BEpC	C	126	light	13.5543	770140	19.4449		0.0280378
sp|P21333|FLNA_HUMAN	P21333	Filamin-A	97	FALSE	FALSE	BEpC_AB051	BEpC	C	126	light	13.549	766044	19.4372		0.0280267
sp|P62273|RS29_HUMAN	P62273	Small ribosomal subunit protein uS14	2	FALSE	FALSE	BEpC_AB051	BEpC	C	126	light	13.5456	763429	19.4322		0.0280196
sp|Q06323|PSME1_HUMAN	Q06323	Proteasome activator complex subunit 1	16	FALSE	FALSE	BEpC_AB051	BEpC	C	126	light	13.5452	763129	19.4317		0.0280188
sp|P04062|GBA1_HUMAN	P04062	Lysosomal acid glucosylceramidase	11	FALSE	FALSE	BEpC_AB051	BEpC	C	126	light	13.5421	760809	19.4273		0.0280124
sp|P62906|RL10A_HUMAN	P62906	Large ribosomal subunit protein uL1	12	FALSE	FALSE	BEpC_AB051	BEpC	C	126	light	13.5398	759067	19.424		0.0280077
sp|Q99735|MGST2_HUMAN	Q99735	Microsomal glutathione S-transferase 2	2	FALSE	FALSE	BEpC_AB051	BEpC	C	126	light	13.539	758452	19.4228		0.028006
sp|Q02878|RL6_HUMAN	Q02878	Large ribosomal subunit protein eL6	18	FALSE	FALSE	BEpC_AB051	BEpC	C	126	light	13.5377	757411	19.4208		0.0280031
sp|P62269|RS18_HUMAN	P62269	Small ribosomal subunit protein uS13	12	FALSE	FALSE	BEpC_AB051	BEpC	C	126	light	13.5368	756751	19.4196		0.0280013
sp|P13010|XRCC5_HUMAN	P13010	X-ray repair cross-complementing protein 5	20	FALSE	FALSE	BEpC_AB051	BEpC	C	126	light	13.5367	756646	19.4194		0.028001
sp|P15907|SIAT1_HUMAN	P15907	Beta-galactoside alpha-2,6-sialyltransferase 1	14	FALSE	FALSE	BEpC_AB051	BEpC	C	126	light	13.536	756140	19.4184		0.0279996
sp|Q9NY12|GAR1_HUMAN	Q9NY12	H/ACA ribonucleoprotein complex subunit 1	4	FALSE	FALSE	BEpC_AB051	BEpC	C	126	light	13.5317	752889	19.4122		0.0279907
sp|P00750|TPA_HUMAN	P00750	Tissue-type plasminogen activator	6	FALSE	FALSE	BEpC_AB051	BEpC	C	126	light	13.5315	752788	19.412		0.0279904
sp|P12956|XRCC6_HUMAN	P12956	X-ray repair cross-complementing protein 6	25	FALSE	FALSE	BEpC_AB051	BEpC	C	126	light	13.5294	751190	19.4089		0.027986
sp|P15586|GNS_HUMAN	P15586	N-acetylglucosamine-6-sulfatase	10	FALSE	FALSE	BEpC_AB051	BEpC	C	126	light	13.5264	748898	19.4045		0.0279796
sp|P42330|AK1C3_HUMAN	P42330	Aldo-keto reductase family 1 member C3	9	FALSE	FALSE	BEpC_AB051	BEpC	C	126	light	13.5257	748385	19.4035		0.0279782
sp|P26038|MOES_HUMAN	P26038	Moesin	56	FALSE	FALSE	BEpC_AB051	BEpC	C	126	light	13.5253	748095	19.403		0.0279774
sp|P08865|RSSA_HUMAN	P08865	Small ribosomal subunit protein uS2	8	FALSE	FALSE	BEpC_AB051	BEpC	C	126	light	13.524	747140	19.4011		0.0279747
sp|Q15435|PP1R7_HUMAN	Q15435	Protein phosphatase 1 regulatory subunit 7	13	FALSE	FALSE	BEpC_AB051	BEpC	C	126	light	13.5227	746198	19.3993		0.0279721
sp|P61106|RAB14_HUMAN	P61106	Ras-related protein Rab-14	9	FALSE	FALSE	BEpC_AB051	BEpC	C	126	light	13.5183	742884	19.3929		0.0279628
sp|O00194|RB27B_HUMAN	O00194	Ras-related protein Rab-27B	11	FALSE	FALSE	BEpC_AB051	BEpC	C	126	light	13.5148	740298	19.3878		0.0279556
sp|Q92688|AN32B_HUMAN	Q92688	Acidic leucine-rich nuclear phosphoprotein 32 family member B	4	FALSE	FALSE	BEpC_AB051	BEpC	C	126	light	13.5119	738154	19.3837		0.0279496
sp|Q16881|TRXR1_HUMAN	Q16881	Thioredoxin reductase 1, cytoplasmic	18	FALSE	FALSE	BEpC_AB051	BEpC	C	126	light	13.5119	738129	19.3836		0.0279495
sp|P30085|KCY_HUMAN	P30085	UMP-CMP kinase	12	FALSE	FALSE	BEpC_AB051	BEpC	C	126	light	13.5118	738107	19.3836		0.0279494
sp|P12814|ACTN1_HUMAN	P12814	Alpha-actinin-1	34	FALSE	FALSE	BEpC_AB051	BEpC	C	126	light	13.5091	736112	19.3797		0.0279438
sp|Q9NZM1|MYOF_HUMAN	Q9NZM1	Myoferlin	95	FALSE	FALSE	BEpC_AB051	BEpC	C	126	light	13.5071	734614	19.3767		0.0279396
sp|P48506|GSH1_HUMAN	P48506	Glutamate--cysteine ligase catalytic subunit	12	FALSE	FALSE	BEpC_AB051	BEpC	C	126	light	13.5065	734192	19.3759		0.0279384
sp|P14174|MIF_HUMAN	P14174	Macrophage migration inhibitory factor	4	FALSE	FALSE	BEpC_AB051	BEpC	C	126	light	13.5049	732967	19.3735		0.0279349
sp|P00390|GSHR_HUMAN	P00390	Glutathione reductase, mitochondrial	17	FALSE	FALSE	BEpC_AB051	BEpC	C	126	light	13.5039	732302	19.3722		0.027933
sp|P05787|K2C8_HUMAN	P05787	Keratin, type II cytoskeletal 8	40	FALSE	FALSE	BEpC_AB051	BEpC	C	126	light	13.5026	731298	19.3702		0.0279301
sp|Q9H4G4|GAPR1_HUMAN	Q9H4G4	Golgi-associated plant pathogenesis-related protein 1	7	FALSE	FALSE	BEpC_AB051	BEpC	C	126	light	13.5021	730969	19.3695		0.0279292
sp|O43760|SNG2_HUMAN	O43760	Synaptogyrin-2	4	FALSE	FALSE	BEpC_AB051	BEpC	C	126	light	13.5009	730054	19.3677		0.0279266
sp|P60842|IF4A1_HUMAN	P60842	Eukaryotic initiation factor 4A-I	22	FALSE	FALSE	BEpC_AB051	BEpC	C	126	light	13.5005	729794	19.3672		0.0279259
sp|P49327|FAS_HUMAN	P49327	Fatty acid synthase	70	FALSE	FALSE	BEpC_AB051	BEpC	C	126	light	13.4966	726931	19.3616		0.0279177
sp|Q99816|TS101_HUMAN	Q99816	Tumor susceptibility gene 101 protein	20	FALSE	FALSE	BEpC_AB051	BEpC	C	126	light	13.4966	726913	19.3615		0.0279176
sp|P15529|MCP_HUMAN	P15529	Membrane cofactor protein	3	FALSE	FALSE	BEpC_AB051	BEpC	C	126	light	13.496	726479	19.3607		0.0279164
sp|Q16348|S15A2_HUMAN	Q16348	Solute carrier family 15 member 2	19	FALSE	FALSE	BEpC_AB051	BEpC	C	126	light	13.4953	725969	19.3596		0.0279149
sp|P11413|G6PD_HUMAN	P11413	Glucose-6-phosphate 1-dehydrogenase	27	FALSE	FALSE	BEpC_AB051	BEpC	C	126	light	13.4951	725861	19.3594		0.0279146
sp|P50995|ANX11_HUMAN	P50995	Annexin A11	26	FALSE	FALSE	BEpC_AB051	BEpC	C	126	light	13.4922	723715	19.3552		0.0279085
sp|P62258|1433E_HUMAN	P62258	14-3-3 protein epsilon	28	FALSE	FALSE	BEpC_AB051	BEpC	C	126	light	13.4919	723534	19.3548		0.0279079
sp|Q9H4A4|AMPB_HUMAN	Q9H4A4	Aminopeptidase B	18	FALSE	FALSE	BEpC_AB051	BEpC	C	126	light	13.4915	723238	19.3542		0.0279071
sp|P51153|RAB13_HUMAN	P51153	Ras-related protein Rab-13	12	FALSE	FALSE	BEpC_AB051	BEpC	C	126	light	13.4911	722922	19.3536		0.0279062
sp|P13797|PLST_HUMAN	P13797	Plastin-3	34	FALSE	FALSE	BEpC_AB051	BEpC	C	126	light	13.489	721464	19.3507		0.027902
sp|P78417|GSTO1_HUMAN	P78417	Glutathione S-transferase omega-1	12	FALSE	FALSE	BEpC_AB051	BEpC	C	126	light	13.489	721412	19.3506		0.0279018
sp|Q8N1Q1|CAH13_HUMAN	Q8N1Q1	Carbonic anhydrase 13	6	FALSE	FALSE	BEpC_AB051	BEpC	C	126	light	13.4878	720548	19.3488		0.0278993
sp|Q9Y2V2|CHSP1_HUMAN	Q9Y2V2	Calcium-regulated heat-stable protein 1	5	FALSE	FALSE	BEpC_AB051	BEpC	C	126	light	13.4869	719936	19.3476		0.0278976
sp|O75937|DNJC8_HUMAN	O75937	DnaJ homolog subfamily C member 8	8	FALSE	FALSE	BEpC_AB051	BEpC	C	126	light	13.484	717859	19.3434		0.0278916
sp|P04843|RPN1_HUMAN	P04843	Dolichyl-diphosphooligosaccharide--protein glycosyltransferase subunit 1	21	FALSE	FALSE	BEpC_AB051	BEpC	C	126	light	13.4831	717190	19.3421		0.0278896
sp|P13611|CSPG2_HUMAN	P13611	Versican core protein	25	FALSE	FALSE	BEpC_AB051	BEpC	C	126	light	13.4818	716243	19.3402		0.0278869
sp|P29279|CCN2_HUMAN	P29279	CCN family member 2	3	FALSE	FALSE	BEpC_AB051	BEpC	C	126	light	13.4802	715128	19.3379		0.0278836
sp|Q96IU4|ABHEB_HUMAN	Q96IU4	Putative protein-lysine deacylase ABHD14B	6	FALSE	FALSE	BEpC_AB051	BEpC	C	126	light	13.48	714944	19.3376		0.0278831
sp|P02545|LMNA_HUMAN	P02545	Prelamin-A/C	60	FALSE	FALSE	BEpC_AB051	BEpC	C	126	light	13.4759	712060	19.3317		0.0278747
sp|Q969H8|MYDGF_HUMAN	Q969H8	Myeloid-derived growth factor	4	FALSE	FALSE	BEpC_AB051	BEpC	C	126	light	13.4746	711150	19.3299		0.027872
sp|Q5T601|AGRF1_HUMAN	Q5T601	Adhesion G-protein coupled receptor F1	11	FALSE	FALSE	BEpC_AB051	BEpC	C	126	light	13.4728	709869	19.3273		0.0278683
sp|Q92598|HS105_HUMAN	Q92598	Heat shock protein 105 kDa	19	FALSE	FALSE	BEpC_AB051	BEpC	C	126	light	13.4725	709660	19.3269		0.0278677
sp|P17655|CAN2_HUMAN	P17655	Calpain-2 catalytic subunit	14	FALSE	FALSE	BEpC_AB051	BEpC	C	126	light	13.4707	708363	19.3242		0.0278639
sp|P13688|CEAM1_HUMAN	P13688	Carcinoembryonic antigen-related cell adhesion molecule 1	2	FALSE	FALSE	BEpC_AB051	BEpC	C	126	light	13.4706	708268	19.324		0.0278636
sp|P26639|SYTC_HUMAN	P26639	Threonine--tRNA ligase 1, cytoplasmic	30	FALSE	FALSE	BEpC_AB051	BEpC	C	126	light	13.47	707864	19.3232		0.0278624
sp|Q15084|PDIA6_HUMAN	Q15084	Protein disulfide-isomerase A6	15	FALSE	FALSE	BEpC_AB051	BEpC	C	126	light	13.4686	706893	19.3212		0.0278595
sp|P31947|1433S_HUMAN	P31947	14-3-3 protein sigma	20	FALSE	FALSE	BEpC_AB051	BEpC	C	126	light	13.4685	706803	19.321		0.0278593
sp|P39019|RS19_HUMAN	P39019	Small ribosomal subunit protein eS19	11	FALSE	FALSE	BEpC_AB051	BEpC	C	126	light	13.4648	704167	19.3157		0.0278515
sp|P22692|IBP4_HUMAN	P22692	Insulin-like growth factor-binding protein 4	4	FALSE	FALSE	BEpC_AB051	BEpC	C	126	light	13.4628	702774	19.3128		0.0278474
sp|P15289|ARSA_HUMAN	P15289	Arylsulfatase A	7	FALSE	FALSE	BEpC_AB051	BEpC	C	126	light	13.462	702220	19.3117		0.0278457
sp|P51148|RAB5C_HUMAN	P51148	Ras-related protein Rab-5C	6	FALSE	FALSE	BEpC_AB051	BEpC	C	126	light	13.4614	701798	19.3108		0.0278445
sp|P06737|PYGL_HUMAN	P06737	Glycogen phosphorylase, liver form	41	FALSE	FALSE	BEpC_AB051	BEpC	C	126	light	13.4613	701720	19.3106		0.0278443
sp|O00159|MYO1C_HUMAN	O00159	Unconventional myosin-Ic	37	FALSE	FALSE	BEpC_AB051	BEpC	C	126	light	13.4609	701426	19.31		0.0278434
sp|P62857|RS28_HUMAN	P62857	Small ribosomal subunit protein eS28	2	FALSE	FALSE	BEpC_AB051	BEpC	C	126	light	13.46	700803	19.3087		0.0278415
sp|P62140|PP1B_HUMAN	P62140	Serine/threonine-protein phosphatase PP1-beta catalytic subunit	5	FALSE	FALSE	BEpC_AB051	BEpC	C	126	light	13.4592	700230	19.3076		0.0278398
sp|P55285|CADH6_HUMAN	P55285	Cadherin-6	17	FALSE	FALSE	BEpC_AB051	BEpC	C	126	light	13.4591	700154	19.3074		0.0278396
sp|P15328|FOLR1_HUMAN	P15328	Folate receptor alpha	2	FALSE	FALSE	BEpC_AB051	BEpC	C	126	light	13.4588	699970	19.307		0.0278391
sp|P43490|NAMPT_HUMAN	P43490	Nicotinamide phosphoribosyltransferase	23	FALSE	FALSE	BEpC_AB051	BEpC	C	126	light	13.4583	699659	19.3064		0.0278381
sp|P35237|SPB6_HUMAN	P35237	Serpin B6	21	FALSE	FALSE	BEpC_AB051	BEpC	C	126	light	13.4579	699336	19.3057		0.0278372
sp|P47756|CAPZB_HUMAN	P47756	F-actin-capping protein subunit beta	18	FALSE	FALSE	BEpC_AB051	BEpC	C	126	light	13.4578	699264	19.3056		0.027837
sp|P40189|IL6RB_HUMAN	P40189	Interleukin-6 receptor subunit beta	13	FALSE	FALSE	BEpC_AB051	BEpC	C	126	light	13.4575	699098	19.3052		0.0278365
sp|P36871|PGM1_HUMAN	P36871	Phosphoglucomutase-1	29	FALSE	FALSE	BEpC_AB051	BEpC	C	126	light	13.4558	697867	19.3027		0.0278328
sp|P28799|GRN_HUMAN	P28799	Progranulin	7	FALSE	FALSE	BEpC_AB051	BEpC	C	126	light	13.4556	697705	19.3024		0.0278323
sp|O95436|NPT2B_HUMAN	O95436	Sodium-dependent phosphate transport protein 2B	28	FALSE	FALSE	BEpC_AB051	BEpC	C	126	light	13.4552	697441	19.3018		0.0278315
sp|P10599|THIO_HUMAN	P10599	Thioredoxin	6	FALSE	FALSE	BEpC_AB051	BEpC	C	126	light	13.4547	697115	19.3011		0.0278306
sp|P34059|GALNS_HUMAN	P34059	N-acetylgalactosamine-6-sulfatase	11	FALSE	FALSE	BEpC_AB051	BEpC	C	126	light	13.4544	696897	19.3007		0.0278299
sp|P37802|TAGL2_HUMAN	P37802	Transgelin-2	17	FALSE	FALSE	BEpC_AB051	BEpC	C	126	light	13.4541	696700	19.3003		0.0278293
sp|P10620|MGST1_HUMAN	P10620	Microsomal glutathione S-transferase 1	3	FALSE	FALSE	BEpC_AB051	BEpC	C	126	light	13.4528	695817	19.2984		0.0278267
sp|P50990|TCPQ_HUMAN	P50990	T-complex protein 1 subunit theta	29	FALSE	FALSE	BEpC_AB051	BEpC	C	126	light	13.4527	695696	19.2982		0.0278263
sp|O14672|ADA10_HUMAN	O14672	Disintegrin and metalloproteinase domain-containing protein 10	15	FALSE	FALSE	BEpC_AB051	BEpC	C	126	light	13.4502	694009	19.2947		0.0278213
sp|O95336|6PGL_HUMAN	O95336	6-phosphogluconolactonase	6	FALSE	FALSE	BEpC_AB051	BEpC	C	126	light	13.4481	692510	19.2916		0.0278168
sp|O75368|SH3L1_HUMAN	O75368	Adapter SH3BGRL	9	FALSE	FALSE	BEpC_AB051	BEpC	C	126	light	13.4477	692229	19.291		0.0278159
sp|P13798|ACPH_HUMAN	P13798	Acylamino-acid-releasing enzyme	16	FALSE	FALSE	BEpC_AB051	BEpC	C	126	light	13.4452	690530	19.2874		0.0278108
sp|P42766|RL35_HUMAN	P42766	Large ribosomal subunit protein uL29	6	FALSE	FALSE	BEpC_AB051	BEpC	C	126	light	13.4443	689892	19.2861		0.0278089
sp|Q8NBJ4|GOLM1_HUMAN	Q8NBJ4	Golgi membrane protein 1	41	FALSE	FALSE	BEpC_AB051	BEpC	C	126	light	13.4443	689869	19.2861		0.0278088
sp|Q9UNM6|PSD13_HUMAN	Q9UNM6	26S proteasome non-ATPase regulatory subunit 13	13	FALSE	FALSE	BEpC_AB051	BEpC	C	126	light	13.4435	689328	19.2849		0.0278072
sp|P63241|IF5A1_HUMAN	P63241	Eukaryotic translation initiation factor 5A-1	8	FALSE	FALSE	BEpC_AB051	BEpC	C	126	light	13.4426	688741	19.2837		0.0278054
sp|Q08345|DDR1_HUMAN	Q08345	Epithelial discoidin domain-containing receptor 1	17	FALSE	FALSE	BEpC_AB051	BEpC	C	126	light	13.4401	687016	19.2801		0.0278002
sp|P50454|SERPH_HUMAN	P50454	Serpin H1	14	FALSE	FALSE	BEpC_AB051	BEpC	C	126	light	13.4389	686161	19.2783		0.0277976
sp|Q9Y5Z4|HEBP2_HUMAN	Q9Y5Z4	Heme-binding protein 2	9	FALSE	FALSE	BEpC_AB051	BEpC	C	126	light	13.438	685584	19.2771		0.0277959
sp|Q96JB6|LOXL4_HUMAN	Q96JB6	Lysyl oxidase homolog 4	16	FALSE	FALSE	BEpC_AB051	BEpC	C	126	light	13.4379	685468	19.2768		0.0277955
sp|P15153|RAC2_HUMAN	P15153	Ras-related C3 botulinum toxin substrate 2	2	FALSE	FALSE	BEpC_AB051	BEpC	C	126	light	13.4365	684562	19.2749		0.0277928
sp|P68036|UB2L3_HUMAN	P68036	Ubiquitin-conjugating enzyme E2 L3	7	FALSE	FALSE	BEpC_AB051	BEpC	C	126	light	13.4359	684155	19.2741		0.0277915
sp|Q15257|PTPA_HUMAN	Q15257	Serine/threonine-protein phosphatase 2A activator	10	FALSE	FALSE	BEpC_AB051	BEpC	C	126	light	13.4359	684151	19.2741		0.0277915
sp|Q9NZA1|CLIC5_HUMAN	Q9NZA1	Chloride intracellular channel protein 5	6	FALSE	FALSE	BEpC_AB051	BEpC	C	126	light	13.4357	684016	19.2738		0.0277911
sp|P62701|RS4X_HUMAN	P62701	Small ribosomal subunit protein eS4, X isoform	19	FALSE	FALSE	BEpC_AB051	BEpC	C	126	light	13.4354	683804	19.2733		0.0277905
sp|P01889|HLAB_HUMAN	P01889	HLA class I histocompatibility antigen, B alpha chain	2	FALSE	FALSE	BEpC_AB051	BEpC	C	126	light	13.4342	682991	19.2716		0.027788
sp|Q13217|DNJC3_HUMAN	Q13217	DnaJ homolog subfamily C member 3	21	FALSE	FALSE	BEpC_AB051	BEpC	C	126	light	13.4313	681005	19.2674		0.0277819
sp|P54727|RD23B_HUMAN	P54727	UV excision repair protein RAD23 homolog B	13	FALSE	FALSE	BEpC_AB051	BEpC	C	126	light	13.4309	680744	19.2668		0.0277811
sp|Q8N271|PROM2_HUMAN	Q8N271	Prominin-2	15	FALSE	FALSE	BEpC_AB051	BEpC	C	126	light	13.4301	680201	19.2657		0.0277795
sp|P36957|ODO2_HUMAN	P36957	Dihydrolipoyllysine-residue succinyltransferase component of 2-oxoglutarate dehydrogenase complex, mitochondrial	11	FALSE	FALSE	BEpC_AB051	BEpC	C	126	light	13.4297	679896	19.2651		0.0277785
sp|Q86X76|NIT1_HUMAN	Q86X76	Deaminated glutathione amidase	8	FALSE	FALSE	BEpC_AB051	BEpC	C	126	light	13.4291	679483	19.2642		0.0277773
sp|P09429|HMGB1_HUMAN	P09429	High mobility group protein B1	16	FALSE	FALSE	BEpC_AB051	BEpC	C	126	light	13.4263	677584	19.2601		0.0277714
sp|Q8IY22|CMIP_HUMAN	Q8IY22	C-Maf-inducing protein	3	FALSE	FALSE	BEpC_AB051	BEpC	C	126	light	13.4253	676896	19.2587		0.0277693
sp|P01911|DRB1_HUMAN	P01911	HLA class II histocompatibility antigen, DRB1 beta chain	7	FALSE	FALSE	BEpC_AB051	BEpC	C	126	light	13.4247	676522	19.2579		0.0277682
sp|P22626|ROA2_HUMAN	P22626	Heterogeneous nuclear ribonucleoproteins A2/B1	23	FALSE	FALSE	BEpC_AB051	BEpC	C	126	light	13.4239	675993	19.2567		0.0277666
sp|P52565|GDIR1_HUMAN	P52565	Rho GDP-dissociation inhibitor 1	12	FALSE	FALSE	BEpC_AB051	BEpC	C	126	light	13.4228	675243	19.2551		0.0277642
sp|P02794|FRIH_HUMAN	P02794	Ferritin heavy chain	8	FALSE	FALSE	BEpC_AB051	BEpC	C	126	light	13.4205	673672	19.2518		0.0277594
sp|Q7Z404|TMC4_HUMAN	Q7Z404	Transmembrane channel-like protein 4	19	FALSE	FALSE	BEpC_AB051	BEpC	C	126	light	13.4193	672882	19.2501		0.027757
sp|A0A0B4J2D5|GAL3B_HUMAN	A0A0B4J2D5	Putative glutamine amidotransferase-like class 1 domain-containing protein 3B, mitochondrial	9	FALSE	FALSE	BEpC_AB051	BEpC	C	126	light	13.4188	672517	19.2493		0.0277558
sp|O15162|PLS1_HUMAN	O15162	Phospholipid scramblase 1	4	FALSE	FALSE	BEpC_AB051	BEpC	C	126	light	13.416	670626	19.2452		0.02775
sp|Q9H3K6|BOLA2_HUMAN	Q9H3K6	BolA-like protein 2	4	FALSE	FALSE	BEpC_AB051	BEpC	C	126	light	13.4157	670421	19.2448		0.0277493
sp|P30405|PPIF_HUMAN	P30405	Peptidyl-prolyl cis-trans isomerase F, mitochondrial	6	FALSE	FALSE	BEpC_AB051	BEpC	C	126	light	13.4141	669404	19.2426		0.0277462
sp|P05556|ITB1_HUMAN	P05556	Integrin beta-1	16	FALSE	FALSE	BEpC_AB051	BEpC	C	126	light	13.4129	668550	19.2408		0.0277435
sp|Q16270|IBP7_HUMAN	Q16270	Insulin-like growth factor-binding protein 7	13	FALSE	FALSE	BEpC_AB051	BEpC	C	126	light	13.4099	666565	19.2365		0.0277373
sp|O95571|ETHE1_HUMAN	O95571	Persulfide dioxygenase ETHE1, mitochondrial	3	FALSE	FALSE	BEpC_AB051	BEpC	C	126	light	13.4088	665814	19.2349		0.027735
sp|Q92626|PXDN_HUMAN	Q92626	Peroxidasin homolog	47	FALSE	FALSE	BEpC_AB051	BEpC	C	126	light	13.4075	664948	19.233		0.0277323
sp|Q9UNW1|MINP1_HUMAN	Q9UNW1	Multiple inositol polyphosphate phosphatase 1	8	FALSE	FALSE	BEpC_AB051	BEpC	C	126	light	13.4074	664934	19.2329		0.0277322
sp|Q15599|NHRF2_HUMAN	Q15599	Na(+)/H(+) exchange regulatory cofactor NHE-RF2	23	FALSE	FALSE	BEpC_AB051	BEpC	C	126	light	13.4068	664514	19.232		0.0277309
sp|P61247|RS3A_HUMAN	P61247	Small ribosomal subunit protein eS1	19	FALSE	FALSE	BEpC_AB051	BEpC	C	126	light	13.4067	664455	19.2319		0.0277307
sp|P31689|DNJA1_HUMAN	P31689	DnaJ homolog subfamily A member 1	11	FALSE	FALSE	BEpC_AB051	BEpC	C	126	light	13.4061	664011	19.2309		0.0277294
sp|Q9UGM3|DMBT1_HUMAN	Q9UGM3	Deleted in malignant brain tumors 1 protein	13	FALSE	FALSE	BEpC_AB051	BEpC	C	126	light	13.4055	663670	19.2302		0.0277283
sp|P48147|PPCE_HUMAN	P48147	Prolyl endopeptidase	23	FALSE	FALSE	BEpC_AB051	BEpC	C	126	light	13.4054	663589	19.23		0.027728
sp|Q5MNZ9|WIPI1_HUMAN	Q5MNZ9	WD repeat domain phosphoinositide-interacting protein 1	4	FALSE	FALSE	BEpC_AB051	BEpC	C	126	light	13.4026	661747	19.226		0.0277222
sp|O43598|DNPH1_HUMAN	O43598	2'-deoxynucleoside 5'-phosphate N-hydrolase 1	5	FALSE	FALSE	BEpC_AB051	BEpC	C	126	light	13.4025	661663	19.2258		0.027722
sp|Q99102|MUC4_HUMAN	Q99102	Mucin-4	25	FALSE	FALSE	BEpC_AB051	BEpC	C	126	light	13.4016	661043	19.2245		0.02772
sp|Q15293|RCN1_HUMAN	Q15293	Reticulocalbin-1	14	FALSE	FALSE	BEpC_AB051	BEpC	C	126	light	13.4013	660837	19.224		0.0277194
sp|P40429|RL13A_HUMAN	P40429	Large ribosomal subunit protein uL13	12	FALSE	FALSE	BEpC_AB051	BEpC	C	126	light	13.3997	659788	19.2217		0.0277161
sp|P07099|HYEP_HUMAN	P07099	Epoxide hydrolase 1	19	FALSE	FALSE	BEpC_AB051	BEpC	C	126	light	13.3972	658136	19.2181		0.0277109
sp|Q9BRA2|TXD17_HUMAN	Q9BRA2	Thioredoxin domain-containing protein 17	8	FALSE	FALSE	BEpC_AB051	BEpC	C	126	light	13.3965	657699	19.2172		0.0277095
sp|O75503|CLN5_HUMAN	O75503	Ceroid-lipofuscinosis neuronal protein 5	7	FALSE	FALSE	BEpC_AB051	BEpC	C	126	light	13.3958	657234	19.2161		0.027708
sp|O00462|MANBA_HUMAN	O00462	Beta-mannosidase	20	FALSE	FALSE	BEpC_AB051	BEpC	C	126	light	13.3949	656625	19.2148		0.0277061
sp|Q01813|PFKAP_HUMAN	Q01813	ATP-dependent 6-phosphofructokinase, platelet type	29	FALSE	FALSE	BEpC_AB051	BEpC	C	126	light	13.392	654748	19.2107		0.0277001
sp|Q53GQ0|DHB12_HUMAN	Q53GQ0	Very-long-chain 3-oxoacyl-CoA reductase	5	FALSE	FALSE	BEpC_AB051	BEpC	C	126	light	13.3896	653202	19.2073		0.0276952
sp|P15880|RS2_HUMAN	P15880	Small ribosomal subunit protein uS5	13	FALSE	FALSE	BEpC_AB051	BEpC	C	126	light	13.3895	653128	19.2071		0.027695
sp|Q8WXI7|MUC16_HUMAN	Q8WXI7	Mucin-16	48	FALSE	FALSE	BEpC_AB051	BEpC	C	126	light	13.389	652803	19.2064		0.0276939
sp|O15347|HMGB3_HUMAN	O15347	High mobility group protein B3	9	FALSE	FALSE	BEpC_AB051	BEpC	C	126	light	13.3872	651635	19.2038		0.0276902
sp|Q9NR28|DBLOH_HUMAN	Q9NR28	Diablo IAP-binding mitochondrial protein	4	FALSE	FALSE	BEpC_AB051	BEpC	C	126	light	13.3869	651435	19.2034		0.0276896
sp|Q13277|STX3_HUMAN	Q13277	Syntaxin-3	14	FALSE	FALSE	BEpC_AB051	BEpC	C	126	light	13.3856	650576	19.2015		0.0276868
sp|O43795|MYO1B_HUMAN	O43795	Unconventional myosin-Ib	48	FALSE	FALSE	BEpC_AB051	BEpC	C	126	light	13.3856	650544	19.2014		0.0276867
sp|O60493|SNX3_HUMAN	O60493	Sorting nexin-3	7	FALSE	FALSE	BEpC_AB051	BEpC	C	126	light	13.385	650161	19.2005		0.0276855
sp|P46782|RS5_HUMAN	P46782	Small ribosomal subunit protein uS7	8	FALSE	FALSE	BEpC_AB051	BEpC	C	126	light	13.3816	647961	19.1956		0.0276785
sp|P01903|DRA_HUMAN	P01903	HLA class II histocompatibility antigen, DR alpha chain	4	FALSE	FALSE	BEpC_AB051	BEpC	C	126	light	13.3802	647047	19.1936		0.0276755
sp|Q96G03|PGM2_HUMAN	Q96G03	Phosphopentomutase	35	FALSE	FALSE	BEpC_AB051	BEpC	C	126	light	13.3793	646494	19.1924		0.0276737
sp|P05091|ALDH2_HUMAN	P05091	Aldehyde dehydrogenase, mitochondrial	17	FALSE	FALSE	BEpC_AB051	BEpC	C	126	light	13.379	646275	19.1919		0.027673
sp|O75915|PRAF3_HUMAN	O75915	PRA1 family protein 3	4	FALSE	FALSE	BEpC_AB051	BEpC	C	126	light	13.3789	646221	19.1918		0.0276729
sp|P36507|MP2K2_HUMAN	P36507	Dual specificity mitogen-activated protein kinase kinase 2	7	FALSE	FALSE	BEpC_AB051	BEpC	C	126	light	13.3772	645131	19.1893		0.0276693
sp|Q9Y6N5|SQOR_HUMAN	Q9Y6N5	Sulfide:quinone oxidoreductase, mitochondrial	19	FALSE	FALSE	BEpC_AB051	BEpC	C	126	light	13.3771	645030	19.1891		0.027669
sp|Q14974|IMB1_HUMAN	Q14974	Importin subunit beta-1	21	FALSE	FALSE	BEpC_AB051	BEpC	C	126	light	13.3765	644687	19.1883		0.0276679
sp|Q9BWD1|THIC_HUMAN	Q9BWD1	Acetyl-CoA acetyltransferase, cytosolic	10	FALSE	FALSE	BEpC_AB051	BEpC	C	126	light	13.3744	643322	19.1853		0.0276635
sp|P80723|BASP1_HUMAN	P80723	Brain acid soluble protein 1	27	FALSE	FALSE	BEpC_AB051	BEpC	C	126	light	13.3743	643257	19.1851		0.0276633
sp|P30536|TSPO_HUMAN	P30536	Translocator protein	2	FALSE	FALSE	BEpC_AB051	BEpC	C	126	light	13.3731	642463	19.1833		0.0276607
sp|P13667|PDIA4_HUMAN	P13667	Protein disulfide-isomerase A4	39	FALSE	FALSE	BEpC_AB051	BEpC	C	126	light	13.3727	642215	19.1828		0.0276599
sp|P63173|RL38_HUMAN	P63173	Large ribosomal subunit protein eL38	2	FALSE	FALSE	BEpC_AB051	BEpC	C	126	light	13.3719	641732	19.1817		0.0276584
sp|O14818|PSA7_HUMAN	O14818	Proteasome subunit alpha type-7	15	FALSE	FALSE	BEpC_AB051	BEpC	C	126	light	13.3708	641023	19.1801		0.0276561
sp|O15195|VILL_HUMAN	O15195	Villin-like protein	37	FALSE	FALSE	BEpC_AB051	BEpC	C	126	light	13.3699	640404	19.1787		0.027654
sp|Q9Y3B3|TMED7_HUMAN	Q9Y3B3	Transmembrane emp24 domain-containing protein 7	5	FALSE	FALSE	BEpC_AB051	BEpC	C	126	light	13.3695	640150	19.1781		0.0276532
sp|P08603|CFAH_HUMAN	P08603	Complement factor H	32	FALSE	FALSE	BEpC_AB051	BEpC	C	126	light	13.3667	638387	19.1742		0.0276475
sp|P08236|BGLR_HUMAN	P08236	Beta-glucuronidase	17	FALSE	FALSE	BEpC_AB051	BEpC	C	126	light	13.3645	637012	19.1711		0.027643
sp|P61326|MGN_HUMAN	P61326	Protein mago nashi homolog	3	FALSE	FALSE	BEpC_AB051	BEpC	C	126	light	13.3642	636761	19.1705		0.0276422
sp|P09341|GROA_HUMAN	P09341	Growth-regulated alpha protein	2	FALSE	FALSE	BEpC_AB051	BEpC	C	126	light	13.3639	636594	19.1701		0.0276416
sp|Q15019|SEPT2_HUMAN	Q15019	Septin-2	8	FALSE	FALSE	BEpC_AB051	BEpC	C	126	light	13.3631	636105	19.169		0.02764
sp|Q16762|THTR_HUMAN	Q16762	Thiosulfate sulfurtransferase	9	FALSE	FALSE	BEpC_AB051	BEpC	C	126	light	13.3616	635125	19.1668		0.0276368
sp|Q14651|PLSI_HUMAN	Q14651	Plastin-1	22	FALSE	FALSE	BEpC_AB051	BEpC	C	126	light	13.3578	632707	19.1613		0.0276289
sp|P09543|CN37_HUMAN	P09543	2',3'-cyclic-nucleotide 3'-phosphodiesterase	26	FALSE	FALSE	BEpC_AB051	BEpC	C	126	light	13.3566	631958	19.1596		0.0276264
sp|Q9UBT2|SAE2_HUMAN	Q9UBT2	SUMO-activating enzyme subunit 2	12	FALSE	FALSE	BEpC_AB051	BEpC	C	126	light	13.3559	631522	19.1586		0.027625
sp|P40227|TCPZ_HUMAN	P40227	T-complex protein 1 subunit zeta	20	FALSE	FALSE	BEpC_AB051	BEpC	C	126	light	13.3541	630409	19.156		0.0276213
sp|Q9UBP4|DKK3_HUMAN	Q9UBP4	Dickkopf-related protein 3	2	FALSE	FALSE	BEpC_AB051	BEpC	C	126	light	13.3538	630201	19.1555		0.0276206
sp|Q01105|SET_HUMAN	Q01105	Protein SET	11	FALSE	FALSE	BEpC_AB051	BEpC	C	126	light	13.3538	630193	19.1555		0.0276206
sp|Q9Y6R7|FCGBP_HUMAN	Q9Y6R7	IgGFc-binding protein	33	FALSE	FALSE	BEpC_AB051	BEpC	C	126	light	13.3522	629202	19.1533		0.0276173
sp|P45984|MK09_HUMAN	P45984	Mitogen-activated protein kinase 9	3	FALSE	FALSE	BEpC_AB051	BEpC	C	126	light	13.352	629070	19.153		0.0276169
sp|P48643|TCPE_HUMAN	P48643	T-complex protein 1 subunit epsilon	24	FALSE	FALSE	BEpC_AB051	BEpC	C	126	light	13.3518	628963	19.1527		0.0276165
sp|P47895|AL1A3_HUMAN	P47895	Retinaldehyde dehydrogenase 3	20	FALSE	FALSE	BEpC_AB051	BEpC	C	126	light	13.3515	628785	19.1523		0.027616
sp|P39210|MPV17_HUMAN	P39210	Protein Mpv17	3	FALSE	FALSE	BEpC_AB051	BEpC	C	126	light	13.3507	628224	19.151		0.0276141
sp|P08134|RHOC_HUMAN	P08134	Rho-related GTP-binding protein RhoC	6	FALSE	FALSE	BEpC_AB051	BEpC	C	126	light	13.3447	624499	19.1424		0.0276017
sp|P30153|2AAA_HUMAN	P30153	Serine/threonine-protein phosphatase 2A 65 kDa regulatory subunit A alpha isoform	18	FALSE	FALSE	BEpC_AB051	BEpC	C	126	light	13.3447	624487	19.1424		0.0276017
sp|O60664|PLIN3_HUMAN	O60664	Perilipin-3	18	FALSE	FALSE	BEpC_AB051	BEpC	C	126	light	13.3445	624399	19.1422		0.0276014
sp|Q9H008|LHPP_HUMAN	Q9H008	Phospholysine phosphohistidine inorganic pyrophosphate phosphatase	2	FALSE	FALSE	BEpC_AB051	BEpC	C	126	light	13.3439	623995	19.1413		0.0276001
sp|Q71RC9|SMIM5_HUMAN	Q71RC9	Small integral membrane protein 5	2	FALSE	FALSE	BEpC_AB051	BEpC	C	126	light	13.3427	623244	19.1395		0.0275975
sp|Q14126|DSG2_HUMAN	Q14126	Desmoglein-2	29	FALSE	FALSE	BEpC_AB051	BEpC	C	126	light	13.3426	623205	19.1394		0.0275974
sp|Q8WVQ1|CANT1_HUMAN	Q8WVQ1	Soluble calcium-activated nucleotidase 1	14	FALSE	FALSE	BEpC_AB051	BEpC	C	126	light	13.3414	622469	19.1377		0.027595
sp|P29992|GNA11_HUMAN	P29992	Guanine nucleotide-binding protein subunit alpha-11	8	FALSE	FALSE	BEpC_AB051	BEpC	C	126	light	13.3356	618854	19.1293		0.0275828
sp|P19440|GGT1_HUMAN	P19440	Glutathione hydrolase 1 proenzyme	16	FALSE	FALSE	BEpC_AB051	BEpC	C	126	light	13.3351	618518	19.1286		0.0275817
sp|P39023|RL3_HUMAN	P39023	Large ribosomal subunit protein uL3	23	FALSE	FALSE	BEpC_AB051	BEpC	C	126	light	13.3318	616492	19.1238		0.0275749
sp|Q9UKQ2|ADA28_HUMAN	Q9UKQ2	Disintegrin and metalloproteinase domain-containing protein 28	3	FALSE	FALSE	BEpC_AB051	BEpC	C	126	light	13.3317	616417	19.1236		0.0275746
sp|P46940|IQGA1_HUMAN	P46940	Ras GTPase-activating-like protein IQGAP1	68	FALSE	FALSE	BEpC_AB051	BEpC	C	126	light	13.3302	615513	19.1215		0.0275716
sp|P61981|1433G_HUMAN	P61981	14-3-3 protein gamma	14	FALSE	FALSE	BEpC_AB051	BEpC	C	126	light	13.3301	615463	19.1214		0.0275714
sp|P18621|RL17_HUMAN	P18621	Large ribosomal subunit protein uL22	9	FALSE	FALSE	BEpC_AB051	BEpC	C	126	light	13.33	615378	19.1212		0.0275711
sp|P28062|PSB8_HUMAN	P28062	Proteasome subunit beta type-8	8	FALSE	FALSE	BEpC_AB051	BEpC	C	126	light	13.3287	614571	19.1193		0.0275684
sp|O00533|NCHL1_HUMAN	O00533	Neural cell adhesion molecule L1-like protein	22	FALSE	FALSE	BEpC_AB051	BEpC	C	126	light	13.3285	614456	19.119		0.027568
sp|P62136|PP1A_HUMAN	P62136	Serine/threonine-protein phosphatase PP1-alpha catalytic subunit	5	FALSE	FALSE	BEpC_AB051	BEpC	C	126	light	13.3276	613899	19.1177		0.0275661
sp|O00764|PDXK_HUMAN	O00764	Pyridoxal kinase	9	FALSE	FALSE	BEpC_AB051	BEpC	C	126	light	13.325	612335	19.1141		0.0275608
sp|P05023|AT1A1_HUMAN	P05023	Sodium/potassium-transporting ATPase subunit alpha-1	36	FALSE	FALSE	BEpC_AB051	BEpC	C	126	light	13.3245	612037	19.1134		0.0275598
sp|Q9HAV7|GRPE1_HUMAN	Q9HAV7	GrpE protein homolog 1, mitochondrial	3	FALSE	FALSE	BEpC_AB051	BEpC	C	126	light	13.3241	611782	19.1128		0.0275589
sp|P00367|DHE3_HUMAN	P00367	Glutamate dehydrogenase 1, mitochondrial	23	FALSE	FALSE	BEpC_AB051	BEpC	C	126	light	13.3239	611625	19.1124		0.0275584
sp|P55084|ECHB_HUMAN	P55084	Trifunctional enzyme subunit beta, mitochondrial	19	FALSE	FALSE	BEpC_AB051	BEpC	C	126	light	13.3222	610621	19.11		0.027555
sp|Q06210|GFPT1_HUMAN	Q06210	Glutamine--fructose-6-phosphate aminotransferase [isomerizing] 1	18	FALSE	FALSE	BEpC_AB051	BEpC	C	126	light	13.3217	610289	19.1092		0.0275539
sp|O60218|AK1BA_HUMAN	O60218	Aldo-keto reductase family 1 member B10	17	FALSE	FALSE	BEpC_AB051	BEpC	C	126	light	13.3216	610226	19.1091		0.0275536
sp|Q99519|NEUR1_HUMAN	Q99519	Sialidase-1	9	FALSE	FALSE	BEpC_AB051	BEpC	C	126	light	13.3207	609673	19.1078		0.0275517
sp|Q9H0W9|CK054_HUMAN	Q9H0W9	Ester hydrolase C11orf54	4	FALSE	FALSE	BEpC_AB051	BEpC	C	126	light	13.32	609264	19.1068		0.0275504
sp|Q13155|AIMP2_HUMAN	Q13155	Aminoacyl tRNA synthase complex-interacting multifunctional protein 2	4	FALSE	FALSE	BEpC_AB051	BEpC	C	126	light	13.3193	608838	19.1058		0.0275489
sp|P53621|COPA_HUMAN	P53621	Coatomer subunit alpha	36	FALSE	FALSE	BEpC_AB051	BEpC	C	126	light	13.319	608624	19.1053		0.0275482
sp|B0FP48|UPK3L_HUMAN	B0FP48	Uroplakin-3b-like protein 1	7	FALSE	FALSE	BEpC_AB051	BEpC	C	126	light	13.3181	608120	19.1041		0.0275464
sp|Q9NR45|SIAS_HUMAN	Q9NR45	Sialic acid synthase	11	FALSE	FALSE	BEpC_AB051	BEpC	C	126	light	13.3174	607657	19.103		0.0275449
sp|Q15382|RHEB_HUMAN	Q15382	GTP-binding protein Rheb	8	FALSE	FALSE	BEpC_AB051	BEpC	C	126	light	13.3147	606058	19.0992		0.0275394
sp|Q56VL3|OCAD2_HUMAN	Q56VL3	OCIA domain-containing protein 2	5	FALSE	FALSE	BEpC_AB051	BEpC	C	126	light	13.3141	605697	19.0983		0.0275381
sp|P61353|RL27_HUMAN	P61353	Large ribosomal subunit protein eL27	9	FALSE	FALSE	BEpC_AB051	BEpC	C	126	light	13.3132	605114	19.0969		0.0275361
sp|O15144|ARPC2_HUMAN	O15144	Actin-related protein 2/3 complex subunit 2	21	FALSE	FALSE	BEpC_AB051	BEpC	C	126	light	13.3119	604338	19.0951		0.0275335
sp|P55145|MANF_HUMAN	P55145	Mesencephalic astrocyte-derived neurotrophic factor	5	FALSE	FALSE	BEpC_AB051	BEpC	C	126	light	13.3103	603366	19.0928		0.0275301
sp|P61313|RL15_HUMAN	P61313	Large ribosomal subunit protein eL15	12	FALSE	FALSE	BEpC_AB051	BEpC	C	126	light	13.3056	600558	19.086		0.0275204
sp|Q687X5|STEA4_HUMAN	Q687X5	Metalloreductase STEAP4	12	FALSE	FALSE	BEpC_AB051	BEpC	C	126	light	13.3055	600470	19.0858		0.0275201
sp|O75884|RBBP9_HUMAN	O75884	Serine hydrolase RBBP9	3	FALSE	FALSE	BEpC_AB051	BEpC	C	126	light	13.3034	599217	19.0828		0.0275158
sp|Q9NR19|ACSA_HUMAN	Q9NR19	Acetyl-coenzyme A synthetase, cytoplasmic	15	FALSE	FALSE	BEpC_AB051	BEpC	C	126	light	13.3024	598642	19.0814		0.0275138
sp|P08779|K1C16_HUMAN	P08779	Keratin, type I cytoskeletal 16	50	FALSE	FALSE	BEpC_AB051	BEpC	C	126	light	13.3023	598594	19.0813		0.0275136
sp|P40939|ECHA_HUMAN	P40939	Trifunctional enzyme subunit alpha, mitochondrial	32	FALSE	FALSE	BEpC_AB051	BEpC	C	126	light	13.3014	598052	19.08		0.0275117
sp|P22061|PIMT_HUMAN	P22061	Protein-L-isoaspartate(D-aspartate) O-methyltransferase	8	FALSE	FALSE	BEpC_AB051	BEpC	C	126	light	13.3014	598027	19.0799		0.0275116
sp|Q10567|AP1B1_HUMAN	Q10567	AP-1 complex subunit beta-1	19	FALSE	FALSE	BEpC_AB051	BEpC	C	126	light	13.2982	596110	19.0753		0.027505
sp|P47755|CAZA2_HUMAN	P47755	F-actin-capping protein subunit alpha-2	5	FALSE	FALSE	BEpC_AB051	BEpC	C	126	light	13.2973	595563	19.074		0.027503
sp|O95831|AIFM1_HUMAN	O95831	Apoptosis-inducing factor 1, mitochondrial	14	FALSE	FALSE	BEpC_AB051	BEpC	C	126	light	13.2969	595367	19.0735		0.0275024
sp|Q96DG6|CMBL_HUMAN	Q96DG6	Carboxymethylenebutenolidase homolog	5	FALSE	FALSE	BEpC_AB051	BEpC	C	126	light	13.2959	594760	19.072		0.0275002
sp|P12532|KCRU_HUMAN	P12532	Creatine kinase U-type, mitochondrial	12	FALSE	FALSE	BEpC_AB051	BEpC	C	126	light	13.2954	594446	19.0713		0.0274991
sp|P46777|RL5_HUMAN	P46777	Large ribosomal subunit protein uL18	14	FALSE	FALSE	BEpC_AB051	BEpC	C	126	light	13.2921	592499	19.0666		0.0274923
sp|Q9Y365|STA10_HUMAN	Q9Y365	START domain-containing protein 10	5	FALSE	FALSE	BEpC_AB051	BEpC	C	126	light	13.2914	592056	19.0655		0.0274908
sp|P05388|RLA0_HUMAN	P05388	Large ribosomal subunit protein uL10	9	FALSE	FALSE	BEpC_AB051	BEpC	C	126	light	13.2899	591208	19.0634		0.0274878
sp|P43251|BTD_HUMAN	P43251	Biotinidase	5	FALSE	FALSE	BEpC_AB051	BEpC	C	126	light	13.2887	590463	19.0616		0.0274852
sp|O00469|PLOD2_HUMAN	O00469	Procollagen-lysine,2-oxoglutarate 5-dioxygenase 2	16	FALSE	FALSE	BEpC_AB051	BEpC	C	126	light	13.2886	590419	19.0615		0.027485
sp|P27824|CALX_HUMAN	P27824	Calnexin	23	FALSE	FALSE	BEpC_AB051	BEpC	C	126	light	13.288	590080	19.0606		0.0274838
sp|Q08257|QOR_HUMAN	Q08257	Quinone oxidoreductase	8	FALSE	FALSE	BEpC_AB051	BEpC	C	126	light	13.2851	588374	19.0565		0.0274778
sp|Q04837|SSBP_HUMAN	Q04837	Single-stranded DNA-binding protein, mitochondrial	6	FALSE	FALSE	BEpC_AB051	BEpC	C	126	light	13.2849	588247	19.0562		0.0274773
sp|O75608|LYPA1_HUMAN	O75608	Acyl-protein thioesterase 1	5	FALSE	FALSE	BEpC_AB051	BEpC	C	126	light	13.284	587711	19.0548		0.0274754
sp|Q6PI48|SYDM_HUMAN	Q6PI48	Aspartate--tRNA ligase, mitochondrial	2	FALSE	FALSE	BEpC_AB051	BEpC	C	126	light	13.2832	587254	19.0537		0.0274738
sp|P50213|IDH3A_HUMAN	P50213	Isocitrate dehydrogenase [NAD] subunit alpha, mitochondrial	13	FALSE	FALSE	BEpC_AB051	BEpC	C	126	light	13.2821	586604	19.0521		0.0274715
sp|P49419|AL7A1_HUMAN	P49419	Alpha-aminoadipic semialdehyde dehydrogenase	14	FALSE	FALSE	BEpC_AB051	BEpC	C	126	light	13.2817	586363	19.0515		0.0274707
sp|P25398|RS12_HUMAN	P25398	Small ribosomal subunit protein eS12	4	FALSE	FALSE	BEpC_AB051	BEpC	C	126	light	13.2805	585635	19.0497		0.0274681
sp|Q9UN36|NDRG2_HUMAN	Q9UN36	Protein NDRG2	6	FALSE	FALSE	BEpC_AB051	BEpC	C	126	light	13.2801	585401	19.0492		0.0274672
sp|Q15262|PTPRK_HUMAN	Q15262	Receptor-type tyrosine-protein phosphatase kappa	20	FALSE	FALSE	BEpC_AB051	BEpC	C	126	light	13.2795	585080	19.0484		0.0274661
sp|E9PAV3|NACAM_HUMAN	E9PAV3	Nascent polypeptide-associated complex subunit alpha, muscle-specific form	6	FALSE	FALSE	BEpC_AB051	BEpC	C	126	light	13.2795	585055	19.0483		0.027466
sp|P48556|PSMD8_HUMAN	P48556	26S proteasome non-ATPase regulatory subunit 8	8	FALSE	FALSE	BEpC_AB051	BEpC	C	126	light	13.2792	584908	19.0479		0.0274655
sp|P45974|UBP5_HUMAN	P45974	Ubiquitin carboxyl-terminal hydrolase 5	19	FALSE	FALSE	BEpC_AB051	BEpC	C	126	light	13.278	584186	19.0462		0.0274629
sp|P06576|ATPB_HUMAN	P06576	ATP synthase subunit beta, mitochondrial	20	FALSE	FALSE	BEpC_AB051	BEpC	C	126	light	13.2765	583348	19.0441		0.0274599
sp|P00326|ADH1G_HUMAN	P00326	Alcohol dehydrogenase 1C	12	FALSE	FALSE	BEpC_AB051	BEpC	C	126	light	13.2759	582969	19.0432		0.0274586
sp|Q92484|ASM3A_HUMAN	Q92484	Acid sphingomyelinase-like phosphodiesterase 3a	9	FALSE	FALSE	BEpC_AB051	BEpC	C	126	light	13.2757	582854	19.0429		0.0274582
sp|Q9NQR4|NIT2_HUMAN	Q9NQR4	Omega-amidase NIT2	11	FALSE	FALSE	BEpC_AB051	BEpC	C	126	light	13.2738	581756	19.0402		0.0274542
sp|P19971|TYPH_HUMAN	P19971	Thymidine phosphorylase	10	FALSE	FALSE	BEpC_AB051	BEpC	C	126	light	13.273	581310	19.039		0.0274527
sp|Q9UHR4|BI2L1_HUMAN	Q9UHR4	Brain-specific angiogenesis inhibitor 1-associated protein 2-like protein 1	32	FALSE	FALSE	BEpC_AB051	BEpC	C	126	light	13.2718	580587	19.0372		0.0274501
sp|P20061|TCO1_HUMAN	P20061	Transcobalamin-1	11	FALSE	FALSE	BEpC_AB051	BEpC	C	126	light	13.2714	580366	19.0367		0.0274493
sp|Q14165|MLEC_HUMAN	Q14165	Malectin	9	FALSE	FALSE	BEpC_AB051	BEpC	C	126	light	13.2704	579803	19.0353		0.0274473
sp|O43286|B4GT5_HUMAN	O43286	Beta-1,4-galactosyltransferase 5	6	FALSE	FALSE	BEpC_AB051	BEpC	C	126	light	13.2704	579775	19.0352		0.0274472
sp|Q13838|DX39B_HUMAN	Q13838	Spliceosome RNA helicase DDX39B	13	FALSE	FALSE	BEpC_AB051	BEpC	C	126	light	13.2701	579582	19.0347		0.0274465
sp|Q13162|PRDX4_HUMAN	Q13162	Peroxiredoxin-4	5	FALSE	FALSE	BEpC_AB051	BEpC	C	126	light	13.2694	579205	19.0338		0.0274451
sp|P39060|COIA1_HUMAN	P39060	Collagen alpha-1(XVIII) chain	3	FALSE	FALSE	BEpC_AB051	BEpC	C	126	light	13.2688	578866	19.033		0.0274439
sp|P62910|RL32_HUMAN	P62910	Large ribosomal subunit protein eL32	6	FALSE	FALSE	BEpC_AB051	BEpC	C	126	light	13.2688	578850	19.0329		0.0274438
sp|P25786|PSA1_HUMAN	P25786	Proteasome subunit alpha type-1	18	FALSE	FALSE	BEpC_AB051	BEpC	C	126	light	13.2683	578545	19.0322		0.0274427
sp|Q92542|NICA_HUMAN	Q92542	Nicastrin	7	FALSE	FALSE	BEpC_AB051	BEpC	C	126	light	13.2681	578436	19.0319		0.0274423
sp|P61254|RL26_HUMAN	P61254	Large ribosomal subunit protein uL24	9	FALSE	FALSE	BEpC_AB051	BEpC	C	126	light	13.2675	578100	19.0311		0.0274411
sp|P30046|DOPD_HUMAN	P30046	D-dopachrome decarboxylase	6	FALSE	FALSE	BEpC_AB051	BEpC	C	126	light	13.2657	577057	19.0285		0.0274374
sp|P11908|PRPS2_HUMAN	P11908	Ribose-phosphate pyrophosphokinase 2	2	FALSE	FALSE	BEpC_AB051	BEpC	C	126	light	13.2638	575972	19.0257		0.0274335
sp|Q14697|GANAB_HUMAN	Q14697	Neutral alpha-glucosidase AB	30	FALSE	FALSE	BEpC_AB051	BEpC	C	126	light	13.2623	575103	19.0236		0.0274303
sp|Q9BXI6|TB10A_HUMAN	Q9BXI6	TBC1 domain family member 10A	17	FALSE	FALSE	BEpC_AB051	BEpC	C	126	light	13.2604	574030	19.0209		0.0274264
sp|Q6YHK3|CD109_HUMAN	Q6YHK3	CD109 antigen	34	FALSE	FALSE	BEpC_AB051	BEpC	C	126	light	13.2571	572124	19.0161		0.0274195
sp|O00534|VMA5A_HUMAN	O00534	von Willebrand factor A domain-containing protein 5A	17	FALSE	FALSE	BEpC_AB051	BEpC	C	126	light	13.2558	571380	19.0142		0.0274168
sp|O00151|PDLI1_HUMAN	O00151	PDZ and LIM domain protein 1	11	FALSE	FALSE	BEpC_AB051	BEpC	C	126	light	13.2557	571323	19.014		0.0274166
sp|Q13011|ECH1_HUMAN	Q13011	Delta(3,5)-Delta(2,4)-dienoyl-CoA isomerase, mitochondrial	10	FALSE	FALSE	BEpC_AB051	BEpC	C	126	light	13.2556	571237	19.0138		0.0274163
sp|P48507|GSH0_HUMAN	P48507	Glutamate--cysteine ligase regulatory subunit	5	FALSE	FALSE	BEpC_AB051	BEpC	C	126	light	13.2543	570509	19.012		0.0274136
sp|P12004|PCNA_HUMAN	P12004	Proliferating cell nuclear antigen	8	FALSE	FALSE	BEpC_AB051	BEpC	C	126	light	13.2528	569665	19.0098		0.0274106
sp|Q12907|LMAN2_HUMAN	Q12907	Vesicular integral-membrane protein VIP36	8	FALSE	FALSE	BEpC_AB051	BEpC	C	126	light	13.2526	569539	19.0095		0.0274101
sp|P28838|AMPL_HUMAN	P28838	Cytosol aminopeptidase	23	FALSE	FALSE	BEpC_AB051	BEpC	C	126	light	13.2523	569376	19.0091		0.0274095
sp|P20674|COX5A_HUMAN	P20674	Cytochrome c oxidase subunit 5A, mitochondrial	5	FALSE	FALSE	BEpC_AB051	BEpC	C	126	light	13.2512	568735	19.0075		0.0274072
sp|P05120|PAI2_HUMAN	P05120	Plasminogen activator inhibitor 2	15	FALSE	FALSE	BEpC_AB051	BEpC	C	126	light	13.2505	568336	19.0065		0.0274057
sp|Q07020|RL18_HUMAN	Q07020	Large ribosomal subunit protein eL18	6	FALSE	FALSE	BEpC_AB051	BEpC	C	126	light	13.2494	567730	19.0049		0.0274035
sp|P0DJI8|SAA1_HUMAN	P0DJI8	Serum amyloid A-1 protein	9	FALSE	FALSE	BEpC_AB051	BEpC	C	126	light	13.2489	567435	19.0042		0.0274024
sp|Q9UBE0|SAE1_HUMAN	Q9UBE0	SUMO-activating enzyme subunit 1	9	FALSE	FALSE	BEpC_AB051	BEpC	C	126	light	13.2468	566278	19.0012		0.0273981
sp|Q6UX73|CP089_HUMAN	Q6UX73	UPF0764 protein C16orf89	5	FALSE	FALSE	BEpC_AB051	BEpC	C	126	light	13.2457	565659	18.9997		0.0273959
sp|P61077|UB2D3_HUMAN	P61077	Ubiquitin-conjugating enzyme E2 D3	4	FALSE	FALSE	BEpC_AB051	BEpC	C	126	light	13.2454	565491	18.9992		0.0273953
sp|P19013|K2C4_HUMAN	P19013	Keratin, type II cytoskeletal 4	38	FALSE	FALSE	BEpC_AB051	BEpC	C	126	light	13.2451	565293	18.9987		0.0273945
sp|P49591|SYSC_HUMAN	P49591	Serine--tRNA ligase, cytoplasmic	13	FALSE	FALSE	BEpC_AB051	BEpC	C	126	light	13.2422	563684	18.9946		0.0273886
sp|Q9HB40|RISC_HUMAN	Q9HB40	Retinoid-inducible serine carboxypeptidase	9	FALSE	FALSE	BEpC_AB051	BEpC	C	126	light	13.2417	563359	18.9938		0.0273874
sp|P12955|PEPD_HUMAN	P12955	Xaa-Pro dipeptidase	6	FALSE	FALSE	BEpC_AB051	BEpC	C	126	light	13.2402	562513	18.9916		0.0273843
sp|P78371|TCPB_HUMAN	P78371	T-complex protein 1 subunit beta	22	FALSE	FALSE	BEpC_AB051	BEpC	C	126	light	13.2397	562244	18.9909		0.0273833
sp|P05387|RLA2_HUMAN	P05387	Large ribosomal subunit protein P2	4	FALSE	FALSE	BEpC_AB051	BEpC	C	126	light	13.2397	562241	18.9909		0.0273833
sp|P51149|RAB7A_HUMAN	P51149	Ras-related protein Rab-7a	13	FALSE	FALSE	BEpC_AB051	BEpC	C	126	light	13.2388	561760	18.9897		0.0273815
sp|O95630|STABP_HUMAN	O95630	STAM-binding protein	9	FALSE	FALSE	BEpC_AB051	BEpC	C	126	light	13.2378	561201	18.9883		0.0273794
sp|Q9UHX1|PUF60_HUMAN	Q9UHX1	Poly(U)-binding-splicing factor PUF60	11	FALSE	FALSE	BEpC_AB051	BEpC	C	126	light	13.2373	560892	18.9875		0.0273783
sp|Q9Y2T3|GUAD_HUMAN	Q9Y2T3	Guanine deaminase	14	FALSE	FALSE	BEpC_AB051	BEpC	C	126	light	13.236	560188	18.9856		0.0273757
sp|P46108|CRK_HUMAN	P46108	Adapter molecule crk	12	FALSE	FALSE	BEpC_AB051	BEpC	C	126	light	13.236	560169	18.9856		0.0273756
sp|Q13421|MSLN_HUMAN	Q13421	Mesothelin	18	FALSE	FALSE	BEpC_AB051	BEpC	C	126	light	13.235	559613	18.9842		0.0273735
sp|P46776|RL27A_HUMAN	P46776	Large ribosomal subunit protein uL15	4	FALSE	FALSE	BEpC_AB051	BEpC	C	126	light	13.2339	559014	18.9826		0.0273713
sp|P63165|SUMO1_HUMAN	P63165	Small ubiquitin-related modifier 1	5	FALSE	FALSE	BEpC_AB051	BEpC	C	126	light	13.2334	558704	18.9818		0.0273701
sp|P18206|VINC_HUMAN	P18206	Vinculin	74	FALSE	FALSE	BEpC_AB051	BEpC	C	126	light	13.2327	558308	18.9808		0.0273687
sp|O60513|B4GT4_HUMAN	O60513	Beta-1,4-galactosyltransferase 4	10	FALSE	FALSE	BEpC_AB051	BEpC	C	126	light	13.2298	556704	18.9766		0.0273627
sp|Q9UHL4|DPP2_HUMAN	Q9UHL4	Dipeptidyl peptidase 2	12	FALSE	FALSE	BEpC_AB051	BEpC	C	126	light	13.2296	556611	18.9764		0.0273623
sp|Q12765|SCRN1_HUMAN	Q12765	Secernin-1	8	FALSE	FALSE	BEpC_AB051	BEpC	C	126	light	13.2289	556185	18.9753		0.0273607
sp|Q9HB63|NET4_HUMAN	Q9HB63	Netrin-4	10	FALSE	FALSE	BEpC_AB051	BEpC	C	126	light	13.2287	556091	18.9751		0.0273604
sp|P08582|TRFM_HUMAN	P08582	Melanotransferrin	10	FALSE	FALSE	BEpC_AB051	BEpC	C	126	light	13.2282	555814	18.9743		0.0273594
sp|P22735|TGM1_HUMAN	P22735	Protein-glutamine gamma-glutamyltransferase K	30	FALSE	FALSE	BEpC_AB051	BEpC	C	126	light	13.227	555132	18.9726		0.0273568
sp|Q15369|ELOC_HUMAN	Q15369	Elongin-C	4	FALSE	FALSE	BEpC_AB051	BEpC	C	126	light	13.2257	554421	18.9707		0.0273541
sp|Q9P289|STK26_HUMAN	Q9P289	Serine/threonine-protein kinase 26	18	FALSE	FALSE	BEpC_AB051	BEpC	C	126	light	13.2251	554081	18.9698		0.0273529
sp|P61163|ACTZ_HUMAN	P61163	Alpha-centractin	14	FALSE	FALSE	BEpC_AB051	BEpC	C	126	light	13.2248	553912	18.9694		0.0273522
sp|P13645|K1C10_HUMAN	P13645	Keratin, type I cytoskeletal 10	26	FALSE	FALSE	BEpC_AB051	BEpC	C	126	light	13.2241	553545	18.9684		0.0273508
sp|Q5VWZ2|LYPL1_HUMAN	Q5VWZ2	Lysophospholipase-like protein 1	6	FALSE	FALSE	BEpC_AB051	BEpC	C	126	light	13.2229	552895	18.9667		0.0273484
sp|P62495|ERF1_HUMAN	P62495	Eukaryotic peptide chain release factor subunit 1	8	FALSE	FALSE	BEpC_AB051	BEpC	C	126	light	13.2222	552522	18.9658		0.027347
sp|P13473|LAMP2_HUMAN	P13473	Lysosome-associated membrane glycoprotein 2	3	FALSE	FALSE	BEpC_AB051	BEpC	C	126	light	13.2221	552420	18.9655		0.0273466
sp|O75635|SPB7_HUMAN	O75635	Serpin B7	17	FALSE	FALSE	BEpC_AB051	BEpC	C	126	light	13.2211	551869	18.9641		0.0273445
sp|O00182|LEG9_HUMAN	O00182	Galectin-9	7	FALSE	FALSE	BEpC_AB051	BEpC	C	126	light	13.2211	551866	18.9641		0.0273445
sp|Q96TA1|NIBA2_HUMAN	Q96TA1	Protein Niban 2	24	FALSE	FALSE	BEpC_AB051	BEpC	C	126	light	13.2203	551436	18.9629		0.0273429
sp|Q969X5|ERGI1_HUMAN	Q969X5	Endoplasmic reticulum-Golgi intermediate compartment protein 1	7	FALSE	FALSE	BEpC_AB051	BEpC	C	126	light	13.218	550182	18.9596		0.0273382
sp|Q13404|UB2V1_HUMAN	Q13404	Ubiquitin-conjugating enzyme E2 variant 1	10	FALSE	FALSE	BEpC_AB051	BEpC	C	126	light	13.2167	549442	18.9577		0.0273354
sp|P23381|SYWC_HUMAN	P23381	Tryptophan--tRNA ligase, cytoplasmic	18	FALSE	FALSE	BEpC_AB051	BEpC	C	126	light	13.2128	547309	18.9521		0.0273273
sp|Q9P2B2|FPRP_HUMAN	Q9P2B2	Prostaglandin F2 receptor negative regulator	25	FALSE	FALSE	BEpC_AB051	BEpC	C	126	light	13.2115	546588	18.9502		0.0273245
sp|P80303|NUCB2_HUMAN	P80303	Nucleobindin-2	26	FALSE	FALSE	BEpC_AB051	BEpC	C	126	light	13.2111	546377	18.9496		0.0273237
sp|Q99873|ANM1_HUMAN	Q99873	Protein arginine N-methyltransferase 1	10	FALSE	FALSE	BEpC_AB051	BEpC	C	126	light	13.208	544709	18.9452		0.0273174
sp|O43490|PROM1_HUMAN	O43490	Prominin-1	30	FALSE	FALSE	BEpC_AB051	BEpC	C	126	light	13.2059	543549	18.9421		0.0273129
sp|O60687|SRPX2_HUMAN	O60687	Sushi repeat-containing protein SRPX2	12	FALSE	FALSE	BEpC_AB051	BEpC	C	126	light	13.2036	542289	18.9388		0.0273081
sp|Q53FA7|QORX_HUMAN	Q53FA7	Quinone oxidoreductase PIG3	9	FALSE	FALSE	BEpC_AB051	BEpC	C	126	light	13.2018	541323	18.9362		0.0273044
sp|P19021|AMD_HUMAN	P19021	Peptidyl-glycine alpha-amidating monooxygenase	29	FALSE	FALSE	BEpC_AB051	BEpC	C	126	light	13.2003	540533	18.9341		0.0273014
sp|Q96GK7|FAH2A_HUMAN	Q96GK7	Fumarylacetoacetate hydrolase domain-containing protein 2A	4	FALSE	FALSE	BEpC_AB051	BEpC	C	126	light	13.1999	540316	18.9335		0.0273005
sp|O43776|SYNC_HUMAN	O43776	Asparagine--tRNA ligase, cytoplasmic	20	FALSE	FALSE	BEpC_AB051	BEpC	C	126	light	13.1985	539572	18.9316		0.0272977
sp|P17844|DDX5_HUMAN	P17844	Probable ATP-dependent RNA helicase DDX5	9	FALSE	FALSE	BEpC_AB051	BEpC	C	126	light	13.1982	539395	18.9311		0.027297
sp|Q9HAT2|SIAE_HUMAN	Q9HAT2	Sialate O-acetylesterase	14	FALSE	FALSE	BEpC_AB051	BEpC	C	126	light	13.1975	539022	18.9301		0.0272955
sp|P15170|ERF3A_HUMAN	P15170	Eukaryotic peptide chain release factor GTP-binding subunit ERF3A	16	FALSE	FALSE	BEpC_AB051	BEpC	C	126	light	13.1961	538270	18.9281		0.0272926
sp|Q8IWA5|CTL2_HUMAN	Q8IWA5	Choline transporter-like protein 2	11	FALSE	FALSE	BEpC_AB051	BEpC	C	126	light	13.1941	537171	18.9251		0.0272884
sp|P08670|VIME_HUMAN	P08670	Vimentin	32	FALSE	FALSE	BEpC_AB051	BEpC	C	126	light	13.1933	536738	18.924		0.0272867
sp|Q96QR8|PURB_HUMAN	Q96QR8	Transcriptional activator protein Pur-beta	6	FALSE	FALSE	BEpC_AB051	BEpC	C	126	light	13.1926	536407	18.9231		0.0272854
sp|Q9BS26|ERP44_HUMAN	Q9BS26	Endoplasmic reticulum resident protein 44	8	FALSE	FALSE	BEpC_AB051	BEpC	C	126	light	13.1922	536181	18.9225		0.0272845
sp|P04632|CPNS1_HUMAN	P04632	Calpain small subunit 1	6	FALSE	FALSE	BEpC_AB051	BEpC	C	126	light	13.1914	535742	18.9213		0.0272828
sp|O96008|TOM40_HUMAN	O96008	Mitochondrial import receptor subunit TOM40 homolog	2	FALSE	FALSE	BEpC_AB051	BEpC	C	126	light	13.1913	535706	18.9212		0.0272827
sp|Q9UEW8|STK39_HUMAN	Q9UEW8	STE20/SPS1-related proline-alanine-rich protein kinase	5	FALSE	FALSE	BEpC_AB051	BEpC	C	126	light	13.1893	534609	18.9182		0.0272784
sp|P29034|S10A2_HUMAN	P29034	Protein S100-A2	8	FALSE	FALSE	BEpC_AB051	BEpC	C	126	light	13.1884	534122	18.9169		0.0272765
sp|Q86SF2|GALT7_HUMAN	Q86SF2	N-acetylgalactosaminyltransferase 7	22	FALSE	FALSE	BEpC_AB051	BEpC	C	126	light	13.1872	533496	18.9152		0.0272741
sp|P62333|PRS10_HUMAN	P62333	26S proteasome regulatory subunit 10B	14	FALSE	FALSE	BEpC_AB051	BEpC	C	126	light	13.1871	533418	18.915		0.0272738
sp|Q16836|HCDH_HUMAN	Q16836	Hydroxyacyl-coenzyme A dehydrogenase, mitochondrial	11	FALSE	FALSE	BEpC_AB051	BEpC	C	126	light	13.1865	533101	18.9141		0.0272726
sp|Q96BQ1|FAM3D_HUMAN	Q96BQ1	Protein FAM3D	3	FALSE	FALSE	BEpC_AB051	BEpC	C	126	light	13.1859	532789	18.9133		0.0272713
sp|P09417|DHPR_HUMAN	P09417	Dihydropteridine reductase	5	FALSE	FALSE	BEpC_AB051	BEpC	C	126	light	13.1858	532722	18.9131		0.0272711
sp|P27487|DPP4_HUMAN	P27487	Dipeptidyl peptidase 4	22	FALSE	FALSE	BEpC_AB051	BEpC	C	126	light	13.1837	531628	18.9102		0.0272668
sp|P53618|COPB_HUMAN	P53618	Coatomer subunit beta	20	FALSE	FALSE	BEpC_AB051	BEpC	C	126	light	13.1831	531332	18.9094		0.0272656
sp|P35914|HMGCL_HUMAN	P35914	Hydroxymethylglutaryl-CoA lyase, mitochondrial	7	FALSE	FALSE	BEpC_AB051	BEpC	C	126	light	13.1816	530487	18.9071		0.0272623
sp|P35998|PRS7_HUMAN	P35998	26S proteasome regulatory subunit 7	19	FALSE	FALSE	BEpC_AB051	BEpC	C	126	light	13.1812	530313	18.9066		0.0272617
sp|Q15833|STXB2_HUMAN	Q15833	Syntaxin-binding protein 2	27	FALSE	FALSE	BEpC_AB051	BEpC	C	126	light	13.1794	529333	18.9039		0.0272578
sp|O43242|PSMD3_HUMAN	O43242	26S proteasome non-ATPase regulatory subunit 3	26	FALSE	FALSE	BEpC_AB051	BEpC	C	126	light	13.1792	529266	18.9037		0.0272575
sp|P62750|RL23A_HUMAN	P62750	Large ribosomal subunit protein uL23	12	FALSE	FALSE	BEpC_AB051	BEpC	C	126	light	13.1784	528844	18.9026		0.0272559
sp|P38646|GRP75_HUMAN	P38646	Stress-70 protein, mitochondrial	36	FALSE	FALSE	BEpC_AB051	BEpC	C	126	light	13.1751	527065	18.8977		0.0272489
sp|Q99436|PSB7_HUMAN	Q99436	Proteasome subunit beta type-7	5	FALSE	FALSE	BEpC_AB051	BEpC	C	126	light	13.1743	526640	18.8966		0.0272472
sp|Q9H0E2|TOLIP_HUMAN	Q9H0E2	Toll-interacting protein	9	FALSE	FALSE	BEpC_AB051	BEpC	C	126	light	13.1741	526563	18.8963		0.0272469
sp|O94901|SUN1_HUMAN	O94901	SUN domain-containing protein 1	4	FALSE	FALSE	BEpC_AB051	BEpC	C	126	light	13.1735	526229	18.8954		0.0272456
sp|P07948|LYN_HUMAN	P07948	Tyrosine-protein kinase Lyn	23	FALSE	FALSE	BEpC_AB051	BEpC	C	126	light	13.1731	526024	18.8949		0.0272448
sp|P22314|UBA1_HUMAN	P22314	Ubiquitin-like modifier-activating enzyme 1	40	FALSE	FALSE	BEpC_AB051	BEpC	C	126	light	13.1706	524725	18.8913		0.0272396
sp|Q96FW1|OTUB1_HUMAN	Q96FW1	Ubiquitin thioesterase OTUB1	8	FALSE	FALSE	BEpC_AB051	BEpC	C	126	light	13.1704	524599	18.891		0.0272391
sp|P49281|NRAM2_HUMAN	P49281	Natural resistance-associated macrophage protein 2	2	FALSE	FALSE	BEpC_AB051	BEpC	C	126	light	13.1702	524500	18.8907		0.0272387
sp|Q99426|TBCB_HUMAN	Q99426	Tubulin-folding cofactor B	7	FALSE	FALSE	BEpC_AB051	BEpC	C	126	light	13.1678	523238	18.8872		0.0272337
sp|Q15363|TMED2_HUMAN	Q15363	Transmembrane emp24 domain-containing protein 2	6	FALSE	FALSE	BEpC_AB051	BEpC	C	126	light	13.167	522815	18.886		0.027232
sp|P62993|GRB2_HUMAN	P62993	Growth factor receptor-bound protein 2	11	FALSE	FALSE	BEpC_AB051	BEpC	C	126	light	13.1664	522492	18.8851		0.0272307
sp|Q16543|CDC37_HUMAN	Q16543	Hsp90 co-chaperone Cdc37	18	FALSE	FALSE	BEpC_AB051	BEpC	C	126	light	13.1649	521719	18.883		0.0272277
sp|P51572|BAP31_HUMAN	P51572	B-cell receptor-associated protein 31	17	FALSE	FALSE	BEpC_AB051	BEpC	C	126	light	13.1636	521036	18.8811		0.0272249
sp|P20062|TCO2_HUMAN	P20062	Transcobalamin-2	13	FALSE	FALSE	BEpC_AB051	BEpC	C	126	light	13.163	520711	18.8802		0.0272236
sp|P05455|LA_HUMAN	P05455	Lupus La protein	19	FALSE	FALSE	BEpC_AB051	BEpC	C	126	light	13.1621	520281	18.879		0.0272219
sp|Q9BZZ5|API5_HUMAN	Q9BZZ5	Apoptosis inhibitor 5	14	FALSE	FALSE	BEpC_AB051	BEpC	C	126	light	13.1605	519454	18.8767		0.0272186
sp|Q6UXN9|WDR82_HUMAN	Q6UXN9	WD repeat-containing protein 82	6	FALSE	FALSE	BEpC_AB051	BEpC	C	126	light	13.1599	519128	18.8758		0.0272173
sp|Q07960|RHG01_HUMAN	Q07960	Rho GTPase-activating protein 1	12	FALSE	FALSE	BEpC_AB051	BEpC	C	126	light	13.1591	518711	18.8747		0.0272156
sp|P31153|METK2_HUMAN	P31153	S-adenosylmethionine synthase isoform type-2	13	FALSE	FALSE	BEpC_AB051	BEpC	C	126	light	13.1589	518618	18.8744		0.0272153
sp|Q03169|TNAP2_HUMAN	Q03169	Tumor necrosis factor alpha-induced protein 2	29	FALSE	FALSE	BEpC_AB051	BEpC	C	126	light	13.1576	517916	18.8725		0.0272124
sp|Q9UKM7|MA1B1_HUMAN	Q9UKM7	Endoplasmic reticulum mannosyl-oligosaccharide 1,2-alpha-mannosidase	10	FALSE	FALSE	BEpC_AB051	BEpC	C	126	light	13.1568	517524	18.8714		0.0272109
sp|P35080|PROF2_HUMAN	P35080	Profilin-2	7	FALSE	FALSE	BEpC_AB051	BEpC	C	126	light	13.1567	517484	18.8713		0.0272107
sp|O15371|EIF3D_HUMAN	O15371	Eukaryotic translation initiation factor 3 subunit D	11	FALSE	FALSE	BEpC_AB051	BEpC	C	126	light	13.1566	517395	18.871		0.0272103
sp|Q08170|SRSF4_HUMAN	Q08170	Serine/arginine-rich splicing factor 4	15	FALSE	FALSE	BEpC_AB051	BEpC	C	126	light	13.1562	517224	18.8705		0.0272097
sp|P17405|ASM_HUMAN	P17405	Sphingomyelin phosphodiesterase	3	FALSE	FALSE	BEpC_AB051	BEpC	C	126	light	13.1557	516967	18.8698		0.0272086
sp|P51993|FUT6_HUMAN	P51993	4-galactosyl-N-acetylglucosaminide 3-alpha-L-fucosyltransferase FUT6	5	FALSE	FALSE	BEpC_AB051	BEpC	C	126	light	13.1551	516664	18.869		0.0272074
sp|Q5JWF2|GNAS1_HUMAN	Q5JWF2	Guanine nucleotide-binding protein G(s) subunit alpha isoforms XLas	16	FALSE	FALSE	BEpC_AB051	BEpC	C	126	light	13.1539	516015	18.8671		0.0272048
sp|P62330|ARF6_HUMAN	P62330	ADP-ribosylation factor 6	5	FALSE	FALSE	BEpC_AB051	BEpC	C	126	light	13.1538	515969	18.867		0.0272046
sp|Q5TFE4|NT5D1_HUMAN	Q5TFE4	5'-nucleotidase domain-containing protein 1	7	FALSE	FALSE	BEpC_AB051	BEpC	C	126	light	13.1537	515929	18.8669		0.0272044
sp|Q9NQC3|RTN4_HUMAN	Q9NQC3	Reticulon-4	4	FALSE	FALSE	BEpC_AB051	BEpC	C	126	light	13.1525	515302	18.8652		0.0272019
sp|P35606|COPB2_HUMAN	P35606	Coatomer subunit beta'	30	FALSE	FALSE	BEpC_AB051	BEpC	C	126	light	13.1515	514807	18.8638		0.0271999
sp|Q9H8Y8|GORS2_HUMAN	Q9H8Y8	Golgi reassembly-stacking protein 2	10	FALSE	FALSE	BEpC_AB051	BEpC	C	126	light	13.1506	514342	18.8625		0.027198
sp|Q9P2R7|SUCB1_HUMAN	Q9P2R7	Succinate--CoA ligase [ADP-forming] subunit beta, mitochondrial	12	FALSE	FALSE	BEpC_AB051	BEpC	C	126	light	13.1504	514230	18.8622		0.0271976
sp|P20810|ICAL_HUMAN	P20810	Calpastatin	26	FALSE	FALSE	BEpC_AB051	BEpC	C	126	light	13.1503	514164	18.862		0.0271973
sp|Q9BRF8|CPPED_HUMAN	Q9BRF8	Serine/threonine-protein phosphatase CPPED1	8	FALSE	FALSE	BEpC_AB051	BEpC	C	126	light	13.1498	513924	18.8613		0.0271963
sp|O15427|MOT4_HUMAN	O15427	Monocarboxylate transporter 4	6	FALSE	FALSE	BEpC_AB051	BEpC	C	126	light	13.1496	513829	18.861		0.027196
sp|Q9UII2|ATIF1_HUMAN	Q9UII2	ATPase inhibitor, mitochondrial	6	FALSE	FALSE	BEpC_AB051	BEpC	C	126	light	13.1494	513679	18.8606		0.0271954
sp|Q8WVP5|TP8L1_HUMAN	Q8WVP5	Tumor necrosis factor alpha-induced protein 8-like protein 1	2	FALSE	FALSE	BEpC_AB051	BEpC	C	126	light	13.1486	513303	18.8595		0.0271938
sp|Q9HCY8|S10AE_HUMAN	Q9HCY8	Protein S100-A14	7	FALSE	FALSE	BEpC_AB051	BEpC	C	126	light	13.1479	512947	18.8585		0.0271924
sp|P11940|PABP1_HUMAN	P11940	Polyadenylate-binding protein 1	29	FALSE	FALSE	BEpC_AB051	BEpC	C	126	light	13.1479	512915	18.8585		0.0271923
sp|Q13596|SNX1_HUMAN	Q13596	Sorting nexin-1	10	FALSE	FALSE	BEpC_AB051	BEpC	C	126	light	13.1473	512634	18.8577		0.0271911
sp|P30679|GNA15_HUMAN	P30679	Guanine nucleotide-binding protein subunit alpha-15	8	FALSE	FALSE	BEpC_AB051	BEpC	C	126	light	13.1451	511492	18.8544		0.0271865
sp|Q9H0P0|5NT3A_HUMAN	Q9H0P0	Cytosolic 5'-nucleotidase 3A	4	FALSE	FALSE	BEpC_AB051	BEpC	C	126	light	13.1441	510969	18.853		0.0271844
sp|O43708|MAAI_HUMAN	O43708	Maleylacetoacetate isomerase	3	FALSE	FALSE	BEpC_AB051	BEpC	C	126	light	13.1436	510738	18.8523		0.0271834
sp|P20933|ASPG_HUMAN	P20933	N(4)-(beta-N-acetylglucosaminyl)-L-asparaginase	6	FALSE	FALSE	BEpC_AB051	BEpC	C	126	light	13.1436	510730	18.8523		0.0271834
sp|Q14914|PTGR1_HUMAN	Q14914	Prostaglandin reductase 1	11	FALSE	FALSE	BEpC_AB051	BEpC	C	126	light	13.1429	510358	18.8512		0.0271819
sp|Q6XQN6|PNCB_HUMAN	Q6XQN6	Nicotinate phosphoribosyltransferase	9	FALSE	FALSE	BEpC_AB051	BEpC	C	126	light	13.1423	510093	18.8505		0.0271808
sp|O14493|CLD4_HUMAN	O14493	Claudin-4	2	FALSE	FALSE	BEpC_AB051	BEpC	C	126	light	13.1419	509862	18.8498		0.0271798
sp|P21912|SDHB_HUMAN	P21912	Succinate dehydrogenase [ubiquinone] iron-sulfur subunit, mitochondrial	9	FALSE	FALSE	BEpC_AB051	BEpC	C	126	light	13.1419	509841	18.8498		0.0271798
sp|P45452|MMP13_HUMAN	P45452	Collagenase 3	13	FALSE	FALSE	BEpC_AB051	BEpC	C	126	light	13.1411	509472	18.8487		0.0271782
sp|P98172|EFNB1_HUMAN	P98172	Ephrin-B1	2	FALSE	FALSE	BEpC_AB051	BEpC	C	126	light	13.1396	508707	18.8466		0.0271751
sp|P21397|AOFA_HUMAN	P21397	Amine oxidase [flavin-containing] A	11	FALSE	FALSE	BEpC_AB051	BEpC	C	126	light	13.1392	508514	18.846		0.0271743
sp|Q7Z7D3|VTCN1_HUMAN	Q7Z7D3	V-set domain-containing T-cell activation inhibitor 1	9	FALSE	FALSE	BEpC_AB051	BEpC	C	126	light	13.1392	508503	18.846		0.0271743
sp|P0DTE7|AMY1B_HUMAN	P0DTE7	Alpha-amylase 1B	10	FALSE	FALSE	BEpC_AB051	BEpC	C	126	light	13.1376	507653	18.8436		0.0271708
sp|P02792|FRIL_HUMAN	P02792	Ferritin light chain	7	FALSE	FALSE	BEpC_AB051	BEpC	C	126	light	13.1349	506291	18.8397		0.0271652
sp|Q9BWS9|CHID1_HUMAN	Q9BWS9	Chitinase domain-containing protein 1	7	FALSE	FALSE	BEpC_AB051	BEpC	C	126	light	13.1348	506280	18.8397		0.0271652
sp|Q5VT79|AXA81_HUMAN	Q5VT79	Annexin A8-like protein 1	13	FALSE	FALSE	BEpC_AB051	BEpC	C	126	light	13.1347	506203	18.8395		0.0271649
sp|Q06481|APLP2_HUMAN	Q06481	Amyloid beta precursor like protein 2	14	FALSE	FALSE	BEpC_AB051	BEpC	C	126	light	13.134	505835	18.8384		0.0271633
sp|O75947|ATP5H_HUMAN	O75947	ATP synthase subunit d, mitochondrial	6	FALSE	FALSE	BEpC_AB051	BEpC	C	126	light	13.1334	505533	18.8375		0.0271621
sp|Q8N4A0|GALT4_HUMAN	Q8N4A0	Polypeptide N-acetylgalactosaminyltransferase 4	14	FALSE	FALSE	BEpC_AB051	BEpC	C	126	light	13.1322	504939	18.8358		0.0271597
sp|Q5VW32|BROX_HUMAN	Q5VW32	BRO1 domain-containing protein BROX	11	FALSE	FALSE	BEpC_AB051	BEpC	C	126	light	13.1322	504931	18.8358		0.0271596
sp|Q00839|HNRPU_HUMAN	Q00839	Heterogeneous nuclear ribonucleoprotein U	28	FALSE	FALSE	BEpC_AB051	BEpC	C	126	light	13.1321	504871	18.8357		0.0271594
sp|Q14254|FLOT2_HUMAN	Q14254	Flotillin-2	16	FALSE	FALSE	BEpC_AB051	BEpC	C	126	light	13.1316	504661	18.8351		0.0271585
sp|O94826|TOM70_HUMAN	O94826	Mitochondrial import receptor subunit TOM70	15	FALSE	FALSE	BEpC_AB051	BEpC	C	126	light	13.1315	504612	18.8349		0.0271583
sp|P09455|RET1_HUMAN	P09455	Retinol-binding protein 1	6	FALSE	FALSE	BEpC_AB051	BEpC	C	126	light	13.1304	504052	18.8333		0.027156
sp|Q8WW22|DNJA4_HUMAN	Q8WW22	DnaJ homolog subfamily A member 4	2	FALSE	FALSE	BEpC_AB051	BEpC	C	126	light	13.1303	503968	18.8331		0.0271557
sp|P54802|ANAG_HUMAN	P54802	Alpha-N-acetylglucosaminidase	13	FALSE	FALSE	BEpC_AB051	BEpC	C	126	light	13.1301	503869	18.8328		0.0271552
sp|Q9NRX2|RM17_HUMAN	Q9NRX2	Large ribosomal subunit protein bL17m	3	FALSE	FALSE	BEpC_AB051	BEpC	C	126	light	13.13	503829	18.8327		0.0271551
sp|P28065|PSB9_HUMAN	P28065	Proteasome subunit beta type-9	5	FALSE	FALSE	BEpC_AB051	BEpC	C	126	light	13.1297	503699	18.8323		0.0271545
sp|P07942|LAMB1_HUMAN	P07942	Laminin subunit beta-1	39	FALSE	FALSE	BEpC_AB051	BEpC	C	126	light	13.1288	503246	18.831		0.0271527
sp|P09104|ENOG_HUMAN	P09104	Gamma-enolase	7	FALSE	FALSE	BEpC_AB051	BEpC	C	126	light	13.1283	502999	18.8303		0.0271516
sp|P62829|RL23_HUMAN	P62829	Large ribosomal subunit protein uL14	7	FALSE	FALSE	BEpC_AB051	BEpC	C	126	light	13.1276	502626	18.8292		0.0271501
sp|P13284|GILT_HUMAN	P13284	Gamma-interferon-inducible lysosomal thiol reductase	2	FALSE	FALSE	BEpC_AB051	BEpC	C	126	light	13.1231	500362	18.8227		0.0271407
sp|P26373|RL13_HUMAN	P26373	Large ribosomal subunit protein eL13	15	FALSE	FALSE	BEpC_AB051	BEpC	C	126	light	13.1231	500357	18.8227		0.0271407
sp|Q7RTV0|PHF5A_HUMAN	Q7RTV0	PHD finger-like domain-containing protein 5A	3	FALSE	FALSE	BEpC_AB051	BEpC	C	126	light	13.1227	500174	18.8222		0.0271399
sp|P21217|FUT3_HUMAN	P21217	3-galactosyl-N-acetylglucosaminide 4-alpha-L-fucosyltransferase FUT3	14	FALSE	FALSE	BEpC_AB051	BEpC	C	126	light	13.1205	499076	18.819		0.0271354
sp|P42685|FRK_HUMAN	P42685	Tyrosine-protein kinase FRK	16	FALSE	FALSE	BEpC_AB051	BEpC	C	126	light	13.1196	498637	18.8177		0.0271335
sp|P31939|PUR9_HUMAN	P31939	Bifunctional purine biosynthesis protein ATIC	19	FALSE	FALSE	BEpC_AB051	BEpC	C	126	light	13.1195	498583	18.8176		0.0271333
sp|Q99832|TCPH_HUMAN	Q99832	T-complex protein 1 subunit eta	24	FALSE	FALSE	BEpC_AB051	BEpC	C	126	light	13.1187	498174	18.8164		0.0271316
sp|P15151|PVR_HUMAN	P15151	Poliovirus receptor	6	FALSE	FALSE	BEpC_AB051	BEpC	C	126	light	13.1186	498110	18.8162		0.0271313
sp|P30041|PRDX6_HUMAN	P30041	Peroxiredoxin-6	12	FALSE	FALSE	BEpC_AB051	BEpC	C	126	light	13.1176	497648	18.8149		0.0271294
sp|Q00325|S25A3_HUMAN	Q00325	Solute carrier family 25 member 3	17	FALSE	FALSE	BEpC_AB051	BEpC	C	126	light	13.1158	496707	18.8121		0.0271255
sp|P09871|C1S_HUMAN	P09871	Complement C1s subcomponent	11	FALSE	FALSE	BEpC_AB051	BEpC	C	126	light	13.1146	496157	18.8105		0.0271232
sp|Q96QK1|VPS35_HUMAN	Q96QK1	Vacuolar protein sorting-associated protein 35	18	FALSE	FALSE	BEpC_AB051	BEpC	C	126	light	13.1146	496121	18.8104		0.027123
sp|Q9NPR2|SEM4B_HUMAN	Q9NPR2	Semaphorin-4B	16	FALSE	FALSE	BEpC_AB051	BEpC	C	126	light	13.1132	495420	18.8084		0.0271201
sp|P47897|SYQ_HUMAN	P47897	Glutamine--tRNA ligase	23	FALSE	FALSE	BEpC_AB051	BEpC	C	126	light	13.1115	494584	18.806		0.0271166
sp|Q8IV08|PLD3_HUMAN	Q8IV08	5'-3' exonuclease PLD3	5	FALSE	FALSE	BEpC_AB051	BEpC	C	126	light	13.1062	491994	18.7984		0.0271056
sp|P17096|HMGA1_HUMAN	P17096	High mobility group protein HMG-I/HMG-Y	10	FALSE	FALSE	BEpC_AB051	BEpC	C	126	light	13.1057	491747	18.7977		0.0271046
sp|P40306|PSB10_HUMAN	P40306	Proteasome subunit beta type-10	5	FALSE	FALSE	BEpC_AB051	BEpC	C	126	light	13.1055	491641	18.7973		0.0271041
sp|Q9P0L0|VAPA_HUMAN	Q9P0L0	Vesicle-associated membrane protein-associated protein A	11	FALSE	FALSE	BEpC_AB051	BEpC	C	126	light	13.1042	490977	18.7954		0.0271013
sp|Q92544|TM9S4_HUMAN	Q92544	Transmembrane 9 superfamily member 4	5	FALSE	FALSE	BEpC_AB051	BEpC	C	126	light	13.1034	490621	18.7943		0.0270998
sp|P07947|YES_HUMAN	P07947	Tyrosine-protein kinase Yes	13	FALSE	FALSE	BEpC_AB051	BEpC	C	126	light	13.1034	490605	18.7943		0.0270997
sp|O94979|SC31A_HUMAN	O94979	Protein transport protein Sec31A	23	FALSE	FALSE	BEpC_AB051	BEpC	C	126	light	13.1023	490055	18.7927		0.0270974
sp|Q08211|DHX9_HUMAN	Q08211	ATP-dependent RNA helicase A	27	FALSE	FALSE	BEpC_AB051	BEpC	C	126	light	13.1023	490052	18.7927		0.0270974
sp|P02144|MYG_HUMAN	P02144	Myoglobin	5	FALSE	FALSE	BEpC_AB051	BEpC	C	126	light	13.1021	489946	18.7924		0.027097
sp|O75347|TBCA_HUMAN	O75347	Tubulin-specific chaperone A	7	FALSE	FALSE	BEpC_AB051	BEpC	C	126	light	13.102	489942	18.7923		0.0270969
sp|P49821|NDUV1_HUMAN	P49821	NADH dehydrogenase [ubiquinone] flavoprotein 1, mitochondrial	7	FALSE	FALSE	BEpC_AB051	BEpC	C	126	light	13.1014	489650	18.7915		0.0270957
sp|Q13188|STK3_HUMAN	Q13188	Serine/threonine-protein kinase 3	4	FALSE	FALSE	BEpC_AB051	BEpC	C	126	light	13.1007	489299	18.7905		0.0270942
sp|P55263|ADK_HUMAN	P55263	Adenosine kinase	12	FALSE	FALSE	BEpC_AB051	BEpC	C	126	light	13.0996	488724	18.7888		0.0270918
sp|Q8TBX8|PI42C_HUMAN	Q8TBX8	Phosphatidylinositol 5-phosphate 4-kinase type-2 gamma	10	FALSE	FALSE	BEpC_AB051	BEpC	C	126	light	13.0992	488538	18.7882		0.027091
sp|P11047|LAMC1_HUMAN	P11047	Laminin subunit gamma-1	37	FALSE	FALSE	BEpC_AB051	BEpC	C	126	light	13.0984	488141	18.787		0.0270893
sp|O14980|XPO1_HUMAN	O14980	Exportin-1	18	FALSE	FALSE	BEpC_AB051	BEpC	C	126	light	13.0968	487384	18.7848		0.027086
sp|P54819|KAD2_HUMAN	P54819	Adenylate kinase 2, mitochondrial	10	FALSE	FALSE	BEpC_AB051	BEpC	C	126	light	13.0968	487362	18.7847		0.027086
sp|P26006|ITA3_HUMAN	P26006	Integrin alpha-3	11	FALSE	FALSE	BEpC_AB051	BEpC	C	126	light	13.096	486987	18.7836		0.0270844
sp|Q8NCC3|PAG15_HUMAN	Q8NCC3	Phospholipase A2 group XV	5	FALSE	FALSE	BEpC_AB051	BEpC	C	126	light	13.093	485546	18.7793		0.0270782
sp|O75351|VPS4B_HUMAN	O75351	Vacuolar protein sorting-associated protein 4B	21	FALSE	FALSE	BEpC_AB051	BEpC	C	126	light	13.0922	485165	18.7782		0.0270766
sp|O75436|VP26A_HUMAN	O75436	Vacuolar protein sorting-associated protein 26A	10	FALSE	FALSE	BEpC_AB051	BEpC	C	126	light	13.0901	484111	18.7751		0.027072
sp|Q99584|S10AD_HUMAN	Q99584	Protein S100-A13	6	FALSE	FALSE	BEpC_AB051	BEpC	C	126	light	13.0895	483835	18.7743		0.0270708
sp|P51668|UB2D1_HUMAN	P51668	Ubiquitin-conjugating enzyme E2 D1	2	FALSE	FALSE	BEpC_AB051	BEpC	C	126	light	13.0893	483741	18.774		0.0270704
sp|Q92696|PGTA_HUMAN	Q92696	Geranylgeranyl transferase type-2 subunit alpha	16	FALSE	FALSE	BEpC_AB051	BEpC	C	126	light	13.0885	483368	18.7729		0.0270688
sp|Q8IWT1|SCN4B_HUMAN	Q8IWT1	Sodium channel subunit beta-4	3	FALSE	FALSE	BEpC_AB051	BEpC	C	126	light	13.0883	483260	18.7725		0.0270684
sp|Q14116|IL18_HUMAN	Q14116	Interleukin-18	7	FALSE	FALSE	BEpC_AB051	BEpC	C	126	light	13.088	483127	18.7721		0.0270678
sp|Q5XKP0|MIC13_HUMAN	Q5XKP0	MIC	2	FALSE	FALSE	BEpC_AB051	BEpC	C	126	light	13.0872	482727	18.7709		0.0270661
sp|P05198|IF2A_HUMAN	P05198	Eukaryotic translation initiation factor 2 subunit 1	11	FALSE	FALSE	BEpC_AB051	BEpC	C	126	light	13.0863	482312	18.7697		0.0270643
sp|P22570|ADRO_HUMAN	P22570	NADPH:adrenodoxin oxidoreductase, mitochondrial	13	FALSE	FALSE	BEpC_AB051	BEpC	C	126	light	13.0857	482014	18.7688		0.027063
sp|Q16531|DDB1_HUMAN	Q16531	DNA damage-binding protein 1	28	FALSE	FALSE	BEpC_AB051	BEpC	C	126	light	13.0856	481935	18.7686		0.0270627
sp|Q15149|PLEC_HUMAN	Q15149	Plectin	306	FALSE	FALSE	BEpC_AB051	BEpC	C	126	light	13.0855	481920	18.7685		0.0270626
sp|Q07666|KHDR1_HUMAN	Q07666	KH domain-containing, RNA-binding, signal transduction-associated protein 1	7	FALSE	FALSE	BEpC_AB051	BEpC	C	126	light	13.084	481200	18.7664		0.0270595
sp|O43809|CPSF5_HUMAN	O43809	Cleavage and polyadenylation specificity factor subunit 5	6	FALSE	FALSE	BEpC_AB051	BEpC	C	126	light	13.0835	480956	18.7656		0.0270584
sp|P08708|RS17_HUMAN	P08708	Small ribosomal subunit protein eS17	6	FALSE	FALSE	BEpC_AB051	BEpC	C	126	light	13.0824	480418	18.764		0.0270561
sp|O43175|SERA_HUMAN	O43175	D-3-phosphoglycerate dehydrogenase	12	FALSE	FALSE	BEpC_AB051	BEpC	C	126	light	13.0804	479457	18.7611		0.0270519
sp|P11216|PYGB_HUMAN	P11216	Glycogen phosphorylase, brain form	28	FALSE	FALSE	BEpC_AB051	BEpC	C	126	light	13.0794	478968	18.7597		0.0270498
sp|O15305|PMM2_HUMAN	O15305	Phosphomannomutase 2	10	FALSE	FALSE	BEpC_AB051	BEpC	C	126	light	13.0781	478352	18.7578		0.0270471
sp|Q9HB71|CYBP_HUMAN	Q9HB71	Calcyclin-binding protein	12	FALSE	FALSE	BEpC_AB051	BEpC	C	126	light	13.0775	478060	18.7569		0.0270459
sp|P34897|GLYM_HUMAN	P34897	Serine hydroxymethyltransferase, mitochondrial	13	FALSE	FALSE	BEpC_AB051	BEpC	C	126	light	13.0772	477900	18.7564		0.0270452
sp|P63010|AP2B1_HUMAN	P63010	AP-2 complex subunit beta	11	FALSE	FALSE	BEpC_AB051	BEpC	C	126	light	13.0766	477629	18.7556		0.027044
sp|P09960|LKHA4_HUMAN	P09960	Leukotriene A-4 hydrolase	31	FALSE	FALSE	BEpC_AB051	BEpC	C	126	light	13.076	477336	18.7547		0.0270427
sp|Q8NCG5|CHST4_HUMAN	Q8NCG5	Carbohydrate sulfotransferase 4	8	FALSE	FALSE	BEpC_AB051	BEpC	C	126	light	13.0754	477069	18.7539		0.0270415
sp|P10253|LYAG_HUMAN	P10253	Lysosomal alpha-glucosidase	25	FALSE	FALSE	BEpC_AB051	BEpC	C	126	light	13.0754	477065	18.7539		0.0270415
sp|O60603|TLR2_HUMAN	O60603	Toll-like receptor 2	16	FALSE	FALSE	BEpC_AB051	BEpC	C	126	light	13.0753	477037	18.7538		0.0270414
sp|P08253|MMP2_HUMAN	P08253	72 kDa type IV collagenase	13	FALSE	FALSE	BEpC_AB051	BEpC	C	126	light	13.0753	477029	18.7538		0.0270414
sp|Q9Y624|JAM1_HUMAN	Q9Y624	Junctional adhesion molecule A	8	FALSE	FALSE	BEpC_AB051	BEpC	C	126	light	13.0746	476689	18.7528		0.0270399
sp|P43034|LIS1_HUMAN	P43034	Platelet-activating factor acetylhydrolase IB subunit beta	17	FALSE	FALSE	BEpC_AB051	BEpC	C	126	light	13.0722	475543	18.7493		0.0270349
sp|Q9UK45|LSM7_HUMAN	Q9UK45	U6 snRNA-associated Sm-like protein LSm7	2	FALSE	FALSE	BEpC_AB051	BEpC	C	126	light	13.0711	475036	18.7478		0.0270327
sp|Q13740|CD166_HUMAN	Q13740	CD166 antigen	20	FALSE	FALSE	BEpC_AB051	BEpC	C	126	light	13.0711	475008	18.7477		0.0270325
sp|P26885|FKBP2_HUMAN	P26885	Peptidyl-prolyl cis-trans isomerase FKBP2	3	FALSE	FALSE	BEpC_AB051	BEpC	C	126	light	13.0709	474907	18.7474		0.0270321
sp|Q9BXT2|CCG6_HUMAN	Q9BXT2	Voltage-dependent calcium channel gamma-6 subunit	2	FALSE	FALSE	BEpC_AB051	BEpC	C	126	light	13.0698	474388	18.7458		0.0270298
sp|Q99536|VAT1_HUMAN	Q99536	Synaptic vesicle membrane protein VAT-1 homolog	10	FALSE	FALSE	BEpC_AB051	BEpC	C	126	light	13.069	474033	18.7447		0.0270283
sp|P12277|KCRB_HUMAN	P12277	Creatine kinase B-type	14	FALSE	FALSE	BEpC_AB051	BEpC	C	126	light	13.069	473998	18.7446		0.0270281
sp|P42677|RS27_HUMAN	P42677	Small ribosomal subunit protein eS27	2	FALSE	FALSE	BEpC_AB051	BEpC	C	126	light	13.0685	473761	18.7439		0.0270271
sp|Q9UMY4|SNX12_HUMAN	Q9UMY4	Sorting nexin-12	4	FALSE	FALSE	BEpC_AB051	BEpC	C	126	light	13.0682	473645	18.7435		0.0270266
sp|P35221|CTNA1_HUMAN	P35221	Catenin alpha-1	27	FALSE	FALSE	BEpC_AB051	BEpC	C	126	light	13.063	471198	18.7361		0.0270158
sp|Q86X29|LSR_HUMAN	Q86X29	Lipolysis-stimulated lipoprotein receptor	24	FALSE	FALSE	BEpC_AB051	BEpC	C	126	light	13.0627	471035	18.7356		0.0270151
sp|Q8NCW5|NNRE_HUMAN	Q8NCW5	NAD(P)H-hydrate epimerase	5	FALSE	FALSE	BEpC_AB051	BEpC	C	126	light	13.062	470705	18.7346		0.0270136
sp|O94903|PLPHP_HUMAN	O94903	Pyridoxal phosphate homeostasis protein	7	FALSE	FALSE	BEpC_AB051	BEpC	C	126	light	13.0595	469559	18.731		0.0270085
sp|P07711|CATL1_HUMAN	P07711	Procathepsin L	7	FALSE	FALSE	BEpC_AB051	BEpC	C	126	light	13.0593	469445	18.7307		0.027008
sp|P18085|ARF4_HUMAN	P18085	ADP-ribosylation factor 4	4	FALSE	FALSE	BEpC_AB051	BEpC	C	126	light	13.0582	468946	18.7292		0.0270058
sp|Q9H4A9|DPEP2_HUMAN	Q9H4A9	Dipeptidase 2	4	FALSE	FALSE	BEpC_AB051	BEpC	C	126	light	13.0579	468792	18.7287		0.0270051
sp|P30520|PURA2_HUMAN	P30520	Adenylosuccinate synthetase isozyme 2	7	FALSE	FALSE	BEpC_AB051	BEpC	C	126	light	13.0568	468250	18.727		0.0270027
sp|P50591|TNF10_HUMAN	P50591	Tumor necrosis factor ligand superfamily member 10	11	FALSE	FALSE	BEpC_AB051	BEpC	C	126	light	13.0562	468010	18.7263		0.0270017
sp|P56192|SYMC_HUMAN	P56192	Methionine--tRNA ligase, cytoplasmic	18	FALSE	FALSE	BEpC_AB051	BEpC	C	126	light	13.0562	468003	18.7263		0.0270016
sp|Q9BVJ7|DUS23_HUMAN	Q9BVJ7	Dual specificity protein phosphatase 23	7	FALSE	FALSE	BEpC_AB051	BEpC	C	126	light	13.0536	466776	18.7225		0.0269962
sp|P28070|PSB4_HUMAN	P28070	Proteasome subunit beta type-4	6	FALSE	FALSE	BEpC_AB051	BEpC	C	126	light	13.0531	466537	18.7217		0.0269951
sp|P33121|ACSL1_HUMAN	P33121	Long-chain-fatty-acid--CoA ligase 1	18	FALSE	FALSE	BEpC_AB051	BEpC	C	126	light	13.052	466044	18.7202		0.0269929
sp|Q12792|TWF1_HUMAN	Q12792	Twinfilin-1	16	FALSE	FALSE	BEpC_AB051	BEpC	C	126	light	13.0509	465519	18.7186		0.0269906
sp|Q13564|ULA1_HUMAN	Q13564	NEDD8-activating enzyme E1 regulatory subunit	6	FALSE	FALSE	BEpC_AB051	BEpC	C	126	light	13.0508	465449	18.7184		0.0269902
sp|P56537|IF6_HUMAN	P56537	Eukaryotic translation initiation factor 6	2	FALSE	FALSE	BEpC_AB051	BEpC	C	126	light	13.0479	464110	18.7142		0.0269843
sp|P0C7P4|UCRIL_HUMAN	P0C7P4	Putative cytochrome b-c1 complex subunit Rieske-like protein 1	6	FALSE	FALSE	BEpC_AB051	BEpC	C	126	light	13.0478	464053	18.714		0.026984
sp|P21283|VATC1_HUMAN	P21283	V-type proton ATPase subunit C 1	11	FALSE	FALSE	BEpC_AB051	BEpC	C	126	light	13.0459	463172	18.7113		0.02698
sp|O95395|GCNT3_HUMAN	O95395	Beta-1,3-galactosyl-O-glycosyl-glycoprotein beta-1,6-N-acetylglucosaminyltransferase 3	17	FALSE	FALSE	BEpC_AB051	BEpC	C	126	light	13.0457	463121	18.7111		0.0269798
sp|Q14247|SRC8_HUMAN	Q14247	Src substrate cortactin	43	FALSE	FALSE	BEpC_AB051	BEpC	C	126	light	13.045	462755	18.71		0.0269782
sp|P07384|CAN1_HUMAN	P07384	Calpain-1 catalytic subunit	23	FALSE	FALSE	BEpC_AB051	BEpC	C	126	light	13.0448	462676	18.7097		0.0269778
sp|P31948|STIP1_HUMAN	P31948	Stress-induced-phosphoprotein 1	42	FALSE	FALSE	BEpC_AB051	BEpC	C	126	light	13.0446	462588	18.7095		0.0269774
sp|Q15717|ELAV1_HUMAN	Q15717	ELAV-like protein 1	9	FALSE	FALSE	BEpC_AB051	BEpC	C	126	light	13.0443	462465	18.7091		0.0269769
sp|P53680|AP2S1_HUMAN	P53680	AP-2 complex subunit sigma	2	FALSE	FALSE	BEpC_AB051	BEpC	C	126	light	13.0434	462052	18.7078		0.026975
sp|P62314|SMD1_HUMAN	P62314	Small nuclear ribonucleoprotein Sm D1	2	FALSE	FALSE	BEpC_AB051	BEpC	C	126	light	13.0433	461972	18.7075		0.0269747
sp|P21980|TGM2_HUMAN	P21980	Protein-glutamine gamma-glutamyltransferase 2	29	FALSE	FALSE	BEpC_AB051	BEpC	C	126	light	13.0416	461218	18.7052		0.0269713
sp|Q7Z7H5|TMED4_HUMAN	Q7Z7H5	Transmembrane emp24 domain-containing protein 4	4	FALSE	FALSE	BEpC_AB051	BEpC	C	126	light	13.0405	460682	18.7035		0.0269688
sp|P54652|HSP72_HUMAN	P54652	Heat shock-related 70 kDa protein 2	11	FALSE	FALSE	BEpC_AB051	BEpC	C	126	light	13.0385	459757	18.7006		0.0269647
sp|P37059|DHB2_HUMAN	P37059	17-beta-hydroxysteroid dehydrogenase type 2	3	FALSE	FALSE	BEpC_AB051	BEpC	C	126	light	13.0376	459350	18.6993		0.0269628
sp|Q96M27|PRRC1_HUMAN	Q96M27	Protein PRRC1	6	FALSE	FALSE	BEpC_AB051	BEpC	C	126	light	13.0368	459014	18.6983		0.0269613
sp|Q9UJ70|NAGK_HUMAN	Q9UJ70	N-acetyl-D-glucosamine kinase	14	FALSE	FALSE	BEpC_AB051	BEpC	C	126	light	13.0367	458953	18.6981		0.026961
sp|P55769|NH2L1_HUMAN	P55769	NHP2-like protein 1	4	FALSE	FALSE	BEpC_AB051	BEpC	C	126	light	13.0361	458667	18.6972		0.0269597
sp|Q8WTV0|SCRB1_HUMAN	Q8WTV0	Scavenger receptor class B member 1	6	FALSE	FALSE	BEpC_AB051	BEpC	C	126	light	13.0351	458231	18.6958		0.0269577
sp|Q9GZN4|BSSP4_HUMAN	Q9GZN4	Brain-specific serine protease 4	11	FALSE	FALSE	BEpC_AB051	BEpC	C	126	light	13.035	458183	18.6957		0.0269575
sp|P55884|EIF3B_HUMAN	P55884	Eukaryotic translation initiation factor 3 subunit B	18	FALSE	FALSE	BEpC_AB051	BEpC	C	126	light	13.0336	457543	18.6936		0.0269546
sp|O14908|GIPC1_HUMAN	O14908	PDZ domain-containing protein GIPC1	13	FALSE	FALSE	BEpC_AB051	BEpC	C	126	light	13.033	457234	18.6927		0.0269532
sp|P31942|HNRH3_HUMAN	P31942	Heterogeneous nuclear ribonucleoprotein H3	7	FALSE	FALSE	BEpC_AB051	BEpC	C	126	light	13.0322	456893	18.6916		0.0269517
sp|P48729|KC1A_HUMAN	P48729	Casein kinase I isoform alpha	11	FALSE	FALSE	BEpC_AB051	BEpC	C	126	light	13.0313	456486	18.6903		0.0269498
sp|O60635|TSN1_HUMAN	O60635	Tetraspanin-1	2	FALSE	FALSE	BEpC_AB051	BEpC	C	126	light	13.0307	456228	18.6895		0.0269486
sp|Q02818|NUCB1_HUMAN	Q02818	Nucleobindin-1	40	FALSE	FALSE	BEpC_AB051	BEpC	C	126	light	13.0306	456180	18.6893		0.0269484
sp|Q9NPJ3|ACO13_HUMAN	Q9NPJ3	Acyl-coenzyme A thioesterase 13	2	FALSE	FALSE	BEpC_AB051	BEpC	C	126	light	13.0301	455950	18.6886		0.0269474
sp|P78552|I13R1_HUMAN	P78552	Interleukin-13 receptor subunit alpha-1	3	FALSE	FALSE	BEpC_AB051	BEpC	C	126	light	13.0298	455779	18.6881		0.0269466
sp|Q9Y2Q3|GSTK1_HUMAN	Q9Y2Q3	Glutathione S-transferase kappa 1	6	FALSE	FALSE	BEpC_AB051	BEpC	C	126	light	13.0287	455304	18.6866		0.0269444
sp|P61221|ABCE1_HUMAN	P61221	ATP-binding cassette sub-family E member 1	14	FALSE	FALSE	BEpC_AB051	BEpC	C	126	light	13.0286	455259	18.6864		0.0269442
sp|O75131|CPNE3_HUMAN	O75131	Copine-3	14	FALSE	FALSE	BEpC_AB051	BEpC	C	126	light	13.0286	455257	18.6864		0.0269442
sp|Q96S86|HPLN3_HUMAN	Q96S86	Hyaluronan and proteoglycan link protein 3	8	FALSE	FALSE	BEpC_AB051	BEpC	C	126	light	13.0276	454783	18.6849		0.026942
sp|Q0VGL1|LTOR4_HUMAN	Q0VGL1	Ragulator complex protein LAMTOR4	2	FALSE	FALSE	BEpC_AB051	BEpC	C	126	light	13.0274	454719	18.6847		0.0269417
sp|Q92841|DDX17_HUMAN	Q92841	Probable ATP-dependent RNA helicase DDX17	17	FALSE	FALSE	BEpC_AB051	BEpC	C	126	light	13.0274	454683	18.6846		0.0269416
sp|Q02790|FKBP4_HUMAN	Q02790	Peptidyl-prolyl cis-trans isomerase FKBP4	20	FALSE	FALSE	BEpC_AB051	BEpC	C	126	light	13.0267	454365	18.6836		0.0269401
sp|P09496|CLCA_HUMAN	P09496	Clathrin light chain A	7	FALSE	FALSE	BEpC_AB051	BEpC	C	126	light	13.0258	453980	18.6824		0.0269383
sp|P45954|ACDSB_HUMAN	P45954	Short/branched chain specific acyl-CoA dehydrogenase, mitochondrial	5	FALSE	FALSE	BEpC_AB051	BEpC	C	126	light	13.0258	453972	18.6823		0.0269383
sp|Q7KZF4|SND1_HUMAN	Q7KZF4	Staphylococcal nuclease domain-containing protein 1	35	FALSE	FALSE	BEpC_AB051	BEpC	C	126	light	13.0257	453940	18.6822		0.0269382
sp|O94760|DDAH1_HUMAN	O94760	N(G),N(G)-dimethylarginine dimethylaminohydrolase 1	9	FALSE	FALSE	BEpC_AB051	BEpC	C	126	light	13.0251	453680	18.6814		0.026937
sp|P26572|MGAT1_HUMAN	P26572	Alpha-1,3-mannosyl-glycoprotein 2-beta-N-acetylglucosaminyltransferase	10	FALSE	FALSE	BEpC_AB051	BEpC	C	126	light	13.0247	453500	18.6808		0.0269361
sp|P80162|CXCL6_HUMAN	P80162	C-X-C motif chemokine 6	4	FALSE	FALSE	BEpC_AB051	BEpC	C	126	light	13.0243	453289	18.6802		0.0269352
sp|Q8TB96|TIP_HUMAN	Q8TB96	T-cell immunomodulatory protein	6	FALSE	FALSE	BEpC_AB051	BEpC	C	126	light	13.0233	452825	18.6787		0.026933
sp|P39687|AN32A_HUMAN	P39687	Acidic leucine-rich nuclear phosphoprotein 32 family member A	9	FALSE	FALSE	BEpC_AB051	BEpC	C	126	light	13.0201	451404	18.6742		0.0269265
sp|O95218|ZRAB2_HUMAN	O95218	Zinc finger Ran-binding domain-containing protein 2	3	FALSE	FALSE	BEpC_AB051	BEpC	C	126	light	13.0192	450988	18.6728		0.0269246
sp|Q9Y2S2|CRYL1_HUMAN	Q9Y2S2	Lambda-crystallin homolog	6	FALSE	FALSE	BEpC_AB051	BEpC	C	126	light	13.0191	450938	18.6727		0.0269244
sp|P62312|LSM6_HUMAN	P62312	U6 snRNA-associated Sm-like protein LSm6	6	FALSE	FALSE	BEpC_AB051	BEpC	C	126	light	13.0168	449908	18.6694		0.0269196
sp|Q00577|PURA_HUMAN	Q00577	Transcriptional activator protein Pur-alpha	7	FALSE	FALSE	BEpC_AB051	BEpC	C	126	light	13.0141	448679	18.6654		0.0269139
sp|Q96GG9|DCNL1_HUMAN	Q96GG9	DCN1-like protein 1	5	FALSE	FALSE	BEpC_AB051	BEpC	C	126	light	13.014	448650	18.6653		0.0269138
sp|Q6DD88|ATLA3_HUMAN	Q6DD88	Atlastin-3	8	FALSE	FALSE	BEpC_AB051	BEpC	C	126	light	13.0128	448111	18.6636		0.0269113
sp|Q6IBS0|TWF2_HUMAN	Q6IBS0	Twinfilin-2	8	FALSE	FALSE	BEpC_AB051	BEpC	C	126	light	13.0124	447911	18.6629		0.0269104
sp|P02533|K1C14_HUMAN	P02533	Keratin, type I cytoskeletal 14	19	FALSE	FALSE	BEpC_AB051	BEpC	C	126	light	13.0123	447896	18.6629		0.0269103
sp|P07738|PMGE_HUMAN	P07738	Bisphosphoglycerate mutase	10	FALSE	FALSE	BEpC_AB051	BEpC	C	126	light	13.0108	447212	18.6607		0.0269071
sp|P24666|PPAC_HUMAN	P24666	Low molecular weight phosphotyrosine protein phosphatase	6	FALSE	FALSE	BEpC_AB051	BEpC	C	126	light	13.0102	446936	18.6598		0.0269058
sp|P50502|F10A1_HUMAN	P50502	Hsc70-interacting protein	15	FALSE	FALSE	BEpC_AB051	BEpC	C	126	light	13.0091	446445	18.6582		0.0269035
sp|P13861|KAP2_HUMAN	P13861	cAMP-dependent protein kinase type II-alpha regulatory subunit	17	FALSE	FALSE	BEpC_AB051	BEpC	C	126	light	13.0082	446053	18.657		0.0269017
sp|O95433|AHSA1_HUMAN	O95433	Activator of 90 kDa heat shock protein ATPase homolog 1	13	FALSE	FALSE	BEpC_AB051	BEpC	C	126	light	13.0063	445210	18.6542		0.0268978
sp|P20073|ANXA7_HUMAN	P20073	Annexin A7	16	FALSE	FALSE	BEpC_AB051	BEpC	C	126	light	13.0059	445043	18.6537		0.026897
sp|Q9Y646|CBPQ_HUMAN	Q9Y646	Carboxypeptidase Q	6	FALSE	FALSE	BEpC_AB051	BEpC	C	126	light	13.0041	444214	18.651		0.0268931
sp|O14684|PTGES_HUMAN	O14684	Prostaglandin E synthase	3	FALSE	FALSE	BEpC_AB051	BEpC	C	126	light	13.0039	444132	18.6507		0.0268927
sp|P52272|HNRPM_HUMAN	P52272	Heterogeneous nuclear ribonucleoprotein M	35	FALSE	FALSE	BEpC_AB051	BEpC	C	126	light	13.0035	443984	18.6502		0.026892
sp|P52306|GDS1_HUMAN	P52306	Rap1 GTPase-GDP dissociation stimulator 1	7	FALSE	FALSE	BEpC_AB051	BEpC	C	126	light	13.0034	443922	18.65		0.0268917
sp|Q02750|MP2K1_HUMAN	Q02750	Dual specificity mitogen-activated protein kinase kinase 1	12	FALSE	FALSE	BEpC_AB051	BEpC	C	126	light	13.0034	443918	18.65		0.0268917
sp|P43487|RANG_HUMAN	P43487	Ran-specific GTPase-activating protein	7	FALSE	FALSE	BEpC_AB051	BEpC	C	126	light	13.0034	443909	18.65		0.0268917
sp|Q9NQW7|XPP1_HUMAN	Q9NQW7	Xaa-Pro aminopeptidase 1	19	FALSE	FALSE	BEpC_AB051	BEpC	C	126	light	13.0028	443635	18.6491		0.0268904
sp|P12931|SRC_HUMAN	P12931	Proto-oncogene tyrosine-protein kinase Src	7	FALSE	FALSE	BEpC_AB051	BEpC	C	126	light	13.0023	443439	18.6485		0.0268895
sp|Q04917|1433F_HUMAN	Q04917	14-3-3 protein eta	10	FALSE	FALSE	BEpC_AB051	BEpC	C	126	light	13.001	442869	18.6466		0.0268868
sp|Q8N1N4|K2C78_HUMAN	Q8N1N4	Keratin, type II cytoskeletal 78	30	FALSE	FALSE	BEpC_AB051	BEpC	C	126	light	13	442408	18.6451		0.0268846
sp|Q96NY7|CLIC6_HUMAN	Q96NY7	Chloride intracellular channel protein 6	31	FALSE	FALSE	BEpC_AB051	BEpC	C	126	light	12.9992	442060	18.644		0.026883
sp|Q16891|MIC60_HUMAN	Q16891	MIC	29	FALSE	FALSE	BEpC_AB051	BEpC	C	126	light	12.9991	442036	18.6439		0.0268829
sp|Q99439|CNN2_HUMAN	Q99439	Calponin-2	11	FALSE	FALSE	BEpC_AB051	BEpC	C	126	light	12.9977	441416	18.6419		0.02688
sp|P20340|RAB6A_HUMAN	P20340	Ras-related protein Rab-6A	11	FALSE	FALSE	BEpC_AB051	BEpC	C	126	light	12.9976	441357	18.6417		0.0268797
sp|P50991|TCPD_HUMAN	P50991	T-complex protein 1 subunit delta	25	FALSE	FALSE	BEpC_AB051	BEpC	C	126	light	12.9965	440851	18.64		0.0268773
sp|Q9Y275|TN13B_HUMAN	Q9Y275	Tumor necrosis factor ligand superfamily member 13B	2	FALSE	FALSE	BEpC_AB051	BEpC	C	126	light	12.9956	440479	18.6388		0.0268755
sp|P38117|ETFB_HUMAN	P38117	Electron transfer flavoprotein subunit beta	11	FALSE	FALSE	BEpC_AB051	BEpC	C	126	light	12.9946	440039	18.6374		0.0268735
sp|Q9UNH7|SNX6_HUMAN	Q9UNH7	Sorting nexin-6	14	FALSE	FALSE	BEpC_AB051	BEpC	C	126	light	12.9942	439851	18.6368		0.0268726
sp|O60462|NRP2_HUMAN	O60462	Neuropilin-2	29	FALSE	FALSE	BEpC_AB051	BEpC	C	126	light	12.9932	439427	18.6354		0.0268706
sp|Q9BR76|COR1B_HUMAN	Q9BR76	Coronin-1B	12	FALSE	FALSE	BEpC_AB051	BEpC	C	126	light	12.9915	438650	18.6328		0.0268669
sp|P00387|NB5R3_HUMAN	P00387	NADH-cytochrome b5 reductase 3	8	FALSE	FALSE	BEpC_AB051	BEpC	C	126	light	12.9912	438535	18.6324		0.0268663
sp|Q86T26|TM11B_HUMAN	Q86T26	Transmembrane protease serine 11B	3	FALSE	FALSE	BEpC_AB051	BEpC	C	126	light	12.9908	438354	18.6318		0.0268655
sp|P48163|MAOX_HUMAN	P48163	NADP-dependent malic enzyme	14	FALSE	FALSE	BEpC_AB051	BEpC	C	126	light	12.9905	438223	18.6314		0.0268649
sp|Q9NZN4|EHD2_HUMAN	Q9NZN4	EH domain-containing protein 2	16	FALSE	FALSE	BEpC_AB051	BEpC	C	126	light	12.9896	437840	18.6301		0.026863
sp|O43583|DENR_HUMAN	O43583	Density-regulated protein	5	FALSE	FALSE	BEpC_AB051	BEpC	C	126	light	12.9877	436988	18.6273		0.026859
sp|Q13443|ADAM9_HUMAN	Q13443	Disintegrin and metalloproteinase domain-containing protein 9	17	FALSE	FALSE	BEpC_AB051	BEpC	C	126	light	12.987	436705	18.6264		0.0268576
sp|P11310|ACADM_HUMAN	P11310	Medium-chain specific acyl-CoA dehydrogenase, mitochondrial	14	FALSE	FALSE	BEpC_AB051	BEpC	C	126	light	12.9862	436335	18.6252		0.0268559
sp|Q8IU85|KCC1D_HUMAN	Q8IU85	Calcium/calmodulin-dependent protein kinase type 1D	6	FALSE	FALSE	BEpC_AB051	BEpC	C	126	light	12.985	435846	18.6236		0.0268536
sp|P61009|SPCS3_HUMAN	P61009	Signal peptidase complex subunit 3	3	FALSE	FALSE	BEpC_AB051	BEpC	C	126	light	12.985	435816	18.6235		0.0268534
sp|O00560|SDCB1_HUMAN	O00560	Syntenin-1	9	FALSE	FALSE	BEpC_AB051	BEpC	C	126	light	12.984	435391	18.622		0.0268514
sp|Q8WY91|THAP4_HUMAN	Q8WY91	Peroxynitrite isomerase THAP4	2	FALSE	FALSE	BEpC_AB051	BEpC	C	126	light	12.9831	435006	18.6208		0.0268495
sp|Q92828|COR2A_HUMAN	Q92828	Coronin-2A	10	FALSE	FALSE	BEpC_AB051	BEpC	C	126	light	12.9829	434912	18.6205		0.0268491
sp|O00214|LEG8_HUMAN	O00214	Galectin-8	11	FALSE	FALSE	BEpC_AB051	BEpC	C	126	light	12.9829	434905	18.6204		0.0268491
sp|P62851|RS25_HUMAN	P62851	Small ribosomal subunit protein eS25	9	FALSE	FALSE	BEpC_AB051	BEpC	C	126	light	12.9822	434622	18.6195		0.0268477
sp|P61626|LYSC_HUMAN	P61626	Lysozyme C	4	FALSE	FALSE	BEpC_AB051	BEpC	C	126	light	12.9815	434325	18.6185		0.0268463
sp|P17987|TCPA_HUMAN	P17987	T-complex protein 1 subunit alpha	20	FALSE	FALSE	BEpC_AB051	BEpC	C	126	light	12.9814	434271	18.6183		0.026846
sp|Q14204|DYHC1_HUMAN	Q14204	Cytoplasmic dynein 1 heavy chain 1	165	FALSE	FALSE	BEpC_AB051	BEpC	C	126	light	12.9807	433957	18.6173		0.0268445
sp|P56381|ATP5E_HUMAN	P56381	ATP synthase subunit epsilon, mitochondrial	3	FALSE	FALSE	BEpC_AB051	BEpC	C	126	light	12.9806	433906	18.6171		0.0268443
sp|P26599|PTBP1_HUMAN	P26599	Polypyrimidine tract-binding protein 1	13	FALSE	FALSE	BEpC_AB051	BEpC	C	126	light	12.9798	433553	18.6159		0.0268426
sp|Q9NZ01|TECR_HUMAN	Q9NZ01	Very-long-chain enoyl-CoA reductase	10	FALSE	FALSE	BEpC_AB051	BEpC	C	126	light	12.9759	431873	18.6103		0.0268345
sp|Q9UM54|MYO6_HUMAN	Q9UM54	Unconventional myosin-VI	49	FALSE	FALSE	BEpC_AB051	BEpC	C	126	light	12.9743	431205	18.6081		0.0268313
sp|Q10471|GALT2_HUMAN	Q10471	Polypeptide N-acetylgalactosaminyltransferase 2	24	FALSE	FALSE	BEpC_AB051	BEpC	C	126	light	12.9737	430912	18.6071		0.0268299
sp|P49588|SYAC_HUMAN	P49588	Alanine--tRNA ligase, cytoplasmic	35	FALSE	FALSE	BEpC_AB051	BEpC	C	126	light	12.9735	430851	18.6069		0.0268296
sp|P62841|RS15_HUMAN	P62841	Small ribosomal subunit protein uS19	2	FALSE	FALSE	BEpC_AB051	BEpC	C	126	light	12.9735	430849	18.6069		0.0268296
sp|Q7L266|ASGL1_HUMAN	Q7L266	Isoaspartyl peptidase/L-asparaginase	10	FALSE	FALSE	BEpC_AB051	BEpC	C	126	light	12.9724	430386	18.6054		0.0268273
sp|Q96I99|SUCB2_HUMAN	Q96I99	Succinate--CoA ligase [GDP-forming] subunit beta, mitochondrial	13	FALSE	FALSE	BEpC_AB051	BEpC	C	126	light	12.972	430192	18.6047		0.0268264
sp|P05155|IC1_HUMAN	P05155	Plasma protease C1 inhibitor	16	FALSE	FALSE	BEpC_AB051	BEpC	C	126	light	12.9714	429940	18.6039		0.0268252
sp|P62917|RL8_HUMAN	P62917	Large ribosomal subunit protein uL2	18	FALSE	FALSE	BEpC_AB051	BEpC	C	126	light	12.9708	429666	18.603		0.0268238
sp|Q9UK22|FBX2_HUMAN	Q9UK22	F-box only protein 2	2	FALSE	FALSE	BEpC_AB051	BEpC	C	126	light	12.9707	429643	18.6029		0.0268237
sp|Q9UIJ7|KAD3_HUMAN	Q9UIJ7	GTP:AMP phosphotransferase AK3, mitochondrial	14	FALSE	FALSE	BEpC_AB051	BEpC	C	126	light	12.9705	429551	18.6026		0.0268233
sp|P51452|DUS3_HUMAN	P51452	Dual specificity protein phosphatase 3	6	FALSE	FALSE	BEpC_AB051	BEpC	C	126	light	12.9697	429207	18.6014		0.0268216
sp|O76003|GLRX3_HUMAN	O76003	Glutaredoxin-3	10	FALSE	FALSE	BEpC_AB051	BEpC	C	126	light	12.9677	428341	18.5985		0.0268174
sp|P49368|TCPG_HUMAN	P49368	T-complex protein 1 subunit gamma	24	FALSE	FALSE	BEpC_AB051	BEpC	C	126	light	12.9675	428253	18.5982		0.026817
sp|Q7Z7M9|GALT5_HUMAN	Q7Z7M9	Polypeptide N-acetylgalactosaminyltransferase 5	14	FALSE	FALSE	BEpC_AB051	BEpC	C	126	light	12.9668	427970	18.5972		0.0268156
sp|O60701|UGDH_HUMAN	O60701	UDP-glucose 6-dehydrogenase	14	FALSE	FALSE	BEpC_AB051	BEpC	C	126	light	12.9668	427948	18.5972		0.0268155
sp|P19835|CEL_HUMAN	P19835	Bile salt-activated lipase	17	FALSE	FALSE	BEpC_AB051	BEpC	C	126	light	12.9664	427774	18.5966		0.0268147
sp|O43865|SAHH2_HUMAN	O43865	S-adenosylhomocysteine hydrolase-like protein 1	10	FALSE	FALSE	BEpC_AB051	BEpC	C	126	light	12.9663	427749	18.5965		0.0268145
sp|P06756|ITAV_HUMAN	P06756	Integrin alpha-V	21	FALSE	FALSE	BEpC_AB051	BEpC	C	126	light	12.966	427635	18.5961		0.026814
sp|P53990|IST1_HUMAN	P53990	IST1 homolog	11	FALSE	FALSE	BEpC_AB051	BEpC	C	126	light	12.9643	426887	18.5936		0.0268103
sp|Q9BUD6|SPON2_HUMAN	Q9BUD6	Spondin-2	7	FALSE	FALSE	BEpC_AB051	BEpC	C	126	light	12.9636	426589	18.5926		0.0268089
sp|Q12931|TRAP1_HUMAN	Q12931	Heat shock protein 75 kDa, mitochondrial	13	FALSE	FALSE	BEpC_AB051	BEpC	C	126	light	12.9615	425692	18.5895		0.0268045
sp|Q92896|GSLG1_HUMAN	Q92896	Golgi apparatus protein 1	17	FALSE	FALSE	BEpC_AB051	BEpC	C	126	light	12.9612	425562	18.5891		0.0268039
sp|Q9NWV4|CZIB_HUMAN	Q9NWV4	CXXC motif containing zinc binding protein	3	FALSE	FALSE	BEpC_AB051	BEpC	C	126	light	12.9606	425317	18.5883		0.0268027
sp|P50583|AP4A_HUMAN	P50583	Bis(5'-nucleosyl)-tetraphosphatase [asymmetrical]	2	FALSE	FALSE	BEpC_AB051	BEpC	C	126	light	12.9605	425282	18.5882		0.0268025
sp|P11117|PPAL_HUMAN	P11117	Lysosomal acid phosphatase	6	FALSE	FALSE	BEpC_AB051	BEpC	C	126	light	12.9604	425241	18.588		0.0268023
sp|Q12929|EPS8_HUMAN	Q12929	Epidermal growth factor receptor kinase substrate 8	36	FALSE	FALSE	BEpC_AB051	BEpC	C	126	light	12.9591	424688	18.5861		0.0267996
sp|Q9Y678|COPG1_HUMAN	Q9Y678	Coatomer subunit gamma-1	22	FALSE	FALSE	BEpC_AB051	BEpC	C	126	light	12.9579	424190	18.5844		0.0267972
sp|P54577|SYYC_HUMAN	P54577	Tyrosine--tRNA ligase, cytoplasmic	32	FALSE	FALSE	BEpC_AB051	BEpC	C	126	light	12.9564	423559	18.5823		0.0267941
sp|O60869|EDF1_HUMAN	O60869	Endothelial differentiation-related factor 1	7	FALSE	FALSE	BEpC_AB051	BEpC	C	126	light	12.956	423359	18.5816		0.0267931
sp|P41743|KPCI_HUMAN	P41743	Protein kinase C iota type	4	FALSE	FALSE	BEpC_AB051	BEpC	C	126	light	12.9544	422690	18.5793		0.0267898
sp|Q9UKK9|NUDT5_HUMAN	Q9UKK9	ADP-sugar pyrophosphatase	7	FALSE	FALSE	BEpC_AB051	BEpC	C	126	light	12.9542	422603	18.579		0.0267894
sp|P19256|LFA3_HUMAN	P19256	Lymphocyte function-associated antigen 3	3	FALSE	FALSE	BEpC_AB051	BEpC	C	126	light	12.9537	422417	18.5784		0.0267884
sp|Q9BTE6|AASD1_HUMAN	Q9BTE6	Alanyl-tRNA editing protein Aarsd1	3	FALSE	FALSE	BEpC_AB051	BEpC	C	126	light	12.9531	422147	18.5775		0.0267871
sp|Q9NVS9|PNPO_HUMAN	Q9NVS9	Pyridoxine-5'-phosphate oxidase	3	FALSE	FALSE	BEpC_AB051	BEpC	C	126	light	12.953	422082	18.5773		0.0267868
sp|P61201|CSN2_HUMAN	P61201	COP9 signalosome complex subunit 2	7	FALSE	FALSE	BEpC_AB051	BEpC	C	126	light	12.9528	422019	18.577		0.0267865
sp|Q9NY97|B3GN2_HUMAN	Q9NY97	N-acetyllactosaminide beta-1,3-N-acetylglucosaminyltransferase 2	8	FALSE	FALSE	BEpC_AB051	BEpC	C	126	light	12.9528	422003	18.577		0.0267864
sp|Q02809|PLOD1_HUMAN	Q02809	Procollagen-lysine,2-oxoglutarate 5-dioxygenase 1	21	FALSE	FALSE	BEpC_AB051	BEpC	C	126	light	12.9525	421883	18.5766		0.0267858
sp|Q14376|GALE_HUMAN	Q14376	UDP-glucose 4-epimerase	11	FALSE	FALSE	BEpC_AB051	BEpC	C	126	light	12.9517	421553	18.5755		0.0267842
sp|O95394|AGM1_HUMAN	O95394	Phosphoacetylglucosamine mutase	13	FALSE	FALSE	BEpC_AB051	BEpC	C	126	light	12.9516	421504	18.5753		0.0267839
sp|Q9BYX7|ACTBM_HUMAN	Q9BYX7	Putative beta-actin-like protein 3	3	FALSE	FALSE	BEpC_AB051	BEpC	C	126	light	12.9513	421399	18.5749		0.0267834
sp|Q12904|AIMP1_HUMAN	Q12904	Aminoacyl tRNA synthase complex-interacting multifunctional protein 1	13	FALSE	FALSE	BEpC_AB051	BEpC	C	126	light	12.951	421256	18.5744		0.0267827
sp|P35527|K1C9_HUMAN	P35527	Keratin, type I cytoskeletal 9	22	FALSE	FALSE	BEpC_AB051	BEpC	C	126	light	12.9509	421199	18.5742		0.0267824
sp|O43390|HNRPR_HUMAN	O43390	Heterogeneous nuclear ribonucleoprotein R	9	FALSE	FALSE	BEpC_AB051	BEpC	C	126	light	12.9485	420196	18.5708		0.0267775
sp|P50570|DYN2_HUMAN	P50570	Dynamin-2	26	FALSE	FALSE	BEpC_AB051	BEpC	C	126	light	12.9478	419930	18.5699		0.0267762
sp|P62191|PRS4_HUMAN	P62191	26S proteasome regulatory subunit 4	24	FALSE	FALSE	BEpC_AB051	BEpC	C	126	light	12.9478	419925	18.5699		0.0267761
sp|P62854|RS26_HUMAN	P62854	Small ribosomal subunit protein eS26	2	FALSE	FALSE	BEpC_AB051	BEpC	C	126	light	12.9474	419725	18.5692		0.0267751
sp|P20591|MX1_HUMAN	P20591	Interferon-induced GTP-binding protein Mx1	16	FALSE	FALSE	BEpC_AB051	BEpC	C	126	light	12.947	419581	18.5687		0.0267744
sp|P09651|ROA1_HUMAN	P09651	Heterogeneous nuclear ribonucleoprotein A1	12	FALSE	FALSE	BEpC_AB051	BEpC	C	126	light	12.947	419564	18.5686		0.0267744
sp|Q96TC7|RMD3_HUMAN	Q96TC7	Regulator of microtubule dynamics protein 3	4	FALSE	FALSE	BEpC_AB051	BEpC	C	126	light	12.9456	418980	18.5666		0.0267715
sp|Q9BPX5|ARP5L_HUMAN	Q9BPX5	Actin-related protein 2/3 complex subunit 5-like protein	4	FALSE	FALSE	BEpC_AB051	BEpC	C	126	light	12.9455	418948	18.5665		0.0267713
sp|Q9Y2A7|NCKP1_HUMAN	Q9Y2A7	Nck-associated protein 1	36	FALSE	FALSE	BEpC_AB051	BEpC	C	126	light	12.9453	418875	18.5663		0.0267709
sp|P29218|IMPA1_HUMAN	P29218	Inositol monophosphatase 1	10	FALSE	FALSE	BEpC_AB051	BEpC	C	126	light	12.9446	418573	18.5652		0.0267694
sp|P16403|H12_HUMAN	P16403	Histone H1.2	7	FALSE	FALSE	BEpC_AB051	BEpC	C	126	light	12.9443	418427	18.5647		0.0267687
sp|O95631|NET1_HUMAN	O95631	Netrin-1	6	FALSE	FALSE	BEpC_AB051	BEpC	C	126	light	12.9432	417978	18.5632		0.0267665
sp|O43633|CHM2A_HUMAN	O43633	Charged multivesicular body protein 2a	14	FALSE	FALSE	BEpC_AB051	BEpC	C	126	light	12.9417	417378	18.5611		0.0267635
sp|Q13561|DCTN2_HUMAN	Q13561	Dynactin subunit 2	12	FALSE	FALSE	BEpC_AB051	BEpC	C	126	light	12.9414	417249	18.5606		0.0267628
sp|Q9Y2X3|NOP58_HUMAN	Q9Y2X3	Nucleolar protein 58	4	FALSE	FALSE	BEpC_AB051	BEpC	C	126	light	12.9414	417247	18.5606		0.0267628
sp|Q8WWA0|ITLN1_HUMAN	Q8WWA0	Intelectin-1	3	FALSE	FALSE	BEpC_AB051	BEpC	C	126	light	12.9413	417205	18.5605		0.0267626
sp|Q13813|SPTN1_HUMAN	Q13813	Spectrin alpha chain, non-erythrocytic 1	118	FALSE	FALSE	BEpC_AB051	BEpC	C	126	light	12.9411	417106	18.5602		0.0267621
sp|P50897|PPT1_HUMAN	P50897	Palmitoyl-protein thioesterase 1	6	FALSE	FALSE	BEpC_AB051	BEpC	C	126	light	12.9407	416925	18.5595		0.0267612
sp|P10646|TFPI1_HUMAN	P10646	Tissue factor pathway inhibitor	2	FALSE	FALSE	BEpC_AB051	BEpC	C	126	light	12.9406	416920	18.5595		0.0267612
sp|P48594|SPB4_HUMAN	P48594	Serpin B4	13	FALSE	FALSE	BEpC_AB051	BEpC	C	126	light	12.9382	415910	18.556		0.0267562
sp|Q96EP5|DAZP1_HUMAN	Q96EP5	DAZ-associated protein 1	3	FALSE	FALSE	BEpC_AB051	BEpC	C	126	light	12.9364	415155	18.5534		0.0267524
sp|P13987|CD59_HUMAN	P13987	CD59 glycoprotein	2	FALSE	FALSE	BEpC_AB051	BEpC	C	126	light	12.9361	415033	18.553		0.0267518
sp|Q9NZ08|ERAP1_HUMAN	Q9NZ08	Endoplasmic reticulum aminopeptidase 1	21	FALSE	FALSE	BEpC_AB051	BEpC	C	126	light	12.9352	414666	18.5517		0.0267499
sp|P43234|CATO_HUMAN	P43234	Cathepsin O	5	FALSE	FALSE	BEpC_AB051	BEpC	C	126	light	12.9346	414404	18.5508		0.0267486
sp|P38571|LICH_HUMAN	P38571	Lysosomal acid lipase/cholesteryl ester hydrolase	3	FALSE	FALSE	BEpC_AB051	BEpC	C	126	light	12.932	413345	18.5471		0.0267433
sp|O95084|PRS23_HUMAN	O95084	Serine protease 23	9	FALSE	FALSE	BEpC_AB051	BEpC	C	126	light	12.9316	413180	18.5465		0.0267425
sp|P13073|COX41_HUMAN	P13073	Cytochrome c oxidase subunit 4 isoform 1, mitochondrial	11	FALSE	FALSE	BEpC_AB051	BEpC	C	126	light	12.93	412522	18.5442		0.0267391
sp|Q92597|NDRG1_HUMAN	Q92597	Protein NDRG1	7	FALSE	FALSE	BEpC_AB051	BEpC	C	126	light	12.9299	412461	18.544		0.0267388
sp|Q9Y265|RUVB1_HUMAN	Q9Y265	RuvB-like 1	12	FALSE	FALSE	BEpC_AB051	BEpC	C	126	light	12.9283	411810	18.5417		0.0267355
sp|O60547|GMDS_HUMAN	O60547	GDP-mannose 4,6 dehydratase	18	FALSE	FALSE	BEpC_AB051	BEpC	C	126	light	12.9276	411510	18.5407		0.026734
sp|Q08431|MFGM_HUMAN	Q08431	Lactadherin	11	FALSE	FALSE	BEpC_AB051	BEpC	C	126	light	12.9271	411300	18.5399		0.026733
sp|P27695|APEX1_HUMAN	P27695	DNA-(apurinic or apyrimidinic site) endonuclease	11	FALSE	FALSE	BEpC_AB051	BEpC	C	126	light	12.926	410836	18.5383		0.0267306
sp|Q9UBQ7|GRHPR_HUMAN	Q9UBQ7	Glyoxylate reductase/hydroxypyruvate reductase	9	FALSE	FALSE	BEpC_AB051	BEpC	C	126	light	12.9248	410359	18.5366		0.0267282
sp|P84090|ERH_HUMAN	P84090	Enhancer of rudimentary homolog	5	FALSE	FALSE	BEpC_AB051	BEpC	C	126	light	12.9243	410149	18.5359		0.0267271
sp|Q9H2U2|IPYR2_HUMAN	Q9H2U2	Inorganic pyrophosphatase 2, mitochondrial	6	FALSE	FALSE	BEpC_AB051	BEpC	C	126	light	12.9213	408932	18.5316		0.026721
sp|P30084|ECHM_HUMAN	P30084	Enoyl-CoA hydratase, mitochondrial	12	FALSE	FALSE	BEpC_AB051	BEpC	C	126	light	12.9211	408852	18.5313		0.0267205
sp|P61513|RL37A_HUMAN	P61513	Large ribosomal subunit protein eL43	5	FALSE	FALSE	BEpC_AB051	BEpC	C	126	light	12.9202	408499	18.5301		0.0267188
sp|Q9ULV4|COR1C_HUMAN	Q9ULV4	Coronin-1C	16	FALSE	FALSE	BEpC_AB051	BEpC	C	126	light	12.9194	408154	18.5289		0.026717
sp|Q14019|COTL1_HUMAN	Q14019	Coactosin-like protein	11	FALSE	FALSE	BEpC_AB051	BEpC	C	126	light	12.917	407159	18.5253		0.0267119
sp|P01019|ANGT_HUMAN	P01019	Angiotensinogen	5	FALSE	FALSE	BEpC_AB051	BEpC	C	126	light	12.9161	406807	18.5241		0.0267101
sp|P19623|SPEE_HUMAN	P19623	Spermidine synthase	4	FALSE	FALSE	BEpC_AB051	BEpC	C	126	light	12.9159	406727	18.5238		0.0267097
sp|Q7Z406|MYH14_HUMAN	Q7Z406	Myosin-14	75	FALSE	FALSE	BEpC_AB051	BEpC	C	126	light	12.9155	406576	18.5233		0.0267089
sp|Q70IA6|MOB2_HUMAN	Q70IA6	MOB kinase activator 2	5	FALSE	FALSE	BEpC_AB051	BEpC	C	126	light	12.9152	406442	18.5228		0.0267083
sp|Q7Z7G0|TARSH_HUMAN	Q7Z7G0	Target of Nesh-SH3	12	FALSE	FALSE	BEpC_AB051	BEpC	C	126	light	12.9136	405812	18.5205		0.026705
sp|P13726|TF_HUMAN	P13726	Tissue factor	7	FALSE	FALSE	BEpC_AB051	BEpC	C	126	light	12.9134	405693	18.5201		0.0267044
sp|Q9BZM5|ULBP2_HUMAN	Q9BZM5	UL16-binding protein 2	5	FALSE	FALSE	BEpC_AB051	BEpC	C	126	light	12.9127	405418	18.5191		0.026703
sp|P06132|DCUP_HUMAN	P06132	Uroporphyrinogen decarboxylase	4	FALSE	FALSE	BEpC_AB051	BEpC	C	126	light	12.9121	405198	18.5184		0.0267019
sp|P48735|IDHP_HUMAN	P48735	Isocitrate dehydrogenase [NADP], mitochondrial	16	FALSE	FALSE	BEpC_AB051	BEpC	C	126	light	12.911	404724	18.5167		0.0266994
sp|Q9Y6C9|MTCH2_HUMAN	Q9Y6C9	Mitochondrial carrier homolog 2	4	FALSE	FALSE	BEpC_AB051	BEpC	C	126	light	12.9108	404667	18.5165		0.0266991
sp|P48444|COPD_HUMAN	P48444	Coatomer subunit delta	17	FALSE	FALSE	BEpC_AB051	BEpC	C	126	light	12.9093	404064	18.5143		0.026696
sp|Q13526|PIN1_HUMAN	Q13526	Peptidyl-prolyl cis-trans isomerase NIMA-interacting 1	2	FALSE	FALSE	BEpC_AB051	BEpC	C	126	light	12.9092	404021	18.5142		0.0266958
sp|Q8WV41|SNX33_HUMAN	Q8WV41	Sorting nexin-33	11	FALSE	FALSE	BEpC_AB051	BEpC	C	126	light	12.9091	403960	18.5139		0.0266955
sp|P38606|VATA_HUMAN	P38606	V-type proton ATPase catalytic subunit A	19	FALSE	FALSE	BEpC_AB051	BEpC	C	126	light	12.9078	403455	18.5121		0.0266929
sp|P38919|IF4A3_HUMAN	P38919	Eukaryotic initiation factor 4A-III	13	FALSE	FALSE	BEpC_AB051	BEpC	C	126	light	12.9073	403245	18.5114		0.0266918
sp|Q12974|TP4A2_HUMAN	Q12974	Protein tyrosine phosphatase type IVA 2	5	FALSE	FALSE	BEpC_AB051	BEpC	C	126	light	12.9072	403200	18.5112		0.0266916
sp|Q9NX63|MIC19_HUMAN	Q9NX63	MIC	13	FALSE	FALSE	BEpC_AB051	BEpC	C	126	light	12.9068	403026	18.5106		0.0266907
sp|Q6PCE3|PGM2L_HUMAN	Q6PCE3	Glucose 1,6-bisphosphate synthase	15	FALSE	FALSE	BEpC_AB051	BEpC	C	126	light	12.9067	402988	18.5105		0.0266905
sp|P30040|ERP29_HUMAN	P30040	Endoplasmic reticulum resident protein 29	9	FALSE	FALSE	BEpC_AB051	BEpC	C	126	light	12.9066	402974	18.5104		0.0266904
sp|P63151|2ABA_HUMAN	P63151	Serine/threonine-protein phosphatase 2A 55 kDa regulatory subunit B alpha isoform	8	FALSE	FALSE	BEpC_AB051	BEpC	C	126	light	12.9044	402066	18.5072		0.0266857
sp|Q9UIV8|SPB13_HUMAN	Q9UIV8	Serpin B13	14	FALSE	FALSE	BEpC_AB051	BEpC	C	126	light	12.904	401907	18.5066		0.0266849
sp|Q96C19|EFHD2_HUMAN	Q96C19	EF-hand domain-containing protein D2	13	FALSE	FALSE	BEpC_AB051	BEpC	C	126	light	12.9032	401578	18.5054		0.0266832
sp|Q9Y399|RT02_HUMAN	Q9Y399	Small ribosomal subunit protein uS2m	2	FALSE	FALSE	BEpC_AB051	BEpC	C	126	light	12.9027	401390	18.5047		0.0266822
sp|O95834|EMAL2_HUMAN	O95834	Echinoderm microtubule-associated protein-like 2	13	FALSE	FALSE	BEpC_AB051	BEpC	C	126	light	12.9023	401237	18.5042		0.0266814
sp|Q9Y490|TLN1_HUMAN	Q9Y490	Talin-1	94	FALSE	FALSE	BEpC_AB051	BEpC	C	126	light	12.9023	401215	18.5041		0.0266813
sp|Q9UGV2|NDRG3_HUMAN	Q9UGV2	Protein NDRG3	3	FALSE	FALSE	BEpC_AB051	BEpC	C	126	light	12.9018	401039	18.5035		0.0266804
sp|Q99988|GDF15_HUMAN	Q99988	Growth/differentiation factor 15	8	FALSE	FALSE	BEpC_AB051	BEpC	C	126	light	12.9014	400880	18.5029		0.0266796
sp|Q13418|ILK_HUMAN	Q13418	Integrin-linked protein kinase	12	FALSE	FALSE	BEpC_AB051	BEpC	C	126	light	12.9012	400787	18.5026		0.0266791
sp|Q9BXJ9|NAA15_HUMAN	Q9BXJ9	N-alpha-acetyltransferase 15, NatA auxiliary subunit	23	FALSE	FALSE	BEpC_AB051	BEpC	C	126	light	12.9009	400675	18.5022		0.0266785
sp|Q03252|LMNB2_HUMAN	Q03252	Lamin-B2	34	FALSE	FALSE	BEpC_AB051	BEpC	C	126	light	12.9009	400661	18.5021		0.0266784
sp|O94905|ERLN2_HUMAN	O94905	Erlin-2	6	FALSE	FALSE	BEpC_AB051	BEpC	C	126	light	12.9008	400643	18.5021		0.0266784
sp|P35270|SPRE_HUMAN	P35270	Sepiapterin reductase	6	FALSE	FALSE	BEpC_AB051	BEpC	C	126	light	12.9	400296	18.5008		0.0266766
sp|Q13310|PABP4_HUMAN	Q13310	Polyadenylate-binding protein 4	13	FALSE	FALSE	BEpC_AB051	BEpC	C	126	light	12.8987	399806	18.499		0.026674
sp|P08238|HS90B_HUMAN	P08238	Heat shock protein HSP 90-beta	33	FALSE	FALSE	BEpC_AB051	BEpC	C	126	light	12.895	398317	18.4937		0.0266662
sp|Q07955|SRSF1_HUMAN	Q07955	Serine/arginine-rich splicing factor 1	14	FALSE	FALSE	BEpC_AB051	BEpC	C	126	light	12.8941	397964	18.4924		0.0266644
sp|P12272|PTHR_HUMAN	P12272	Parathyroid hormone-related protein	8	FALSE	FALSE	BEpC_AB051	BEpC	C	126	light	12.894	397910	18.4922		0.0266641
sp|Q96P70|IPO9_HUMAN	Q96P70	Importin-9	12	FALSE	FALSE	BEpC_AB051	BEpC	C	126	light	12.8939	397866	18.492		0.0266639
sp|P56545|CTBP2_HUMAN	P56545	C-terminal-binding protein 2	9	FALSE	FALSE	BEpC_AB051	BEpC	C	126	light	12.8934	397668	18.4913		0.0266629
sp|O60716|CTND1_HUMAN	O60716	Catenin delta-1	20	FALSE	FALSE	BEpC_AB051	BEpC	C	126	light	12.8928	397427	18.4904		0.0266616
sp|P08195|4F2_HUMAN	P08195	Amino acid transporter heavy chain SLC3A2	13	FALSE	FALSE	BEpC_AB051	BEpC	C	126	light	12.8926	397360	18.4902		0.0266612
sp|Q9H2G2|SLK_HUMAN	Q9H2G2	STE20-like serine/threonine-protein kinase	60	FALSE	FALSE	BEpC_AB051	BEpC	C	126	light	12.8903	396432	18.4868		0.0266564
sp|Q9Y4L1|HYOU1_HUMAN	Q9Y4L1	Hypoxia up-regulated protein 1	33	FALSE	FALSE	BEpC_AB051	BEpC	C	126	light	12.888	395539	18.4836		0.0266517
sp|P27635|RL10_HUMAN	P27635	Large ribosomal subunit protein uL16	9	FALSE	FALSE	BEpC_AB051	BEpC	C	126	light	12.8878	395463	18.4833		0.0266513
sp|Q8N142|PURA1_HUMAN	Q8N142	Adenylosuccinate synthetase isozyme 1	10	FALSE	FALSE	BEpC_AB051	BEpC	C	126	light	12.8875	395333	18.4828		0.0266506
sp|P54764|EPHA4_HUMAN	P54764	Ephrin type-A receptor 4	4	FALSE	FALSE	BEpC_AB051	BEpC	C	126	light	12.8866	394979	18.4815		0.0266487
sp|Q9GZT4|SRR_HUMAN	Q9GZT4	Serine racemase	3	FALSE	FALSE	BEpC_AB051	BEpC	C	126	light	12.8864	394891	18.4812		0.0266483
sp|Q14703|MBTP1_HUMAN	Q14703	Membrane-bound transcription factor site-1 protease	14	FALSE	FALSE	BEpC_AB051	BEpC	C	126	light	12.8857	394645	18.4803		0.026647
sp|P43686|PRS6B_HUMAN	P43686	26S proteasome regulatory subunit 6B	9	FALSE	FALSE	BEpC_AB051	BEpC	C	126	light	12.8856	394607	18.4802		0.0266468
sp|Q9NR34|MA1C1_HUMAN	Q9NR34	Mannosyl-oligosaccharide 1,2-alpha-mannosidase IC	12	FALSE	FALSE	BEpC_AB051	BEpC	C	126	light	12.8849	394327	18.4791		0.0266453
sp|Q9NPH2|INO1_HUMAN	Q9NPH2	Inositol-3-phosphate synthase 1	7	FALSE	FALSE	BEpC_AB051	BEpC	C	126	light	12.8847	394217	18.4787		0.0266447
sp|Q14315|FLNC_HUMAN	Q14315	Filamin-C	9	FALSE	FALSE	BEpC_AB051	BEpC	C	126	light	12.8842	394021	18.478		0.0266437
sp|O43676|NDUB3_HUMAN	O43676	NADH dehydrogenase [ubiquinone] 1 beta subcomplex subunit 3	5	FALSE	FALSE	BEpC_AB051	BEpC	C	126	light	12.8839	393925	18.4777		0.0266432
sp|Q9Y2H0|DLGP4_HUMAN	Q9Y2H0	Disks large-associated protein 4	8	FALSE	FALSE	BEpC_AB051	BEpC	C	126	light	12.8835	393748	18.477		0.0266422
sp|P21281|VATB2_HUMAN	P21281	V-type proton ATPase subunit B, brain isoform	13	FALSE	FALSE	BEpC_AB051	BEpC	C	126	light	12.8833	393700	18.4768		0.026642
sp|O60504|VINEX_HUMAN	O60504	Vinexin	2	FALSE	FALSE	BEpC_AB051	BEpC	C	126	light	12.8825	393352	18.4756		0.0266402
sp|P33908|MA1A1_HUMAN	P33908	Mannosyl-oligosaccharide 1,2-alpha-mannosidase IA	18	FALSE	FALSE	BEpC_AB051	BEpC	C	126	light	12.882	393152	18.4748		0.0266391
sp|O60437|PEPL_HUMAN	O60437	Periplakin	131	FALSE	FALSE	BEpC_AB051	BEpC	C	126	light	12.8815	392963	18.4741		0.0266381
sp|P51991|ROA3_HUMAN	P51991	Heterogeneous nuclear ribonucleoprotein A3	10	FALSE	FALSE	BEpC_AB051	BEpC	C	126	light	12.8801	392426	18.4722		0.0266352
sp|Q9H845|ACAD9_HUMAN	Q9H845	Complex I assembly factor ACAD9, mitochondrial	10	FALSE	FALSE	BEpC_AB051	BEpC	C	126	light	12.8795	392208	18.4714		0.0266341
sp|Q96DA0|ZG16B_HUMAN	Q96DA0	Zymogen granule protein 16 homolog B	6	FALSE	FALSE	BEpC_AB051	BEpC	C	126	light	12.8781	391646	18.4693		0.0266311
sp|P46459|NSF_HUMAN	P46459	Vesicle-fusing ATPase	33	FALSE	FALSE	BEpC_AB051	BEpC	C	126	light	12.8778	391510	18.4688		0.0266304
sp|P49748|ACADV_HUMAN	P49748	Very long-chain specific acyl-CoA dehydrogenase, mitochondrial	24	FALSE	FALSE	BEpC_AB051	BEpC	C	126	light	12.8777	391501	18.4688		0.0266303
sp|P16615|AT2A2_HUMAN	P16615	Sarcoplasmic/endoplasmic reticulum calcium ATPase 2	19	FALSE	FALSE	BEpC_AB051	BEpC	C	126	light	12.8777	391497	18.4687		0.0266303
sp|Q969P0|IGSF8_HUMAN	Q969P0	Immunoglobulin superfamily member 8	9	FALSE	FALSE	BEpC_AB051	BEpC	C	126	light	12.877	391197	18.4676		0.0266287
sp|Q9NPC4|A4GAT_HUMAN	Q9NPC4	Lactosylceramide 4-alpha-galactosyltransferase	5	FALSE	FALSE	BEpC_AB051	BEpC	C	126	light	12.8762	390879	18.4665		0.026627
sp|P00491|PNPH_HUMAN	P00491	Purine nucleoside phosphorylase	8	FALSE	FALSE	BEpC_AB051	BEpC	C	126	light	12.8742	390098	18.4636		0.0266229
sp|Q9ULA0|DNPEP_HUMAN	Q9ULA0	Aspartyl aminopeptidase	8	FALSE	FALSE	BEpC_AB051	BEpC	C	126	light	12.8739	389999	18.4632		0.0266223
sp|P31930|QCR1_HUMAN	P31930	Cytochrome b-c1 complex subunit 1, mitochondrial	11	FALSE	FALSE	BEpC_AB051	BEpC	C	126	light	12.8731	389705	18.4621		0.0266208
sp|A0AVT1|UBA6_HUMAN	A0AVT1	Ubiquitin-like modifier-activating enzyme 6	24	FALSE	FALSE	BEpC_AB051	BEpC	C	126	light	12.8718	389171	18.4601		0.0266179
sp|Q5UCC4|EMC10_HUMAN	Q5UCC4	ER membrane protein complex subunit 10	3	FALSE	FALSE	BEpC_AB051	BEpC	C	126	light	12.8717	389160	18.4601		0.0266179
sp|Q10469|MGAT2_HUMAN	Q10469	Alpha-1,6-mannosyl-glycoprotein 2-beta-N-acetylglucosaminyltransferase	8	FALSE	FALSE	BEpC_AB051	BEpC	C	126	light	12.8694	388265	18.4568		0.0266131
sp|P57735|RAB25_HUMAN	P57735	Ras-related protein Rab-25	12	FALSE	FALSE	BEpC_AB051	BEpC	C	126	light	12.8694	388242	18.4567		0.026613
sp|P13497|BMP1_HUMAN	P13497	Bone morphogenetic protein 1	18	FALSE	FALSE	BEpC_AB051	BEpC	C	126	light	12.8694	388241	18.4567		0.0266129
sp|Q01650|LAT1_HUMAN	Q01650	Large neutral amino acids transporter small subunit 1	4	FALSE	FALSE	BEpC_AB051	BEpC	C	126	light	12.8684	387879	18.4553		0.026611
sp|Q9NX62|IMPA3_HUMAN	Q9NX62	Golgi-resident adenosine 3',5'-bisphosphate 3'-phosphatase	4	FALSE	FALSE	BEpC_AB051	BEpC	C	126	light	12.8683	387824	18.4551		0.0266107
sp|P46977|STT3A_HUMAN	P46977	Dolichyl-diphosphooligosaccharide--protein glycosyltransferase subunit STT3A	12	FALSE	FALSE	BEpC_AB051	BEpC	C	126	light	12.8682	387765	18.4549		0.0266104
sp|P13489|RINI_HUMAN	P13489	Ribonuclease inhibitor	9	FALSE	FALSE	BEpC_AB051	BEpC	C	126	light	12.867	387306	18.4532		0.0266079
sp|Q9BUP3|HTAI2_HUMAN	Q9BUP3	Oxidoreductase HTATIP2	11	FALSE	FALSE	BEpC_AB051	BEpC	C	126	light	12.8668	387243	18.453		0.0266076
sp|Q9H444|CHM4B_HUMAN	Q9H444	Charged multivesicular body protein 4b	12	FALSE	FALSE	BEpC_AB051	BEpC	C	126	light	12.866	386916	18.4518		0.0266058
sp|Q16773|KAT1_HUMAN	Q16773	Kynurenine--oxoglutarate transaminase 1	2	FALSE	FALSE	BEpC_AB051	BEpC	C	126	light	12.8654	386717	18.451		0.0266048
sp|Q16204|CCDC6_HUMAN	Q16204	Coiled-coil domain-containing protein 6	11	FALSE	FALSE	BEpC_AB051	BEpC	C	126	light	12.8645	386356	18.4497		0.0266028
sp|Q13867|BLMH_HUMAN	Q13867	Bleomycin hydrolase	7	FALSE	FALSE	BEpC_AB051	BEpC	C	126	light	12.862	385381	18.446		0.0265976
sp|Q14847|LASP1_HUMAN	Q14847	LIM and SH3 domain protein 1	18	FALSE	FALSE	BEpC_AB051	BEpC	C	126	light	12.8594	384398	18.4423		0.0265923
sp|Q9HDC9|APMAP_HUMAN	Q9HDC9	Adipocyte plasma membrane-associated protein	9	FALSE	FALSE	BEpC_AB051	BEpC	C	126	light	12.8577	383740	18.4399		0.0265887
sp|P81605|DCD_HUMAN	P81605	Dermcidin	3	FALSE	FALSE	BEpC_AB051	BEpC	C	126	light	12.8576	383704	18.4397		0.0265885
sp|Q9H3N1|TMX1_HUMAN	Q9H3N1	Thioredoxin-related transmembrane protein 1	3	FALSE	FALSE	BEpC_AB051	BEpC	C	126	light	12.8576	383678	18.4396		0.0265883
sp|P31946|1433B_HUMAN	P31946	14-3-3 protein beta/alpha	9	FALSE	FALSE	BEpC_AB051	BEpC	C	126	light	12.8565	383290	18.4382		0.0265862
sp|Q96LD8|SENP8_HUMAN	Q96LD8	Sentrin-specific protease 8	3	FALSE	FALSE	BEpC_AB051	BEpC	C	126	light	12.8555	382894	18.4367		0.0265841
sp|O00622|CCN1_HUMAN	O00622	CCN family member 1	7	FALSE	FALSE	BEpC_AB051	BEpC	C	126	light	12.855	382702	18.436		0.0265831
sp|O15372|EIF3H_HUMAN	O15372	Eukaryotic translation initiation factor 3 subunit H	12	FALSE	FALSE	BEpC_AB051	BEpC	C	126	light	12.854	382310	18.4345		0.0265809
sp|Q08188|TGM3_HUMAN	Q08188	Protein-glutamine gamma-glutamyltransferase E	23	FALSE	FALSE	BEpC_AB051	BEpC	C	126	light	12.8539	382287	18.4344		0.0265808
sp|Q9BTV4|TMM43_HUMAN	Q9BTV4	Transmembrane protein 43	7	FALSE	FALSE	BEpC_AB051	BEpC	C	126	light	12.8527	381829	18.4327		0.0265783
sp|Q9NVD7|PARVA_HUMAN	Q9NVD7	Alpha-parvin	10	FALSE	FALSE	BEpC_AB051	BEpC	C	126	light	12.8521	381608	18.4318		0.0265771
sp|P36551|HEM6_HUMAN	P36551	Oxygen-dependent coproporphyrinogen-III oxidase, mitochondrial	6	FALSE	FALSE	BEpC_AB051	BEpC	C	126	light	12.852	381559	18.4316		0.0265768
sp|P79483|DRB3_HUMAN	P79483	HLA class II histocompatibility antigen, DR beta 3 chain	4	FALSE	FALSE	BEpC_AB051	BEpC	C	126	light	12.8519	381521	18.4315		0.0265766
sp|P13807|GYS1_HUMAN	P13807	Glycogen [starch] synthase, muscle	3	FALSE	FALSE	BEpC_AB051	BEpC	C	126	light	12.8505	380987	18.4295		0.0265737
sp|O75354|ENTP6_HUMAN	O75354	Ectonucleoside triphosphate diphosphohydrolase 6	5	FALSE	FALSE	BEpC_AB051	BEpC	C	126	light	12.8485	380222	18.4266		0.0265695
sp|Q86VE9|SERC5_HUMAN	Q86VE9	Serine incorporator 5	2	FALSE	FALSE	BEpC_AB051	BEpC	C	126	light	12.848	380040	18.4259		0.0265685
sp|P61225|RAP2B_HUMAN	P61225	Ras-related protein Rap-2b	7	FALSE	FALSE	BEpC_AB051	BEpC	C	126	light	12.8477	379910	18.4254		0.0265678
sp|Q9BW04|SARG_HUMAN	Q9BW04	Specifically androgen-regulated gene protein	26	FALSE	FALSE	BEpC_AB051	BEpC	C	126	light	12.8472	379732	18.4247		0.0265668
sp|P32320|CDD_HUMAN	P32320	Cytidine deaminase	2	FALSE	FALSE	BEpC_AB051	BEpC	C	126	light	12.8472	379710	18.4246		0.0265667
sp|Q9UHY7|ENOPH_HUMAN	Q9UHY7	Enolase-phosphatase E1	4	FALSE	FALSE	BEpC_AB051	BEpC	C	126	light	12.8467	379531	18.424		0.0265657
sp|O75976|CBPD_HUMAN	O75976	Carboxypeptidase D	38	FALSE	FALSE	BEpC_AB051	BEpC	C	126	light	12.846	379264	18.4229		0.0265643
sp|Q9NSD9|SYFB_HUMAN	Q9NSD9	Phenylalanine--tRNA ligase beta subunit	12	FALSE	FALSE	BEpC_AB051	BEpC	C	126	light	12.8457	379167	18.4226		0.0265637
sp|P42785|PCP_HUMAN	P42785	Lysosomal Pro-X carboxypeptidase	8	FALSE	FALSE	BEpC_AB051	BEpC	C	126	light	12.8441	378546	18.4202		0.0265603
sp|O43488|ARK72_HUMAN	O43488	Aflatoxin B1 aldehyde reductase member 2	10	FALSE	FALSE	BEpC_AB051	BEpC	C	126	light	12.8441	378531	18.4201		0.0265603
sp|P52597|HNRPF_HUMAN	P52597	Heterogeneous nuclear ribonucleoprotein F	13	FALSE	FALSE	BEpC_AB051	BEpC	C	126	light	12.8439	378458	18.4199		0.0265599
sp|Q9Y266|NUDC_HUMAN	Q9Y266	Nuclear migration protein nudC	17	FALSE	FALSE	BEpC_AB051	BEpC	C	126	light	12.8437	378404	18.4197		0.0265596
sp|P12268|IMDH2_HUMAN	P12268	Inosine-5'-monophosphate dehydrogenase 2	17	FALSE	FALSE	BEpC_AB051	BEpC	C	126	light	12.8434	378286	18.4192		0.0265589
sp|P16870|CBPE_HUMAN	P16870	Carboxypeptidase E	17	FALSE	FALSE	BEpC_AB051	BEpC	C	126	light	12.8433	378246	18.4191		0.0265587
sp|Q9NYU1|UGGG2_HUMAN	Q9NYU1	UDP-glucose:glycoprotein glucosyltransferase 2	2	FALSE	FALSE	BEpC_AB051	BEpC	C	126	light	12.8432	378214	18.4189		0.0265585
sp|Q9NVI7|ATD3A_HUMAN	Q9NVI7	ATPase family AAA domain-containing protein 3A	19	FALSE	FALSE	BEpC_AB051	BEpC	C	126	light	12.843	378128	18.4186		0.026558
sp|Q96HD1|CREL1_HUMAN	Q96HD1	Protein disulfide isomerase CRELD1	2	FALSE	FALSE	BEpC_AB051	BEpC	C	126	light	12.8421	377775	18.4173		0.0265561
sp|Q9UGK3|STAP2_HUMAN	Q9UGK3	Signal-transducing adaptor protein 2	3	FALSE	FALSE	BEpC_AB051	BEpC	C	126	light	12.8416	377615	18.4167		0.0265552
sp|Q53EL6|PDCD4_HUMAN	Q53EL6	Programmed cell death protein 4	7	FALSE	FALSE	BEpC_AB051	BEpC	C	126	light	12.8413	377503	18.4162		0.0265546
sp|Q7Z7E8|UB2Q1_HUMAN	Q7Z7E8	Ubiquitin-conjugating enzyme E2 Q1	4	FALSE	FALSE	BEpC_AB051	BEpC	C	126	light	12.8404	377163	18.4149		0.0265527
sp|Q5JS37|NHLC3_HUMAN	Q5JS37	NHL repeat-containing protein 3	2	FALSE	FALSE	BEpC_AB051	BEpC	C	126	light	12.8403	377109	18.4147		0.0265524
sp|Q92734|TFG_HUMAN	Q92734	Protein TFG	9	FALSE	FALSE	BEpC_AB051	BEpC	C	126	light	12.8401	377041	18.4145		0.0265521
sp|O75821|EIF3G_HUMAN	O75821	Eukaryotic translation initiation factor 3 subunit G	8	FALSE	FALSE	BEpC_AB051	BEpC	C	126	light	12.8392	376701	18.4132		0.0265502
sp|Q01638|ILRL1_HUMAN	Q01638	Interleukin-1 receptor-like 1	3	FALSE	FALSE	BEpC_AB051	BEpC	C	126	light	12.8392	376696	18.4131		0.0265501
sp|P32455|GBP1_HUMAN	P32455	Guanylate-binding protein 1	21	FALSE	FALSE	BEpC_AB051	BEpC	C	126	light	12.8354	375264	18.4076		0.0265422
sp|P84098|RL19_HUMAN	P84098	Large ribosomal subunit protein eL19	11	FALSE	FALSE	BEpC_AB051	BEpC	C	126	light	12.8353	375241	18.4076		0.0265421
sp|O00571|DDX3X_HUMAN	O00571	ATP-dependent RNA helicase DDX3X	19	FALSE	FALSE	BEpC_AB051	BEpC	C	126	light	12.8353	375216	18.4075		0.026542
sp|Q9BSH5|HDHD3_HUMAN	Q9BSH5	Haloacid dehalogenase-like hydrolase domain-containing protein 3	2	FALSE	FALSE	BEpC_AB051	BEpC	C	126	light	12.8352	375208	18.4074		0.0265419
sp|P07203|GPX1_HUMAN	P07203	Glutathione peroxidase 1	6	FALSE	FALSE	BEpC_AB051	BEpC	C	126	light	12.8349	375093	18.407		0.0265413
sp|O75955|FLOT1_HUMAN	O75955	Flotillin-1	21	FALSE	FALSE	BEpC_AB051	BEpC	C	126	light	12.8345	374914	18.4063		0.0265403
sp|P15374|UCHL3_HUMAN	P15374	Ubiquitin carboxyl-terminal hydrolase isozyme L3	9	FALSE	FALSE	BEpC_AB051	BEpC	C	126	light	12.8337	374617	18.4052		0.0265386
sp|Q9HD45|TM9S3_HUMAN	Q9HD45	Transmembrane 9 superfamily member 3	5	FALSE	FALSE	BEpC_AB051	BEpC	C	126	light	12.8336	374599	18.4051		0.0265385
sp|Q9UHG3|PCYOX_HUMAN	Q9UHG3	Prenylcysteine oxidase 1	10	FALSE	FALSE	BEpC_AB051	BEpC	C	126	light	12.8332	374448	18.4045		0.0265377
sp|P41252|SYIC_HUMAN	P41252	Isoleucine--tRNA ligase, cytoplasmic	29	FALSE	FALSE	BEpC_AB051	BEpC	C	126	light	12.833	374353	18.4041		0.0265372
sp|O00231|PSD11_HUMAN	O00231	26S proteasome non-ATPase regulatory subunit 11	13	FALSE	FALSE	BEpC_AB051	BEpC	C	126	light	12.8328	374300	18.4039		0.0265369
sp|Q8TB45|DPTOR_HUMAN	Q8TB45	DEP domain-containing mTOR-interacting protein	2	FALSE	FALSE	BEpC_AB051	BEpC	C	126	light	12.8299	373223	18.3998		0.0265309
sp|P14866|HNRPL_HUMAN	P14866	Heterogeneous nuclear ribonucleoprotein L	13	FALSE	FALSE	BEpC_AB051	BEpC	C	126	light	12.8299	373219	18.3998		0.0265309
sp|Q13724|MOGS_HUMAN	Q13724	Mannosyl-oligosaccharide glucosidase	12	FALSE	FALSE	BEpC_AB051	BEpC	C	126	light	12.8298	373160	18.3995		0.0265305
sp|Q14653|IRF3_HUMAN	Q14653	Interferon regulatory factor 3	3	FALSE	FALSE	BEpC_AB051	BEpC	C	126	light	12.8272	372214	18.3959		0.0265253
sp|P34932|HSP74_HUMAN	P34932	Heat shock 70 kDa protein 4	42	FALSE	FALSE	BEpC_AB051	BEpC	C	126	light	12.8272	372206	18.3958		0.0265252
sp|P16930|FAAA_HUMAN	P16930	Fumarylacetoacetase	5	FALSE	FALSE	BEpC_AB051	BEpC	C	126	light	12.8271	372156	18.3956		0.0265249
sp|Q6P179|ERAP2_HUMAN	Q6P179	Endoplasmic reticulum aminopeptidase 2	14	FALSE	FALSE	BEpC_AB051	BEpC	C	126	light	12.8253	371492	18.3931		0.0265212
sp|Q10589|BST2_HUMAN	Q10589	Bone marrow stromal antigen 2	2	FALSE	FALSE	BEpC_AB051	BEpC	C	126	light	12.8238	370932	18.3909		0.0265181
sp|Q9UQ80|PA2G4_HUMAN	Q9UQ80	Proliferation-associated protein 2G4	16	FALSE	FALSE	BEpC_AB051	BEpC	C	126	light	12.8235	370835	18.3905		0.0265175
sp|P10301|RRAS_HUMAN	P10301	Ras-related protein R-Ras	5	FALSE	FALSE	BEpC_AB051	BEpC	C	126	light	12.8223	370393	18.3888		0.026515
sp|Q9NYQ8|FAT2_HUMAN	Q9NYQ8	Protocadherin Fat 2	72	FALSE	FALSE	BEpC_AB051	BEpC	C	126	light	12.82	369536	18.3855		0.0265102
sp|Q8NFW8|NEUA_HUMAN	Q8NFW8	N-acylneuraminate cytidylyltransferase	12	FALSE	FALSE	BEpC_AB051	BEpC	C	126	light	12.8196	369404	18.3849		0.0265095
sp|P51571|SSRD_HUMAN	P51571	Translocon-associated protein subunit delta	3	FALSE	FALSE	BEpC_AB051	BEpC	C	126	light	12.8188	369097	18.3837		0.0265078
sp|Q15121|PEA15_HUMAN	Q15121	Astrocytic phosphoprotein PEA-15	2	FALSE	FALSE	BEpC_AB051	BEpC	C	126	light	12.8181	368821	18.3827		0.0265062
sp|Q96EU7|C1GLC_HUMAN	Q96EU7	C1GALT1-specific chaperone 1	5	FALSE	FALSE	BEpC_AB051	BEpC	C	126	light	12.8171	368459	18.3812		0.0265042
sp|O60568|PLOD3_HUMAN	O60568	Multifunctional procollagen lysine hydroxylase and glycosyltransferase LH3	16	FALSE	FALSE	BEpC_AB051	BEpC	C	126	light	12.8166	368283	18.3806		0.0265032
sp|Q15738|NSDHL_HUMAN	Q15738	Sterol-4-alpha-carboxylate 3-dehydrogenase, decarboxylating	6	FALSE	FALSE	BEpC_AB051	BEpC	C	126	light	12.8147	367572	18.3778		0.0264991
sp|P36542|ATPG_HUMAN	P36542	ATP synthase subunit gamma, mitochondrial	9	FALSE	FALSE	BEpC_AB051	BEpC	C	126	light	12.8146	367559	18.3777		0.0264991
sp|P20042|IF2B_HUMAN	P20042	Eukaryotic translation initiation factor 2 subunit 2	8	FALSE	FALSE	BEpC_AB051	BEpC	C	126	light	12.8142	367396	18.3771		0.0264981
sp|Q7L1Q6|5MP2_HUMAN	Q7L1Q6	eIF5-mimic protein 2	19	FALSE	FALSE	BEpC_AB051	BEpC	C	126	light	12.8142	367395	18.3771		0.0264981
sp|Q8NHP8|PLBL2_HUMAN	Q8NHP8	Putative phospholipase B-like 2	9	FALSE	FALSE	BEpC_AB051	BEpC	C	126	light	12.8134	367106	18.3759		0.0264965
sp|Q14195|DPYL3_HUMAN	Q14195	Dihydropyrimidinase-related protein 3	9	FALSE	FALSE	BEpC_AB051	BEpC	C	126	light	12.8132	367017	18.3756		0.026496
sp|Q15691|MARE1_HUMAN	Q15691	Microtubule-associated protein RP/EB family member 1	7	FALSE	FALSE	BEpC_AB051	BEpC	C	126	light	12.8122	366669	18.3742		0.026494
sp|O94923|GLCE_HUMAN	O94923	D-glucuronyl C5-epimerase	5	FALSE	FALSE	BEpC_AB051	BEpC	C	126	light	12.8094	365623	18.3701		0.0264881
sp|Q9NZ45|CISD1_HUMAN	Q9NZ45	CDGSH iron-sulfur domain-containing protein 1	3	FALSE	FALSE	BEpC_AB051	BEpC	C	126	light	12.8081	365177	18.3683		0.0264855
sp|O95197|RTN3_HUMAN	O95197	Reticulon-3	4	FALSE	FALSE	BEpC_AB051	BEpC	C	126	light	12.8081	365165	18.3683		0.0264855
sp|O00584|RNT2_HUMAN	O00584	Ribonuclease T2	3	FALSE	FALSE	BEpC_AB051	BEpC	C	126	light	12.8058	364331	18.365		0.0264807
sp|Q9Y3A5|SBDS_HUMAN	Q9Y3A5	Ribosome maturation protein SBDS	11	FALSE	FALSE	BEpC_AB051	BEpC	C	126	light	12.8055	364228	18.3646		0.0264801
sp|P05156|CFAI_HUMAN	P05156	Complement factor I	13	FALSE	FALSE	BEpC_AB051	BEpC	C	126	light	12.804	363673	18.3624		0.026477
sp|P04439|HLAA_HUMAN	P04439	HLA class I histocompatibility antigen, A alpha chain	12	FALSE	FALSE	BEpC_AB051	BEpC	C	126	light	12.8033	363423	18.3614		0.0264755
sp|P49189|AL9A1_HUMAN	P49189	4-trimethylaminobutyraldehyde dehydrogenase	12	FALSE	FALSE	BEpC_AB051	BEpC	C	126	light	12.8032	363365	18.3612		0.0264752
sp|Q08209|PP2BA_HUMAN	Q08209	Protein phosphatase 3 catalytic subunit alpha	12	FALSE	FALSE	BEpC_AB051	BEpC	C	126	light	12.8028	363221	18.3606		0.0264744
sp|P35222|CTNB1_HUMAN	P35222	Catenin beta-1	17	FALSE	FALSE	BEpC_AB051	BEpC	C	126	light	12.8025	363108	18.3601		0.0264737
sp|Q969N2|PIGT_HUMAN	Q969N2	GPI transamidase component PIG-T	3	FALSE	FALSE	BEpC_AB051	BEpC	C	126	light	12.8018	362856	18.3591		0.0264723
sp|P09497|CLCB_HUMAN	P09497	Clathrin light chain B	10	FALSE	FALSE	BEpC_AB051	BEpC	C	126	light	12.8016	362780	18.3588		0.0264718
sp|Q15233|NONO_HUMAN	Q15233	Non-POU domain-containing octamer-binding protein	15	FALSE	FALSE	BEpC_AB051	BEpC	C	126	light	12.8015	362763	18.3588		0.0264717
sp|P27361|MK03_HUMAN	P27361	Mitogen-activated protein kinase 3	8	FALSE	FALSE	BEpC_AB051	BEpC	C	126	light	12.801	362562	18.358		0.0264706
sp|P51665|PSMD7_HUMAN	P51665	26S proteasome non-ATPase regulatory subunit 7	8	FALSE	FALSE	BEpC_AB051	BEpC	C	126	light	12.7988	361771	18.3548		0.026466
sp|Q9Y394|DHRS7_HUMAN	Q9Y394	Dehydrogenase/reductase SDR family member 7	5	FALSE	FALSE	BEpC_AB051	BEpC	C	126	light	12.7977	361393	18.3533		0.0264639
sp|O95865|DDAH2_HUMAN	O95865	N(G),N(G)-dimethylarginine dimethylaminohydrolase 2	8	FALSE	FALSE	BEpC_AB051	BEpC	C	126	light	12.7974	361291	18.3529		0.0264633
sp|P15104|GLNA_HUMAN	P15104	Glutamine synthetase	13	FALSE	FALSE	BEpC_AB051	BEpC	C	126	light	12.7973	361253	18.3527		0.0264631
sp|P17858|PFKAL_HUMAN	P17858	ATP-dependent 6-phosphofructokinase, liver type	17	FALSE	FALSE	BEpC_AB051	BEpC	C	126	light	12.7962	360849	18.3511		0.0264607
sp|Q9NRX4|PHP14_HUMAN	Q9NRX4	14 kDa phosphohistidine phosphatase	11	FALSE	FALSE	BEpC_AB051	BEpC	C	126	light	12.7961	360810	18.351		0.0264605
sp|Q9NNW7|TRXR2_HUMAN	Q9NNW7	Thioredoxin reductase 2, mitochondrial	6	FALSE	FALSE	BEpC_AB051	BEpC	C	126	light	12.7959	360731	18.3507		0.0264601
sp|P43304|GPDM_HUMAN	P43304	Glycerol-3-phosphate dehydrogenase, mitochondrial	22	FALSE	FALSE	BEpC_AB051	BEpC	C	126	light	12.7942	360137	18.3483		0.0264566
sp|Q15629|TRAM1_HUMAN	Q15629	Translocating chain-associated membrane protein 1	2	FALSE	FALSE	BEpC_AB051	BEpC	C	126	light	12.7936	359891	18.3473		0.0264552
sp|P60983|GMFB_HUMAN	P60983	Glia maturation factor beta	4	FALSE	FALSE	BEpC_AB051	BEpC	C	126	light	12.793	359680	18.3465		0.026454
sp|Q16706|MA2A1_HUMAN	Q16706	Alpha-mannosidase 2	20	FALSE	FALSE	BEpC_AB051	BEpC	C	126	light	12.7929	359641	18.3463		0.0264538
sp|Q92499|DDX1_HUMAN	Q92499	ATP-dependent RNA helicase DDX1	19	FALSE	FALSE	BEpC_AB051	BEpC	C	126	light	12.7925	359502	18.3457		0.026453
sp|O43447|PPIH_HUMAN	O43447	Peptidyl-prolyl cis-trans isomerase H	2	FALSE	FALSE	BEpC_AB051	BEpC	C	126	light	12.7925	359501	18.3457		0.026453
sp|P10155|RO60_HUMAN	P10155	RNA-binding protein RO60	12	FALSE	FALSE	BEpC_AB051	BEpC	C	126	light	12.7916	359176	18.3444		0.0264511
sp|Q9Y4W6|AFG32_HUMAN	Q9Y4W6	AFG3-like protein 2	19	FALSE	FALSE	BEpC_AB051	BEpC	C	126	light	12.7911	358991	18.3437		0.02645
sp|P32969|RL9_HUMAN	P32969	Large ribosomal subunit protein uL6	5	FALSE	FALSE	BEpC_AB051	BEpC	C	126	light	12.7907	358853	18.3431		0.0264492
sp|Q04446|GLGB_HUMAN	Q04446	1,4-alpha-glucan-branching enzyme	15	FALSE	FALSE	BEpC_AB051	BEpC	C	126	light	12.7896	358476	18.3416		0.026447
sp|P15531|NDKA_HUMAN	P15531	Nucleoside diphosphate kinase A	4	FALSE	FALSE	BEpC_AB051	BEpC	C	126	light	12.7884	358027	18.3398		0.0264444
sp|O15382|BCAT2_HUMAN	O15382	Branched-chain-amino-acid aminotransferase, mitochondrial	4	FALSE	FALSE	BEpC_AB051	BEpC	C	126	light	12.7874	357689	18.3384		0.0264424
sp|P29692|EF1D_HUMAN	P29692	Elongation factor 1-delta	14	FALSE	FALSE	BEpC_AB051	BEpC	C	126	light	12.7871	357590	18.338		0.0264419
sp|Q9NYU2|UGGG1_HUMAN	Q9NYU2	UDP-glucose:glycoprotein glucosyltransferase 1	34	FALSE	FALSE	BEpC_AB051	BEpC	C	126	light	12.7863	357282	18.3368		0.0264401
sp|Q9Y6W5|WASF2_HUMAN	Q9Y6W5	Actin-binding protein WASF2	13	FALSE	FALSE	BEpC_AB051	BEpC	C	126	light	12.7855	357002	18.3357		0.0264384
sp|O95292|VAPB_HUMAN	O95292	Vesicle-associated membrane protein-associated protein B/C	9	FALSE	FALSE	BEpC_AB051	BEpC	C	126	light	12.7844	356605	18.3341		0.0264361
sp|P21399|ACOHC_HUMAN	P21399	Cytoplasmic aconitate hydratase	23	FALSE	FALSE	BEpC_AB051	BEpC	C	126	light	12.7805	355219	18.3284		0.026428
sp|P24752|THIL_HUMAN	P24752	Acetyl-CoA acetyltransferase, mitochondrial	10	FALSE	FALSE	BEpC_AB051	BEpC	C	126	light	12.7794	354829	18.3269		0.0264257
sp|Q9Y617|SERC_HUMAN	Q9Y617	Phosphoserine aminotransferase	14	FALSE	FALSE	BEpC_AB051	BEpC	C	126	light	12.7768	353918	18.3232		0.0264204
sp|P07225|PROS_HUMAN	P07225	Vitamin K-dependent protein S	8	FALSE	FALSE	BEpC_AB051	BEpC	C	126	light	12.7753	353379	18.321		0.0264172
sp|Q9NQ88|TIGAR_HUMAN	Q9NQ88	Fructose-2,6-bisphosphatase TIGAR	6	FALSE	FALSE	BEpC_AB051	BEpC	C	126	light	12.7746	353149	18.32		0.0264159
sp|Q969T9|WBP2_HUMAN	Q969T9	WW domain-binding protein 2	7	FALSE	FALSE	BEpC_AB051	BEpC	C	126	light	12.7723	352319	18.3166		0.026411
sp|P51580|TPMT_HUMAN	P51580	Thiopurine S-methyltransferase	4	FALSE	FALSE	BEpC_AB051	BEpC	C	126	light	12.7713	351982	18.3152		0.026409
sp|P07311|ACYP1_HUMAN	P07311	Acylphosphatase-1	4	FALSE	FALSE	BEpC_AB051	BEpC	C	126	light	12.7711	351904	18.3149		0.0264085
sp|P14778|IL1R1_HUMAN	P14778	Interleukin-1 receptor type 1	12	FALSE	FALSE	BEpC_AB051	BEpC	C	126	light	12.7708	351785	18.3144		0.0264078
sp|P47914|RL29_HUMAN	P47914	Large ribosomal subunit protein eL29	5	FALSE	FALSE	BEpC_AB051	BEpC	C	126	light	12.7706	351724	18.3142		0.0264075
sp|Q6P587|FAHD1_HUMAN	Q6P587	Acylpyruvase FAHD1, mitochondrial	3	FALSE	FALSE	BEpC_AB051	BEpC	C	126	light	12.7702	351593	18.3136		0.0264067
sp|Q96Q11|TRNT1_HUMAN	Q96Q11	CCA tRNA nucleotidyltransferase 1, mitochondrial	6	FALSE	FALSE	BEpC_AB051	BEpC	C	126	light	12.768	350802	18.3104		0.026402
sp|P0DJI9|SAA2_HUMAN	P0DJI9	Serum amyloid A-2 protein	3	FALSE	FALSE	BEpC_AB051	BEpC	C	126	light	12.7675	350624	18.3097		0.0264009
sp|Q9NPH3|IL1AP_HUMAN	Q9NPH3	Interleukin-1 receptor accessory protein	15	FALSE	FALSE	BEpC_AB051	BEpC	C	126	light	12.7673	350559	18.3094		0.0264006
sp|P14735|IDE_HUMAN	P14735	Insulin-degrading enzyme	23	FALSE	FALSE	BEpC_AB051	BEpC	C	126	light	12.7665	350299	18.3083		0.026399
sp|P31943|HNRH1_HUMAN	P31943	Heterogeneous nuclear ribonucleoprotein H	11	FALSE	FALSE	BEpC_AB051	BEpC	C	126	light	12.7658	350025	18.3072		0.0263974
sp|Q8NCN5|PDPR_HUMAN	Q8NCN5	Pyruvate dehydrogenase phosphatase regulatory subunit, mitochondrial	3	FALSE	FALSE	BEpC_AB051	BEpC	C	126	light	12.7646	349623	18.3055		0.026395
sp|Q14344|GNA13_HUMAN	Q14344	Guanine nucleotide-binding protein subunit alpha-13	15	FALSE	FALSE	BEpC_AB051	BEpC	C	126	light	12.7632	349137	18.3035		0.0263921
sp|Q09666|AHNK_HUMAN	Q09666	Neuroblast differentiation-associated protein AHNAK	233	FALSE	FALSE	BEpC_AB051	BEpC	C	126	light	12.7626	348914	18.3026		0.0263908
sp|P62263|RS14_HUMAN	P62263	Small ribosomal subunit protein uS11	9	FALSE	FALSE	BEpC_AB051	BEpC	C	126	light	12.7612	348420	18.3006		0.0263878
sp|P23142|FBLN1_HUMAN	P23142	Fibulin-1	13	FALSE	FALSE	BEpC_AB051	BEpC	C	126	light	12.7607	348255	18.2999		0.0263868
sp|P11387|TOP1_HUMAN	P11387	DNA topoisomerase 1	18	FALSE	FALSE	BEpC_AB051	BEpC	C	126	light	12.7606	348212	18.2997		0.0263866
sp|P49770|EI2BB_HUMAN	P49770	Translation initiation factor eIF-2B subunit beta	2	FALSE	FALSE	BEpC_AB051	BEpC	C	126	light	12.7593	347788	18.2979		0.026384
sp|O00625|PIR_HUMAN	O00625	Pirin	7	FALSE	FALSE	BEpC_AB051	BEpC	C	126	light	12.7591	347706	18.2976		0.0263836
sp|Q01970|PLCB3_HUMAN	Q01970	1-phosphatidylinositol 4,5-bisphosphate phosphodiesterase beta-3	27	FALSE	FALSE	BEpC_AB051	BEpC	C	126	light	12.7582	347384	18.2963		0.0263816
sp|Q07065|CKAP4_HUMAN	Q07065	Cytoskeleton-associated protein 4	39	FALSE	FALSE	BEpC_AB051	BEpC	C	126	light	12.7581	347342	18.2961		0.0263814
sp|Q9HC38|GLOD4_HUMAN	Q9HC38	Glyoxalase domain-containing protein 4	14	FALSE	FALSE	BEpC_AB051	BEpC	C	126	light	12.7579	347269	18.2958		0.0263809
sp|P00167|CYB5_HUMAN	P00167	Cytochrome b5	5	FALSE	FALSE	BEpC_AB051	BEpC	C	126	light	12.7568	346905	18.2943		0.0263788
sp|Q9HB07|MYG1_HUMAN	Q9HB07	MYG1 exonuclease	4	FALSE	FALSE	BEpC_AB051	BEpC	C	126	light	12.7556	346490	18.2926		0.0263763
sp|Q6ZN28|MACC1_HUMAN	Q6ZN28	Metastasis-associated in colon cancer protein 1	10	FALSE	FALSE	BEpC_AB051	BEpC	C	126	light	12.7551	346321	18.2918		0.0263753
sp|Q8N7R7|CCYL1_HUMAN	Q8N7R7	Cyclin-Y-like protein 1	2	FALSE	FALSE	BEpC_AB051	BEpC	C	126	light	12.7544	346055	18.2907		0.0263737
sp|P51688|SPHM_HUMAN	P51688	N-sulphoglucosamine sulphohydrolase	5	FALSE	FALSE	BEpC_AB051	BEpC	C	126	light	12.7543	346023	18.2906		0.0263735
sp|P36405|ARL3_HUMAN	P36405	ADP-ribosylation factor-like protein 3	4	FALSE	FALSE	BEpC_AB051	BEpC	C	126	light	12.7542	346007	18.2905		0.0263734
sp|Q9NRV9|HEBP1_HUMAN	Q9NRV9	Heme-binding protein 1	6	FALSE	FALSE	BEpC_AB051	BEpC	C	126	light	12.7538	345871	18.29		0.0263725
sp|P62318|SMD3_HUMAN	P62318	Small nuclear ribonucleoprotein Sm D3	3	FALSE	FALSE	BEpC_AB051	BEpC	C	126	light	12.7537	345845	18.2899		0.0263724
sp|Q15750|TAB1_HUMAN	Q15750	TGF-beta-activated kinase 1 and MAP3K7-binding protein 1	2	FALSE	FALSE	BEpC_AB051	BEpC	C	126	light	12.7537	345816	18.2897		0.0263722
sp|Q53H82|LACB2_HUMAN	Q53H82	Endoribonuclease LACTB2	6	FALSE	FALSE	BEpC_AB051	BEpC	C	126	light	12.7536	345810	18.2897		0.0263722
sp|P31040|SDHA_HUMAN	P31040	Succinate dehydrogenase [ubiquinone] flavoprotein subunit, mitochondrial	11	FALSE	FALSE	BEpC_AB051	BEpC	C	126	light	12.7533	345679	18.2892		0.0263714
sp|P24593|IBP5_HUMAN	P24593	Insulin-like growth factor-binding protein 5	8	FALSE	FALSE	BEpC_AB051	BEpC	C	126	light	12.753	345573	18.2887		0.0263708
sp|Q13185|CBX3_HUMAN	Q13185	Chromobox protein homolog 3	8	FALSE	FALSE	BEpC_AB051	BEpC	C	126	light	12.7518	345160	18.287		0.0263683
sp|P00738|HPT_HUMAN	P00738	Haptoglobin	4	FALSE	FALSE	BEpC_AB051	BEpC	C	126	light	12.751	344887	18.2859		0.0263666
sp|P53367|ARFP1_HUMAN	P53367	Arfaptin-1	8	FALSE	FALSE	BEpC_AB051	BEpC	C	126	light	12.7506	344764	18.2853		0.0263659
sp|Q14257|RCN2_HUMAN	Q14257	Reticulocalbin-2	4	FALSE	FALSE	BEpC_AB051	BEpC	C	126	light	12.7506	344743	18.2853		0.0263658
sp|Q8WV92|MITD1_HUMAN	Q8WV92	MIT domain-containing protein 1	2	FALSE	FALSE	BEpC_AB051	BEpC	C	126	light	12.7489	344158	18.2828		0.0263622
sp|Q9UBS4|DJB11_HUMAN	Q9UBS4	DnaJ homolog subfamily B member 11	9	FALSE	FALSE	BEpC_AB051	BEpC	C	126	light	12.7487	344104	18.2826		0.0263619
sp|P22234|PUR6_HUMAN	P22234	Bifunctional phosphoribosylaminoimidazole carboxylase/phosphoribosylaminoimidazole succinocarboxamide synthetase	13	FALSE	FALSE	BEpC_AB051	BEpC	C	126	light	12.7478	343801	18.2813		0.0263601
sp|Q86SQ4|AGRG6_HUMAN	Q86SQ4	Adhesion G-protein coupled receptor G6	16	FALSE	FALSE	BEpC_AB051	BEpC	C	126	light	12.7472	343589	18.2804		0.0263588
sp|Q9BPW8|NIPS1_HUMAN	Q9BPW8	Protein NipSnap homolog 1	5	FALSE	FALSE	BEpC_AB051	BEpC	C	126	light	12.747	343507	18.2801		0.0263583
sp|O43747|AP1G1_HUMAN	O43747	AP-1 complex subunit gamma-1	15	FALSE	FALSE	BEpC_AB051	BEpC	C	126	light	12.7463	343282	18.2791		0.0263569
sp|Q15223|NECT1_HUMAN	Q15223	Nectin-1	4	FALSE	FALSE	BEpC_AB051	BEpC	C	126	light	12.7462	343231	18.2789		0.0263566
sp|Q00169|PIPNA_HUMAN	Q00169	Phosphatidylinositol transfer protein alpha isoform	13	FALSE	FALSE	BEpC_AB051	BEpC	C	126	light	12.7455	342988	18.2779		0.0263551
sp|Q9Y333|LSM2_HUMAN	Q9Y333	U6 snRNA-associated Sm-like protein LSm2	2	FALSE	FALSE	BEpC_AB051	BEpC	C	126	light	12.7453	342936	18.2777		0.0263548
sp|P23246|SFPQ_HUMAN	P23246	Splicing factor, proline- and glutamine-rich	16	FALSE	FALSE	BEpC_AB051	BEpC	C	126	light	12.744	342481	18.2758		0.0263521
sp|Q14574|DSC3_HUMAN	Q14574	Desmocollin-3	14	FALSE	FALSE	BEpC_AB051	BEpC	C	126	light	12.7437	342378	18.2753		0.0263514
sp|P36776|LONM_HUMAN	P36776	Lon protease homolog, mitochondrial	14	FALSE	FALSE	BEpC_AB051	BEpC	C	126	light	12.7435	342304	18.275		0.026351
sp|P49257|LMAN1_HUMAN	P49257	Protein ERGIC-53	12	FALSE	FALSE	BEpC_AB051	BEpC	C	126	light	12.7421	341825	18.273		0.0263481
sp|P53396|ACLY_HUMAN	P53396	ATP-citrate synthase	27	FALSE	FALSE	BEpC_AB051	BEpC	C	126	light	12.742	341793	18.2729		0.0263479
sp|P40394|ADH7_HUMAN	P40394	All-trans-retinol dehydrogenase [NAD(+)] ADH7	7	FALSE	FALSE	BEpC_AB051	BEpC	C	126	light	12.7416	341678	18.2724		0.0263472
sp|O95498|VNN2_HUMAN	O95498	Pantetheine hydrolase VNN2	5	FALSE	FALSE	BEpC_AB051	BEpC	C	126	light	12.7411	341496	18.2716		0.0263461
sp|Q16719|KYNU_HUMAN	Q16719	Kynureninase	5	FALSE	FALSE	BEpC_AB051	BEpC	C	126	light	12.7397	341030	18.2696		0.0263432
sp|Q8NBN3|TM87A_HUMAN	Q8NBN3	Transmembrane protein 87A	3	FALSE	FALSE	BEpC_AB051	BEpC	C	126	light	12.7392	340857	18.2689		0.0263422
sp|Q8NBS9|TXND5_HUMAN	Q8NBS9	Thioredoxin domain-containing protein 5	10	FALSE	FALSE	BEpC_AB051	BEpC	C	126	light	12.7389	340736	18.2684		0.0263414
sp|O00233|PSMD9_HUMAN	O00233	26S proteasome non-ATPase regulatory subunit 9	6	FALSE	FALSE	BEpC_AB051	BEpC	C	126	light	12.7387	340674	18.2681		0.0263411
sp|Q9H0R4|HDHD2_HUMAN	Q9H0R4	Haloacid dehalogenase-like hydrolase domain-containing protein 2	3	FALSE	FALSE	BEpC_AB051	BEpC	C	126	light	12.7385	340607	18.2678		0.0263406
sp|Q8NFZ8|CADM4_HUMAN	Q8NFZ8	Cell adhesion molecule 4	9	FALSE	FALSE	BEpC_AB051	BEpC	C	126	light	12.7385	340606	18.2678		0.0263406
sp|Q86UP2|KTN1_HUMAN	Q86UP2	Kinectin	58	FALSE	FALSE	BEpC_AB051	BEpC	C	126	light	12.7373	340195	18.2661		0.0263381
sp|P10586|PTPRF_HUMAN	P10586	Receptor-type tyrosine-protein phosphatase F	26	FALSE	FALSE	BEpC_AB051	BEpC	C	126	light	12.736	339762	18.2643		0.0263355
sp|P23588|IF4B_HUMAN	P23588	Eukaryotic translation initiation factor 4B	30	FALSE	FALSE	BEpC_AB051	BEpC	C	126	light	12.7349	339379	18.2626		0.0263331
sp|Q6ZVX7|FBX50_HUMAN	Q6ZVX7	F-box only protein 50	9	FALSE	FALSE	BEpC_AB051	BEpC	C	126	light	12.7344	339234	18.262		0.0263322
sp|P22223|CADH3_HUMAN	P22223	Cadherin-3	13	FALSE	FALSE	BEpC_AB051	BEpC	C	126	light	12.7316	338281	18.258		0.0263264
sp|Q15046|SYK_HUMAN	Q15046	Lysine--tRNA ligase	17	FALSE	FALSE	BEpC_AB051	BEpC	C	126	light	12.7293	337495	18.2546		0.0263216
sp|O00264|PGRC1_HUMAN	O00264	Membrane-associated progesterone receptor component 1	4	FALSE	FALSE	BEpC_AB051	BEpC	C	126	light	12.7292	337459	18.2545		0.0263213
sp|P51151|RAB9A_HUMAN	P51151	Ras-related protein Rab-9A	2	FALSE	FALSE	BEpC_AB051	BEpC	C	126	light	12.728	337047	18.2527		0.0263188
sp|Q10472|GALT1_HUMAN	Q10472	Polypeptide N-acetylgalactosaminyltransferase 1	13	FALSE	FALSE	BEpC_AB051	BEpC	C	126	light	12.7276	336924	18.2522		0.026318
sp|Q14696|MESD_HUMAN	Q14696	LRP chaperone MESD	6	FALSE	FALSE	BEpC_AB051	BEpC	C	126	light	12.7273	336816	18.2517		0.0263174
sp|O00204|ST2B1_HUMAN	O00204	Sulfotransferase 2B1	8	FALSE	FALSE	BEpC_AB051	BEpC	C	126	light	12.7256	336255	18.2493		0.0263139
sp|P22090|RS4Y1_HUMAN	P22090	Small ribosomal subunit protein eS4, Y isoform 1	6	FALSE	FALSE	BEpC_AB051	BEpC	C	126	light	12.7235	335532	18.2462		0.0263094
sp|Q9BY76|ANGL4_HUMAN	Q9BY76	Angiopoietin-related protein 4	5	FALSE	FALSE	BEpC_AB051	BEpC	C	126	light	12.7234	335523	18.2461		0.0263094
sp|O15230|LAMA5_HUMAN	O15230	Laminin subunit alpha-5	53	FALSE	FALSE	BEpC_AB051	BEpC	C	126	light	12.7226	335227	18.2449		0.0263075
sp|O43684|BUB3_HUMAN	O43684	Mitotic checkpoint protein BUB3	9	FALSE	FALSE	BEpC_AB051	BEpC	C	126	light	12.722	335045	18.2441		0.0263064
sp|P54619|AAKG1_HUMAN	P54619	5'-AMP-activated protein kinase subunit gamma-1	8	FALSE	FALSE	BEpC_AB051	BEpC	C	126	light	12.7213	334800	18.243		0.0263049
sp|Q9H1B5|XYLT2_HUMAN	Q9H1B5	Xylosyltransferase 2	4	FALSE	FALSE	BEpC_AB051	BEpC	C	126	light	12.721	334706	18.2426		0.0263043
sp|Q9H3H3|CK068_HUMAN	Q9H3H3	UPF0696 protein C11orf68	2	FALSE	FALSE	BEpC_AB051	BEpC	C	126	light	12.721	334702	18.2426		0.0263043
sp|Q5TDH0|DDI2_HUMAN	Q5TDH0	Protein DDI1 homolog 2	6	FALSE	FALSE	BEpC_AB051	BEpC	C	126	light	12.72	334379	18.2412		0.0263023
sp|O15511|ARPC5_HUMAN	O15511	Actin-related protein 2/3 complex subunit 5	9	FALSE	FALSE	BEpC_AB051	BEpC	C	126	light	12.7188	333960	18.2394		0.0262996
sp|P46779|RL28_HUMAN	P46779	Large ribosomal subunit protein eL28	9	FALSE	FALSE	BEpC_AB051	BEpC	C	126	light	12.7174	333495	18.2374		0.0262968
sp|O60749|SNX2_HUMAN	O60749	Sorting nexin-2	19	FALSE	FALSE	BEpC_AB051	BEpC	C	126	light	12.7167	333269	18.2364		0.0262953
sp|Q86TX2|ACOT1_HUMAN	Q86TX2	Acyl-coenzyme A thioesterase 1	7	FALSE	FALSE	BEpC_AB051	BEpC	C	126	light	12.7164	333161	18.236		0.0262947
sp|P61812|TGFB2_HUMAN	P61812	Transforming growth factor beta-2 proprotein	12	FALSE	FALSE	BEpC_AB051	BEpC	C	126	light	12.7162	333114	18.2358		0.0262944
sp|Q8WW59|SPRY4_HUMAN	Q8WW59	SPRY domain-containing protein 4	3	FALSE	FALSE	BEpC_AB051	BEpC	C	126	light	12.7157	332919	18.2349		0.0262932
sp|Q96HS1|PGAM5_HUMAN	Q96HS1	Serine/threonine-protein phosphatase PGAM5, mitochondrial	6	FALSE	FALSE	BEpC_AB051	BEpC	C	126	light	12.7146	332562	18.2334		0.0262909
sp|Q8N357|S35F6_HUMAN	Q8N357	Solute carrier family 35 member F6	2	FALSE	FALSE	BEpC_AB051	BEpC	C	126	light	12.7142	332427	18.2328		0.0262901
sp|P35611|ADDA_HUMAN	P35611	Alpha-adducin	10	FALSE	FALSE	BEpC_AB051	BEpC	C	126	light	12.7132	332118	18.2314		0.0262881
sp|P16422|EPCAM_HUMAN	P16422	Epithelial cell adhesion molecule	4	FALSE	FALSE	BEpC_AB051	BEpC	C	126	light	12.713	332045	18.2311		0.0262877
sp|Q16576|RBBP7_HUMAN	Q16576	Histone-binding protein RBBP7	2	FALSE	FALSE	BEpC_AB051	BEpC	C	126	light	12.7124	331822	18.2301		0.0262863
sp|Q8WUX1|S38A5_HUMAN	Q8WUX1	Sodium-coupled neutral amino acid transporter 5	2	FALSE	FALSE	BEpC_AB051	BEpC	C	126	light	12.7117	331615	18.2292		0.026285
sp|Q13492|PICAL_HUMAN	Q13492	Phosphatidylinositol-binding clathrin assembly protein	12	FALSE	FALSE	BEpC_AB051	BEpC	C	126	light	12.7108	331323	18.228		0.0262832
sp|A0A1B0GV96|CHD9N_HUMAN	A0A1B0GV96	CHD9 neighbor protein	2	FALSE	FALSE	BEpC_AB051	BEpC	C	126	light	12.7099	331024	18.2267		0.0262813
sp|Q01082|SPTB2_HUMAN	Q01082	Spectrin beta chain, non-erythrocytic 1	101	FALSE	FALSE	BEpC_AB051	BEpC	C	126	light	12.7092	330779	18.2256		0.0262797
sp|Q9Y224|RTRAF_HUMAN	Q9Y224	RNA transcription, translation and transport factor protein	5	FALSE	FALSE	BEpC_AB051	BEpC	C	126	light	12.7083	330465	18.2242		0.0262778
sp|Q12913|PTPRJ_HUMAN	Q12913	Receptor-type tyrosine-protein phosphatase eta	25	FALSE	FALSE	BEpC_AB051	BEpC	C	126	light	12.7069	330016	18.2223		0.0262749
sp|Q9NSE4|SYIM_HUMAN	Q9NSE4	Isoleucine--tRNA ligase, mitochondrial	15	FALSE	FALSE	BEpC_AB051	BEpC	C	126	light	12.7065	329900	18.2218		0.0262742
sp|P23368|MAOM_HUMAN	P23368	NAD-dependent malic enzyme, mitochondrial	10	FALSE	FALSE	BEpC_AB051	BEpC	C	126	light	12.7051	329411	18.2196		0.0262711
sp|P12081|HARS1_HUMAN	P12081	Histidine--tRNA ligase, cytoplasmic	16	FALSE	FALSE	BEpC_AB051	BEpC	C	126	light	12.7049	329350	18.2194		0.0262707
sp|O75489|NDUS3_HUMAN	O75489	NADH dehydrogenase [ubiquinone] iron-sulfur protein 3, mitochondrial	7	FALSE	FALSE	BEpC_AB051	BEpC	C	126	light	12.7045	329226	18.2188		0.02627
sp|P53611|PGTB2_HUMAN	P53611	Geranylgeranyl transferase type-2 subunit beta	3	FALSE	FALSE	BEpC_AB051	BEpC	C	126	light	12.7044	329201	18.2187		0.0262698
sp|Q14444|CAPR1_HUMAN	Q14444	Caprin-1	9	FALSE	FALSE	BEpC_AB051	BEpC	C	126	light	12.7044	329180	18.2186		0.0262697
sp|P29323|EPHB2_HUMAN	P29323	Ephrin type-B receptor 2	13	FALSE	FALSE	BEpC_AB051	BEpC	C	126	light	12.7043	329161	18.2185		0.0262695
sp|Q9H9H4|VP37B_HUMAN	Q9H9H4	Vacuolar protein sorting-associated protein 37B	7	FALSE	FALSE	BEpC_AB051	BEpC	C	126	light	12.7035	328883	18.2173		0.0262678
sp|P84085|ARF5_HUMAN	P84085	ADP-ribosylation factor 5	4	FALSE	FALSE	BEpC_AB051	BEpC	C	126	light	12.7031	328775	18.2168		0.0262671
sp|Q969X2|SIA7F_HUMAN	Q969X2	Alpha-N-acetylgalactosaminide alpha-2,6-sialyltransferase 6	3	FALSE	FALSE	BEpC_AB051	BEpC	C	126	light	12.7028	328664	18.2164		0.0262664
sp|Q8NFH4|NUP37_HUMAN	Q8NFH4	Nucleoporin Nup37	2	FALSE	FALSE	BEpC_AB051	BEpC	C	126	light	12.7027	328631	18.2162		0.0262662
sp|P49441|INPP_HUMAN	P49441	Inositol polyphosphate 1-phosphatase	4	FALSE	FALSE	BEpC_AB051	BEpC	C	126	light	12.7027	328629	18.2162		0.0262662
sp|P83731|RL24_HUMAN	P83731	Large ribosomal subunit protein eL24	10	FALSE	FALSE	BEpC_AB051	BEpC	C	126	light	12.7027	328628	18.2162		0.0262662
sp|P51649|SSDH_HUMAN	P51649	Succinate-semialdehyde dehydrogenase, mitochondrial	5	FALSE	FALSE	BEpC_AB051	BEpC	C	126	light	12.7026	328617	18.2161		0.0262661
sp|Q9UJS0|S2513_HUMAN	Q9UJS0	Electrogenic aspartate/glutamate antiporter SLC25A13, mitochondrial	11	FALSE	FALSE	BEpC_AB051	BEpC	C	126	light	12.7025	328555	18.2159		0.0262657
sp|Q92817|EVPL_HUMAN	Q92817	Envoplakin	106	FALSE	FALSE	BEpC_AB051	BEpC	C	126	light	12.7009	328054	18.2137		0.0262625
sp|Q13126|MTAP_HUMAN	Q13126	S-methyl-5'-thioadenosine phosphorylase	9	FALSE	FALSE	BEpC_AB051	BEpC	C	126	light	12.7004	327879	18.2129		0.0262614
sp|A8MWD9|RUXGL_HUMAN	A8MWD9	Putative small nuclear ribonucleoprotein G-like protein 15	3	FALSE	FALSE	BEpC_AB051	BEpC	C	126	light	12.6999	327720	18.2122		0.0262604
sp|Q96HC4|PDLI5_HUMAN	Q96HC4	PDZ and LIM domain protein 5	16	FALSE	FALSE	BEpC_AB051	BEpC	C	126	light	12.6988	327369	18.2107		0.0262582
sp|P19022|CADH2_HUMAN	P19022	Cadherin-2	7	FALSE	FALSE	BEpC_AB051	BEpC	C	126	light	12.6986	327274	18.2102		0.0262576
sp|Q14203|DCTN1_HUMAN	Q14203	Dynactin subunit 1	33	FALSE	FALSE	BEpC_AB051	BEpC	C	126	light	12.6975	326936	18.2087		0.0262554
sp|Q9BW83|IFT27_HUMAN	Q9BW83	Intraflagellar transport protein 27 homolog	6	FALSE	FALSE	BEpC_AB051	BEpC	C	126	light	12.6973	326879	18.2085		0.0262551
sp|Q99733|NP1L4_HUMAN	Q99733	Nucleosome assembly protein 1-like 4	8	FALSE	FALSE	BEpC_AB051	BEpC	C	126	light	12.694	325779	18.2036		0.0262481
sp|Q9BZQ8|NIBA1_HUMAN	Q9BZQ8	Protein Niban 1	18	FALSE	FALSE	BEpC_AB051	BEpC	C	126	light	12.6907	324723	18.1989		0.0262413
sp|P49840|GSK3A_HUMAN	P49840	Glycogen synthase kinase-3 alpha	6	FALSE	FALSE	BEpC_AB051	BEpC	C	126	light	12.6888	324112	18.1962		0.0262374
sp|Q92504|S39A7_HUMAN	Q92504	Zinc transporter SLC39A7	2	FALSE	FALSE	BEpC_AB051	BEpC	C	126	light	12.6884	323984	18.1957		0.0262366
sp|Q9UM22|EPDR1_HUMAN	Q9UM22	Mammalian ependymin-related protein 1	3	FALSE	FALSE	BEpC_AB051	BEpC	C	126	light	12.687	323530	18.1936		0.0262336
sp|Q6UXI9|NPNT_HUMAN	Q6UXI9	Nephronectin	5	FALSE	FALSE	BEpC_AB051	BEpC	C	126	light	12.686	323197	18.1922		0.0262315
sp|P51553|IDH3G_HUMAN	P51553	Isocitrate dehydrogenase [NAD] subunit gamma, mitochondrial	5	FALSE	FALSE	BEpC_AB051	BEpC	C	126	light	12.6851	322911	18.1909		0.0262297
sp|Q6IQ22|RAB12_HUMAN	Q6IQ22	Ras-related protein Rab-12	3	FALSE	FALSE	BEpC_AB051	BEpC	C	126	light	12.6849	322827	18.1905		0.0262291
sp|Q9HA64|KT3K_HUMAN	Q9HA64	Ketosamine-3-kinase	4	FALSE	FALSE	BEpC_AB051	BEpC	C	126	light	12.6837	322434	18.1887		0.0262266
sp|O14744|ANM5_HUMAN	O14744	Protein arginine N-methyltransferase 5	11	FALSE	FALSE	BEpC_AB051	BEpC	C	126	light	12.6835	322371	18.1885		0.0262262
sp|O15484|CAN5_HUMAN	O15484	Calpain-5	15	FALSE	FALSE	BEpC_AB051	BEpC	C	126	light	12.6834	322364	18.1884		0.0262261
sp|O43852|CALU_HUMAN	O43852	Calumenin	15	FALSE	FALSE	BEpC_AB051	BEpC	C	126	light	12.6829	322185	18.1876		0.026225
sp|P17612|KAPCA_HUMAN	P17612	cAMP-dependent protein kinase catalytic subunit alpha	13	FALSE	FALSE	BEpC_AB051	BEpC	C	126	light	12.6825	322063	18.1871		0.0262242
sp|P26640|SYVC_HUMAN	P26640	Valine--tRNA ligase	32	FALSE	FALSE	BEpC_AB051	BEpC	C	126	light	12.6814	321694	18.1854		0.0262218
sp|P52434|RPAB3_HUMAN	P52434	DNA-directed RNA polymerases I, II, and III subunit RPABC3	2	FALSE	FALSE	BEpC_AB051	BEpC	C	126	light	12.6794	321079	18.1827		0.0262178
sp|Q96DB5|RMD1_HUMAN	Q96DB5	Regulator of microtubule dynamics protein 1	6	FALSE	FALSE	BEpC_AB051	BEpC	C	126	light	12.6791	320954	18.1821		0.026217
sp|Q96IJ6|GMPPA_HUMAN	Q96IJ6	Mannose-1-phosphate guanyltransferase alpha	10	FALSE	FALSE	BEpC_AB051	BEpC	C	126	light	12.6782	320677	18.1809		0.0262152
sp|Q9GZS3|SKI8_HUMAN	Q9GZS3	Superkiller complex protein 8	5	FALSE	FALSE	BEpC_AB051	BEpC	C	126	light	12.6765	320122	18.1784		0.0262116
sp|Q99961|SH3G1_HUMAN	Q99961	Endophilin-A2	13	FALSE	FALSE	BEpC_AB051	BEpC	C	126	light	12.6756	319842	18.1771		0.0262098
sp|P26440|IVD_HUMAN	P26440	Isovaleryl-CoA dehydrogenase, mitochondrial	6	FALSE	FALSE	BEpC_AB051	BEpC	C	126	light	12.6751	319691	18.1764		0.0262088
sp|O14562|UBFD1_HUMAN	O14562	Ubiquitin domain-containing protein UBFD1	5	FALSE	FALSE	BEpC_AB051	BEpC	C	126	light	12.6734	319157	18.174		0.0262053
sp|P62316|SMD2_HUMAN	P62316	Small nuclear ribonucleoprotein Sm D2	4	FALSE	FALSE	BEpC_AB051	BEpC	C	126	light	12.672	318711	18.172		0.0262024
sp|Q13148|TADBP_HUMAN	Q13148	TAR DNA-binding protein 43	5	FALSE	FALSE	BEpC_AB051	BEpC	C	126	light	12.6715	318541	18.1712		0.0262013
sp|O60831|PRAF2_HUMAN	O60831	PRA1 family protein 2	2	FALSE	FALSE	BEpC_AB051	BEpC	C	126	light	12.6703	318144	18.1694		0.0261987
sp|O94804|STK10_HUMAN	O94804	Serine/threonine-protein kinase 10	26	FALSE	FALSE	BEpC_AB051	BEpC	C	126	light	12.6699	318024	18.1689		0.0261979
sp|O75355|ENTP3_HUMAN	O75355	Ectonucleoside triphosphate diphosphohydrolase 3	5	FALSE	FALSE	BEpC_AB051	BEpC	C	126	light	12.6691	317766	18.1677		0.0261962
sp|P41240|CSK_HUMAN	P41240	Tyrosine-protein kinase CSK	10	FALSE	FALSE	BEpC_AB051	BEpC	C	126	light	12.6689	317718	18.1675		0.0261959
sp|O00303|EIF3F_HUMAN	O00303	Eukaryotic translation initiation factor 3 subunit F	6	FALSE	FALSE	BEpC_AB051	BEpC	C	126	light	12.6688	317687	18.1673		0.0261957
sp|Q99720|SGMR1_HUMAN	Q99720	Sigma non-opioid intracellular receptor 1	2	FALSE	FALSE	BEpC_AB051	BEpC	C	126	light	12.6685	317577	18.1668		0.026195
sp|P00533|EGFR_HUMAN	P00533	Epidermal growth factor receptor	8	FALSE	FALSE	BEpC_AB051	BEpC	C	126	light	12.6674	317223	18.1652		0.0261927
sp|P06730|IF4E_HUMAN	P06730	Eukaryotic translation initiation factor 4E	5	FALSE	FALSE	BEpC_AB051	BEpC	C	126	light	12.6654	316592	18.1624		0.0261886
sp|Q14166|TTL12_HUMAN	Q14166	Tubulin--tyrosine ligase-like protein 12	6	FALSE	FALSE	BEpC_AB051	BEpC	C	126	light	12.6632	315914	18.1593		0.0261841
sp|Q13275|SEM3F_HUMAN	Q13275	Semaphorin-3F	19	FALSE	FALSE	BEpC_AB051	BEpC	C	126	light	12.6624	315657	18.1581		0.0261824
sp|P35475|IDUA_HUMAN	P35475	Alpha-L-iduronidase	17	FALSE	FALSE	BEpC_AB051	BEpC	C	126	light	12.6624	315657	18.1581		0.0261824
sp|Q86UD1|OAF_HUMAN	Q86UD1	Out at first protein homolog	4	FALSE	FALSE	BEpC_AB051	BEpC	C	126	light	12.6611	315255	18.1563		0.0261797
sp|Q9BV40|VAMP8_HUMAN	Q9BV40	Vesicle-associated membrane protein 8	3	FALSE	FALSE	BEpC_AB051	BEpC	C	126	light	12.6584	314390	18.1523		0.026174
sp|P04844|RPN2_HUMAN	P04844	Dolichyl-diphosphooligosaccharide--protein glycosyltransferase subunit 2	10	FALSE	FALSE	BEpC_AB051	BEpC	C	126	light	12.6578	314210	18.1515		0.0261728
sp|P22695|QCR2_HUMAN	P22695	Cytochrome b-c1 complex subunit 2, mitochondrial	16	FALSE	FALSE	BEpC_AB051	BEpC	C	126	light	12.6578	314201	18.1514		0.0261728
sp|Q99442|SEC62_HUMAN	Q99442	Translocation protein SEC62	4	FALSE	FALSE	BEpC_AB051	BEpC	C	126	light	12.6578	314192	18.1514		0.0261727
sp|P30419|NMT1_HUMAN	P30419	Glycylpeptide N-tetradecanoyltransferase 1	9	FALSE	FALSE	BEpC_AB051	BEpC	C	126	light	12.657	313959	18.1503		0.0261712
sp|O14933|UB2L6_HUMAN	O14933	Ubiquitin/ISG15-conjugating enzyme E2 L6	4	FALSE	FALSE	BEpC_AB051	BEpC	C	126	light	12.6567	313874	18.1499		0.0261706
sp|P12273|PIP_HUMAN	P12273	Prolactin-inducible protein	5	FALSE	FALSE	BEpC_AB051	BEpC	C	126	light	12.6549	313291	18.1472		0.0261667
sp|Q14563|SEM3A_HUMAN	Q14563	Semaphorin-3A	14	FALSE	FALSE	BEpC_AB051	BEpC	C	126	light	12.6544	313151	18.1466		0.0261658
sp|P45877|PPIC_HUMAN	P45877	Peptidyl-prolyl cis-trans isomerase C	6	FALSE	FALSE	BEpC_AB051	BEpC	C	126	light	12.6544	313148	18.1466		0.0261658
sp|P50453|SPB9_HUMAN	P50453	Serpin B9	14	FALSE	FALSE	BEpC_AB051	BEpC	C	126	light	12.6541	313040	18.1461		0.0261651
sp|O75323|NIPS2_HUMAN	O75323	Protein NipSnap homolog 2	3	FALSE	FALSE	BEpC_AB051	BEpC	C	126	light	12.6535	312846	18.1452		0.0261638
sp|Q9P035|HACD3_HUMAN	Q9P035	Very-long-chain (3R)-3-hydroxyacyl-CoA dehydratase 3	4	FALSE	FALSE	BEpC_AB051	BEpC	C	126	light	12.6533	312808	18.145		0.0261635
sp|O76054|S14L2_HUMAN	O76054	SEC14-like protein 2	10	FALSE	FALSE	BEpC_AB051	BEpC	C	126	light	12.653	312711	18.1446		0.0261629
sp|Q9NYL9|TMOD3_HUMAN	Q9NYL9	Tropomodulin-3	13	FALSE	FALSE	BEpC_AB051	BEpC	C	126	light	12.6523	312488	18.1435		0.0261614
sp|Q12979|ABR_HUMAN	Q12979	Active breakpoint cluster region-related protein	8	FALSE	FALSE	BEpC_AB051	BEpC	C	126	light	12.6515	312217	18.1423		0.0261596
sp|Q9BTW9|TBCD_HUMAN	Q9BTW9	Tubulin-specific chaperone D	9	FALSE	FALSE	BEpC_AB051	BEpC	C	126	light	12.6491	311495	18.1389		0.0261548
sp|Q15008|PSMD6_HUMAN	Q15008	26S proteasome non-ATPase regulatory subunit 6	14	FALSE	FALSE	BEpC_AB051	BEpC	C	126	light	12.6476	311007	18.1367		0.0261515
sp|Q9P2E9|RRBP1_HUMAN	Q9P2E9	Ribosome-binding protein 1	96	FALSE	FALSE	BEpC_AB051	BEpC	C	126	light	12.6473	310926	18.1363		0.026151
sp|Q15366|PCBP2_HUMAN	Q15366	Poly(rC)-binding protein 2	3	FALSE	FALSE	BEpC_AB051	BEpC	C	126	light	12.6465	310687	18.1352		0.0261494
sp|P00492|HPRT_HUMAN	P00492	Hypoxanthine-guanine phosphoribosyltransferase	4	FALSE	FALSE	BEpC_AB051	BEpC	C	126	light	12.6464	310643	18.135		0.0261491
sp|Q13131|AAPK1_HUMAN	Q13131	5'-AMP-activated protein kinase catalytic subunit alpha-1	9	FALSE	FALSE	BEpC_AB051	BEpC	C	126	light	12.6459	310477	18.1342		0.026148
sp|Q99523|SORT_HUMAN	Q99523	Sortilin	3	FALSE	FALSE	BEpC_AB051	BEpC	C	126	light	12.645	310223	18.133		0.0261463
sp|Q9UGI8|TES_HUMAN	Q9UGI8	Testin	18	FALSE	FALSE	BEpC_AB051	BEpC	C	126	light	12.6447	310107	18.1325		0.0261455
sp|Q92692|NECT2_HUMAN	Q92692	Nectin-2	7	FALSE	FALSE	BEpC_AB051	BEpC	C	126	light	12.6427	309489	18.1296		0.0261413
sp|O60884|DNJA2_HUMAN	O60884	DnaJ homolog subfamily A member 2	7	FALSE	FALSE	BEpC_AB051	BEpC	C	126	light	12.6417	309196	18.1283		0.0261394
sp|Q86X55|CARM1_HUMAN	Q86X55	Histone-arginine methyltransferase CARM1	7	FALSE	FALSE	BEpC_AB051	BEpC	C	126	light	12.641	308981	18.1273		0.0261379
sp|P57088|TMM33_HUMAN	P57088	Transmembrane protein 33	4	FALSE	FALSE	BEpC_AB051	BEpC	C	126	light	12.6406	308848	18.1266		0.026137
sp|Q9H4G0|E41L1_HUMAN	Q9H4G0	Band 4.1-like protein 1	19	FALSE	FALSE	BEpC_AB051	BEpC	C	126	light	12.6404	308792	18.1264		0.0261367
sp|Q96DR5|BPIA2_HUMAN	Q96DR5	BPI fold-containing family A member 2	4	FALSE	FALSE	BEpC_AB051	BEpC	C	126	light	12.6403	308743	18.1261		0.0261363
sp|Q9H5V8|CDCP1_HUMAN	Q9H5V8	CUB domain-containing protein 1	5	FALSE	FALSE	BEpC_AB051	BEpC	C	126	light	12.6385	308209	18.1236		0.0261327
sp|Q9BTU6|P4K2A_HUMAN	Q9BTU6	Phosphatidylinositol 4-kinase type 2-alpha	6	FALSE	FALSE	BEpC_AB051	BEpC	C	126	light	12.6371	307757	18.1215		0.0261297
sp|Q8N9U0|TAC2N_HUMAN	Q8N9U0	Tandem C2 domains nuclear protein	10	FALSE	FALSE	BEpC_AB051	BEpC	C	126	light	12.6368	307672	18.1211		0.0261291
sp|Q92743|HTRA1_HUMAN	Q92743	Serine protease HTRA1	6	FALSE	FALSE	BEpC_AB051	BEpC	C	126	light	12.6368	307667	18.1211		0.0261291
sp|P21266|GSTM3_HUMAN	P21266	Glutathione S-transferase Mu 3	2	FALSE	FALSE	BEpC_AB051	BEpC	C	126	light	12.6365	307597	18.1208		0.0261286
sp|Q9UDY2|ZO2_HUMAN	Q9UDY2	Tight junction protein ZO-2	37	FALSE	FALSE	BEpC_AB051	BEpC	C	126	light	12.6365	307597	18.1208		0.0261286
sp|Q9HAB8|PPCS_HUMAN	Q9HAB8	Phosphopantothenate--cysteine ligase	13	FALSE	FALSE	BEpC_AB051	BEpC	C	126	light	12.6363	307524	18.1204		0.0261281
sp|P20036|DPA1_HUMAN	P20036	HLA class II histocompatibility antigen, DP alpha 1 chain	2	FALSE	FALSE	BEpC_AB051	BEpC	C	126	light	12.6359	307386	18.1198		0.0261272
sp|P00918|CAH2_HUMAN	P00918	Carbonic anhydrase 2	6	FALSE	FALSE	BEpC_AB051	BEpC	C	126	light	12.6352	307192	18.1189		0.0261258
sp|O14657|TOR1B_HUMAN	O14657	Torsin-1B	4	FALSE	FALSE	BEpC_AB051	BEpC	C	126	light	12.6345	306980	18.1179		0.0261244
sp|O75911|DHRS3_HUMAN	O75911	Short-chain dehydrogenase/reductase 3	4	FALSE	FALSE	BEpC_AB051	BEpC	C	126	light	12.6338	306746	18.1168		0.0261228
sp|O00487|PSDE_HUMAN	O00487	26S proteasome non-ATPase regulatory subunit 14	11	FALSE	FALSE	BEpC_AB051	BEpC	C	126	light	12.633	306518	18.1157		0.0261213
sp|P11234|RALB_HUMAN	P11234	Ras-related protein Ral-B	11	FALSE	FALSE	BEpC_AB051	BEpC	C	126	light	12.6322	306262	18.1145		0.0261195
sp|Q92485|ASM3B_HUMAN	Q92485	Acid sphingomyelinase-like phosphodiesterase 3b	9	FALSE	FALSE	BEpC_AB051	BEpC	C	126	light	12.6321	306241	18.1144		0.0261194
sp|Q9UH65|SWP70_HUMAN	Q9UH65	Switch-associated protein 70	28	FALSE	FALSE	BEpC_AB051	BEpC	C	126	light	12.6315	306045	18.1135		0.0261181
sp|P17050|NAGAB_HUMAN	P17050	Alpha-N-acetylgalactosaminidase	6	FALSE	FALSE	BEpC_AB051	BEpC	C	126	light	12.631	305891	18.1128		0.026117
sp|Q16698|DECR_HUMAN	Q16698	2,4-dienoyl-CoA reductase [(3E)-enoyl-CoA-producing], mitochondrial	11	FALSE	FALSE	BEpC_AB051	BEpC	C	126	light	12.63	305577	18.1113		0.0261149
sp|Q3LXA3|TKFC_HUMAN	Q3LXA3	Triokinase/FMN cyclase	13	FALSE	FALSE	BEpC_AB051	BEpC	C	126	light	12.6289	305257	18.1098		0.0261127
sp|O75396|SC22B_HUMAN	O75396	Vesicle-trafficking protein SEC22b	5	FALSE	FALSE	BEpC_AB051	BEpC	C	126	light	12.6287	305196	18.1095		0.0261123
sp|P04440|DPB1_HUMAN	P04440	HLA class II histocompatibility antigen, DP beta 1 chain	2	FALSE	FALSE	BEpC_AB051	BEpC	C	126	light	12.6282	305053	18.1088		0.0261113
sp|Q14232|EI2BA_HUMAN	Q14232	Translation initiation factor eIF-2B subunit alpha	3	FALSE	FALSE	BEpC_AB051	BEpC	C	126	light	12.628	304981	18.1085		0.0261108
sp|Q9GZP8|IMUP_HUMAN	Q9GZP8	Immortalization up-regulated protein	4	FALSE	FALSE	BEpC_AB051	BEpC	C	126	light	12.6272	304730	18.1073		0.0261091
sp|Q86UK0|ABCAC_HUMAN	Q86UK0	Glucosylceramide transporter ABCA12	3	FALSE	FALSE	BEpC_AB051	BEpC	C	126	light	12.6271	304692	18.1071		0.0261088
sp|O95352|ATG7_HUMAN	O95352	Ubiquitin-like modifier-activating enzyme ATG7	6	FALSE	FALSE	BEpC_AB051	BEpC	C	126	light	12.6266	304560	18.1065		0.0261079
sp|Q7Z6K5|ARPIN_HUMAN	Q7Z6K5	Arpin	5	FALSE	FALSE	BEpC_AB051	BEpC	C	126	light	12.6265	304533	18.1063		0.0261078
sp|Q9BSJ8|ESYT1_HUMAN	Q9BSJ8	Extended synaptotagmin-1	11	FALSE	FALSE	BEpC_AB051	BEpC	C	126	light	12.6255	304203	18.1048		0.0261055
sp|Q99829|CPNE1_HUMAN	Q99829	Copine-1	8	FALSE	FALSE	BEpC_AB051	BEpC	C	126	light	12.6254	304188	18.1047		0.0261054
sp|P60953|CDC42_HUMAN	P60953	Cell division control protein 42 homolog	7	FALSE	FALSE	BEpC_AB051	BEpC	C	126	light	12.6253	304145	18.1045		0.0261051
sp|P53007|TXTP_HUMAN	P53007	Tricarboxylate transport protein, mitochondrial	7	FALSE	FALSE	BEpC_AB051	BEpC	C	126	light	12.6246	303944	18.1035		0.0261037
sp|P30411|BKRB2_HUMAN	P30411	B2 bradykinin receptor	2	FALSE	FALSE	BEpC_AB051	BEpC	C	126	light	12.6231	303487	18.1014		0.0261006
sp|P18564|ITB6_HUMAN	P18564	Integrin beta-6	4	FALSE	FALSE	BEpC_AB051	BEpC	C	126	light	12.623	303453	18.1012		0.0261004
sp|Q9UHB6|LIMA1_HUMAN	Q9UHB6	LIM domain and actin-binding protein 1	36	FALSE	FALSE	BEpC_AB051	BEpC	C	126	light	12.6179	301921	18.0939		0.0260898
sp|P51659|DHB4_HUMAN	P51659	Peroxisomal multifunctional enzyme type 2	26	FALSE	FALSE	BEpC_AB051	BEpC	C	126	light	12.6178	301872	18.0937		0.0260895
sp|O43505|B4GA1_HUMAN	O43505	Beta-1,4-glucuronyltransferase 1	6	FALSE	FALSE	BEpC_AB051	BEpC	C	126	light	12.6172	301692	18.0928		0.0260883
sp|Q13637|RAB32_HUMAN	Q13637	Ras-related protein Rab-32	3	FALSE	FALSE	BEpC_AB051	BEpC	C	126	light	12.6171	301661	18.0927		0.0260881
sp|Q13243|SRSF5_HUMAN	Q13243	Serine/arginine-rich splicing factor 5	2	FALSE	FALSE	BEpC_AB051	BEpC	C	126	light	12.6162	301397	18.0914		0.0260862
sp|Q9UBF2|COPG2_HUMAN	Q9UBF2	Coatomer subunit gamma-2	10	FALSE	FALSE	BEpC_AB051	BEpC	C	126	light	12.6151	301074	18.0899		0.026084
sp|P52888|THOP1_HUMAN	P52888	Thimet oligopeptidase	16	FALSE	FALSE	BEpC_AB051	BEpC	C	126	light	12.6145	300905	18.089		0.0260828
sp|Q96I15|SCLY_HUMAN	Q96I15	Selenocysteine lyase	4	FALSE	FALSE	BEpC_AB051	BEpC	C	126	light	12.6131	300456	18.0869		0.0260797
sp|Q13325|IFIT5_HUMAN	Q13325	Interferon-induced protein with tetratricopeptide repeats 5	3	FALSE	FALSE	BEpC_AB051	BEpC	C	126	light	12.6126	300322	18.0862		0.0260788
sp|P52294|IMA5_HUMAN	P52294	Importin subunit alpha-5	6	FALSE	FALSE	BEpC_AB051	BEpC	C	126	light	12.6115	299989	18.0846		0.0260765
sp|P30519|HMOX2_HUMAN	P30519	Heme oxygenase 2	3	FALSE	FALSE	BEpC_AB051	BEpC	C	126	light	12.6112	299903	18.0842		0.0260759
sp|Q13444|ADA15_HUMAN	Q13444	Disintegrin and metalloproteinase domain-containing protein 15	5	FALSE	FALSE	BEpC_AB051	BEpC	C	126	light	12.6112	299902	18.0842		0.0260759
sp|O95602|RPA1_HUMAN	O95602	DNA-directed RNA polymerase I subunit RPA1	2	FALSE	FALSE	BEpC_AB051	BEpC	C	126	light	12.6112	299897	18.0842		0.0260759
sp|Q9UL25|RAB21_HUMAN	Q9UL25	Ras-related protein Rab-21	5	FALSE	FALSE	BEpC_AB051	BEpC	C	126	light	12.6108	299770	18.0836		0.026075
sp|O95573|ACSL3_HUMAN	O95573	Fatty acid CoA ligase Acsl3	8	FALSE	FALSE	BEpC_AB051	BEpC	C	126	light	12.6091	299268	18.0812		0.0260715
sp|Q92900|RENT1_HUMAN	Q92900	Regulator of nonsense transcripts 1	19	FALSE	FALSE	BEpC_AB051	BEpC	C	126	light	12.6091	299256	18.0811		0.0260714
sp|Q13347|EIF3I_HUMAN	Q13347	Eukaryotic translation initiation factor 3 subunit I	8	FALSE	FALSE	BEpC_AB051	BEpC	C	126	light	12.609	299245	18.0811		0.0260713
sp|P05154|IPSP_HUMAN	P05154	Plasma serine protease inhibitor	7	FALSE	FALSE	BEpC_AB051	BEpC	C	126	light	12.6086	299119	18.0805		0.0260704
sp|O75935|DCTN3_HUMAN	O75935	Dynactin subunit 3	9	FALSE	FALSE	BEpC_AB051	BEpC	C	126	light	12.6085	299104	18.0804		0.0260703
sp|Q9Y2E5|MA2B2_HUMAN	Q9Y2E5	Epididymis-specific alpha-mannosidase	12	FALSE	FALSE	BEpC_AB051	BEpC	C	126	light	12.6076	298818	18.079		0.0260684
sp|P51159|RB27A_HUMAN	P51159	Ras-related protein Rab-27A	6	FALSE	FALSE	BEpC_AB051	BEpC	C	126	light	12.6073	298728	18.0786		0.0260677
sp|P01040|CYTA_HUMAN	P01040	Cystatin-A	7	FALSE	FALSE	BEpC_AB051	BEpC	C	126	light	12.6061	298360	18.0768		0.0260652
sp|P07093|GDN_HUMAN	P07093	Glia-derived nexin	14	FALSE	FALSE	BEpC_AB051	BEpC	C	126	light	12.606	298340	18.0767		0.026065
sp|Q8IXK2|GLT12_HUMAN	Q8IXK2	Polypeptide N-acetylgalactosaminyltransferase 12	13	FALSE	FALSE	BEpC_AB051	BEpC	C	126	light	12.6043	297836	18.0743		0.0260615
sp|Q8TCJ2|STT3B_HUMAN	Q8TCJ2	Dolichyl-diphosphooligosaccharide--protein glycosyltransferase subunit STT3B	9	FALSE	FALSE	BEpC_AB051	BEpC	C	126	light	12.6026	297339	18.0718		0.026058
sp|P49903|SPS1_HUMAN	P49903	Selenide, water dikinase 1	3	FALSE	FALSE	BEpC_AB051	BEpC	C	126	light	12.6025	297288	18.0716		0.0260577
sp|Q9Y230|RUVB2_HUMAN	Q9Y230	RuvB-like 2	23	FALSE	FALSE	BEpC_AB051	BEpC	C	126	light	12.6024	297262	18.0715		0.0260575
sp|O14792|HS3S1_HUMAN	O14792	Heparan sulfate glucosamine 3-O-sulfotransferase 1	9	FALSE	FALSE	BEpC_AB051	BEpC	C	126	light	12.6019	297115	18.0708		0.0260565
sp|Q68BL7|OLM2A_HUMAN	Q68BL7	Olfactomedin-like protein 2A	7	FALSE	FALSE	BEpC_AB051	BEpC	C	126	light	12.6011	296895	18.0697		0.0260549
sp|O43639|NCK2_HUMAN	O43639	Cytoplasmic protein NCK2	4	FALSE	FALSE	BEpC_AB051	BEpC	C	126	light	12.6002	296628	18.0684		0.0260531
sp|Q15102|PA1B3_HUMAN	Q15102	Platelet-activating factor acetylhydrolase IB subunit alpha1	8	FALSE	FALSE	BEpC_AB051	BEpC	C	126	light	12.5999	296522	18.0679		0.0260523
sp|P22102|PUR2_HUMAN	P22102	Trifunctional purine biosynthetic protein adenosine-3	19	FALSE	FALSE	BEpC_AB051	BEpC	C	126	light	12.5996	296439	18.0675		0.0260517
sp|Q02252|MMSA_HUMAN	Q02252	Methylmalonate-semialdehyde dehydrogenase [acylating], mitochondrial	7	FALSE	FALSE	BEpC_AB051	BEpC	C	126	light	12.5983	296050	18.0656		0.026049
sp|Q16401|PSMD5_HUMAN	Q16401	26S proteasome non-ATPase regulatory subunit 5	11	FALSE	FALSE	BEpC_AB051	BEpC	C	126	light	12.5965	295537	18.0631		0.0260454
sp|P50225|ST1A1_HUMAN	P50225	Sulfotransferase 1A1	8	FALSE	FALSE	BEpC_AB051	BEpC	C	126	light	12.5964	295496	18.0629		0.0260451
sp|P42126|ECI1_HUMAN	P42126	Enoyl-CoA delta isomerase 1, mitochondrial	7	FALSE	FALSE	BEpC_AB051	BEpC	C	126	light	12.596	295370	18.0623		0.0260442
sp|P43243|MATR3_HUMAN	P43243	Matrin-3	23	FALSE	FALSE	BEpC_AB051	BEpC	C	126	light	12.5958	295308	18.062		0.0260438
sp|O00244|ATOX1_HUMAN	O00244	Copper transport protein ATOX1	2	FALSE	FALSE	BEpC_AB051	BEpC	C	126	light	12.5949	295060	18.0607		0.026042
sp|P16671|CD36_HUMAN	P16671	Platelet glycoprotein 4	5	FALSE	FALSE	BEpC_AB051	BEpC	C	126	light	12.5947	294988	18.0604		0.0260415
sp|O75964|ATP5L_HUMAN	O75964	ATP synthase subunit g, mitochondrial	4	FALSE	FALSE	BEpC_AB051	BEpC	C	126	light	12.5944	294908	18.06		0.026041
sp|P04233|HG2A_HUMAN	P04233	HLA class II histocompatibility antigen gamma chain	4	FALSE	FALSE	BEpC_AB051	BEpC	C	126	light	12.5942	294829	18.0596		0.0260404
sp|Q9Y6Q5|AP1M2_HUMAN	Q9Y6Q5	AP-1 complex subunit mu-2	11	FALSE	FALSE	BEpC_AB051	BEpC	C	126	light	12.5929	294446	18.0577		0.0260377
sp|Q5SSJ5|HP1B3_HUMAN	Q5SSJ5	Heterochromatin protein 1-binding protein 3	12	FALSE	FALSE	BEpC_AB051	BEpC	C	126	light	12.5916	294069	18.0559		0.026035
sp|O00743|PPP6_HUMAN	O00743	Serine/threonine-protein phosphatase 6 catalytic subunit	8	FALSE	FALSE	BEpC_AB051	BEpC	C	126	light	12.5914	294012	18.0556		0.0260346
sp|P17301|ITA2_HUMAN	P17301	Integrin alpha-2	18	FALSE	FALSE	BEpC_AB051	BEpC	C	126	light	12.5911	293924	18.0552		0.026034
sp|O00429|DNM1L_HUMAN	O00429	Dynamin-1-like protein	16	FALSE	FALSE	BEpC_AB051	BEpC	C	126	light	12.5903	293685	18.054		0.0260323
sp|P05165|PCCA_HUMAN	P05165	Propionyl-CoA carboxylase alpha chain, mitochondrial	7	FALSE	FALSE	BEpC_AB051	BEpC	C	126	light	12.5902	293654	18.0539		0.0260321
sp|O14791|APOL1_HUMAN	O14791	Apolipoprotein L1	4	FALSE	FALSE	BEpC_AB051	BEpC	C	126	light	12.5899	293566	18.0534		0.0260315
sp|P41091|IF2G_HUMAN	P41091	Eukaryotic translation initiation factor 2 subunit 3	13	FALSE	FALSE	BEpC_AB051	BEpC	C	126	light	12.5891	293343	18.0523		0.0260299
sp|Q9BPW9|DHRS9_HUMAN	Q9BPW9	Dehydrogenase/reductase SDR family member 9	11	FALSE	FALSE	BEpC_AB051	BEpC	C	126	light	12.5885	293170	18.0515		0.0260287
sp|O95470|SGPL1_HUMAN	O95470	Sphingosine-1-phosphate lyase 1	12	FALSE	FALSE	BEpC_AB051	BEpC	C	126	light	12.5885	293153	18.0514		0.0260285
sp|P33176|KINH_HUMAN	P33176	Kinesin-1 heavy chain	42	FALSE	FALSE	BEpC_AB051	BEpC	C	126	light	12.5879	292987	18.0506		0.0260274
sp|Q2WGJ9|FR1L6_HUMAN	Q2WGJ9	Fer-1-like protein 6	54	FALSE	FALSE	BEpC_AB051	BEpC	C	126	light	12.5858	292386	18.0476		0.0260231
sp|Q9Y6E2|5MP1_HUMAN	Q9Y6E2	eIF5-mimic protein 1	8	FALSE	FALSE	BEpC_AB051	BEpC	C	126	light	12.5853	292225	18.0468		0.0260219
sp|Q9P0V3|SH3B4_HUMAN	Q9P0V3	SH3 domain-binding protein 4	24	FALSE	FALSE	BEpC_AB051	BEpC	C	126	light	12.5849	292115	18.0463		0.0260212
sp|Q8TDQ7|GNPI2_HUMAN	Q8TDQ7	Glucosamine-6-phosphate isomerase 2	2	FALSE	FALSE	BEpC_AB051	BEpC	C	126	light	12.5846	292024	18.0458		0.0260205
sp|P10321|HLAC_HUMAN	P10321	HLA class I histocompatibility antigen, C alpha chain	8	FALSE	FALSE	BEpC_AB051	BEpC	C	126	light	12.5845	292007	18.0457		0.0260204
sp|P22304|IDS_HUMAN	P22304	Iduronate 2-sulfatase	6	FALSE	FALSE	BEpC_AB051	BEpC	C	126	light	12.584	291837	18.0449		0.0260192
sp|P11182|ODB2_HUMAN	P11182	Lipoamide acyltransferase component of branched-chain alpha-keto acid dehydrogenase complex, mitochondrial	7	FALSE	FALSE	BEpC_AB051	BEpC	C	126	light	12.5839	291813	18.0448		0.026019
sp|Q16555|DPYL2_HUMAN	Q16555	Dihydropyrimidinase-related protein 2	7	FALSE	FALSE	BEpC_AB051	BEpC	C	126	light	12.5831	291596	18.0437		0.0260175
sp|Q02978|M2OM_HUMAN	Q02978	Mitochondrial 2-oxoglutarate/malate carrier protein	10	FALSE	FALSE	BEpC_AB051	BEpC	C	126	light	12.5823	291366	18.0426		0.0260158
sp|P63098|CANB1_HUMAN	P63098	Calcineurin subunit B type 1	3	FALSE	FALSE	BEpC_AB051	BEpC	C	126	light	12.5822	291319	18.0423		0.0260155
sp|Q9Y5K6|CD2AP_HUMAN	Q9Y5K6	CD2-associated protein	16	FALSE	FALSE	BEpC_AB051	BEpC	C	126	light	12.5814	291088	18.0412		0.0260138
sp|Q9UJZ1|STML2_HUMAN	Q9UJZ1	Stomatin-like protein 2, mitochondrial	6	FALSE	FALSE	BEpC_AB051	BEpC	C	126	light	12.5797	290607	18.0388		0.0260104
sp|O60763|USO1_HUMAN	O60763	General vesicular transport factor p115	21	FALSE	FALSE	BEpC_AB051	BEpC	C	126	light	12.5785	290257	18.0371		0.0260079
sp|O00401|WASL_HUMAN	O00401	Actin nucleation-promoting factor WASL	9	FALSE	FALSE	BEpC_AB051	BEpC	C	126	light	12.5777	290026	18.0359		0.0260062
sp|P16949|STMN1_HUMAN	P16949	Stathmin	15	FALSE	FALSE	BEpC_AB051	BEpC	C	126	light	12.5775	289963	18.0356		0.0260058
sp|P48739|PIPNB_HUMAN	P48739	Phosphatidylinositol transfer protein beta isoform	18	FALSE	FALSE	BEpC_AB051	BEpC	C	126	light	12.577	289810	18.0348		0.0260047
sp|P32322|P5CR1_HUMAN	P32322	Pyrroline-5-carboxylate reductase 1, mitochondrial	2	FALSE	FALSE	BEpC_AB051	BEpC	C	126	light	12.5769	289800	18.0348		0.0260046
sp|Q14978|NOLC1_HUMAN	Q14978	Nucleolar and coiled-body phosphoprotein 1	11	FALSE	FALSE	BEpC_AB051	BEpC	C	126	light	12.5767	289716	18.0344		0.026004
sp|P50281|MMP14_HUMAN	P50281	Matrix metalloproteinase-14	13	FALSE	FALSE	BEpC_AB051	BEpC	C	126	light	12.5766	289693	18.0343		0.0260038
sp|Q12959|DLG1_HUMAN	Q12959	Disks large homolog 1	23	FALSE	FALSE	BEpC_AB051	BEpC	C	126	light	12.5749	289206	18.0318		0.0260003
sp|P29466|CASP1_HUMAN	P29466	Caspase-1	7	FALSE	FALSE	BEpC_AB051	BEpC	C	126	light	12.5748	289190	18.0318		0.0260002
sp|P78423|X3CL1_HUMAN	P78423	Fractalkine	5	FALSE	FALSE	BEpC_AB051	BEpC	C	126	light	12.5748	289170	18.0317		0.0260001
sp|Q16222|UAP1_HUMAN	Q16222	UDP-N-acetylhexosamine pyrophosphorylase	11	FALSE	FALSE	BEpC_AB051	BEpC	C	126	light	12.5743	289034	18.031		0.0259991
sp|O76061|STC2_HUMAN	O76061	Stanniocalcin-2	5	FALSE	FALSE	BEpC_AB051	BEpC	C	126	light	12.5742	289009	18.0309		0.0259989
sp|Q9NSB8|HOME2_HUMAN	Q9NSB8	Homer protein homolog 2	10	FALSE	FALSE	BEpC_AB051	BEpC	C	126	light	12.5727	288582	18.0287		0.0259959
sp|Q9Y3Z3|SAMH1_HUMAN	Q9Y3Z3	Deoxynucleoside triphosphate triphosphohydrolase SAMHD1	14	FALSE	FALSE	BEpC_AB051	BEpC	C	126	light	12.5718	288324	18.0274		0.025994
sp|Q99653|CHP1_HUMAN	Q99653	Calcineurin B homologous protein 1	7	FALSE	FALSE	BEpC_AB051	BEpC	C	126	light	12.5717	288286	18.0272		0.0259937
sp|Q9NX46|ADPRS_HUMAN	Q9NX46	ADP-ribosylhydrolase ARH3	8	FALSE	FALSE	BEpC_AB051	BEpC	C	126	light	12.5708	288024	18.0259		0.0259918
sp|Q14894|CRYM_HUMAN	Q14894	Ketimine reductase mu-crystallin	7	FALSE	FALSE	BEpC_AB051	BEpC	C	126	light	12.5693	287593	18.0238		0.0259887
sp|Q9UKS6|PACN3_HUMAN	Q9UKS6	Protein kinase C and casein kinase substrate in neurons protein 3	20	FALSE	FALSE	BEpC_AB051	BEpC	C	126	light	12.5692	287576	18.0237		0.0259886
sp|P41226|UBA7_HUMAN	P41226	Ubiquitin-like modifier-activating enzyme 7	11	FALSE	FALSE	BEpC_AB051	BEpC	C	126	light	12.569	287492	18.0233		0.025988
sp|P18283|GPX2_HUMAN	P18283	Glutathione peroxidase 2	4	FALSE	FALSE	BEpC_AB051	BEpC	C	126	light	12.5689	287475	18.0232		0.0259879
sp|P28068|DMB_HUMAN	P28068	HLA class II histocompatibility antigen, DM beta chain	4	FALSE	FALSE	BEpC_AB051	BEpC	C	126	light	12.5676	287109	18.0213		0.0259852
sp|P09972|ALDOC_HUMAN	P09972	Fructose-bisphosphate aldolase C	11	FALSE	FALSE	BEpC_AB051	BEpC	C	126	light	12.5647	286266	18.0171		0.0259791
sp|Q09327|MGAT3_HUMAN	Q09327	Beta-1,4-mannosyl-glycoprotein 4-beta-N-acetylglucosaminyltransferase	2	FALSE	FALSE	BEpC_AB051	BEpC	C	126	light	12.5639	286037	18.0159		0.0259774
sp|Q96DV4|RM38_HUMAN	Q96DV4	Large ribosomal subunit protein mL38	3	FALSE	FALSE	BEpC_AB051	BEpC	C	126	light	12.5633	285873	18.0151		0.0259762
sp|P83881|RL36A_HUMAN	P83881	Large ribosomal subunit protein eL42	5	FALSE	FALSE	BEpC_AB051	BEpC	C	126	light	12.5632	285845	18.015		0.025976
sp|O95373|IPO7_HUMAN	O95373	Importin-7	9	FALSE	FALSE	BEpC_AB051	BEpC	C	126	light	12.5624	285614	18.0138		0.0259743
sp|P52789|HXK2_HUMAN	P52789	Hexokinase-2	9	FALSE	FALSE	BEpC_AB051	BEpC	C	126	light	12.562	285511	18.0133		0.0259736
sp|Q9UJ14|GGT7_HUMAN	Q9UJ14	Glutathione hydrolase 7	3	FALSE	FALSE	BEpC_AB051	BEpC	C	126	light	12.5619	285479	18.0131		0.0259734
sp|P55809|SCOT1_HUMAN	P55809	Succinyl-CoA:3-ketoacid coenzyme A transferase 1, mitochondrial	5	FALSE	FALSE	BEpC_AB051	BEpC	C	126	light	12.5618	285439	18.0129		0.0259731
sp|Q02487|DSC2_HUMAN	Q02487	Desmocollin-2	10	FALSE	FALSE	BEpC_AB051	BEpC	C	126	light	12.5617	285407	18.0128		0.0259728
sp|Q13200|PSMD2_HUMAN	Q13200	26S proteasome non-ATPase regulatory subunit 2	26	FALSE	FALSE	BEpC_AB051	BEpC	C	126	light	12.5615	285364	18.0125		0.0259725
sp|Q9UN37|VPS4A_HUMAN	Q9UN37	Vacuolar protein sorting-associated protein 4A	12	FALSE	FALSE	BEpC_AB051	BEpC	C	126	light	12.5604	285033	18.0109		0.0259701
sp|P08842|STS_HUMAN	P08842	Steryl-sulfatase	9	FALSE	FALSE	BEpC_AB051	BEpC	C	126	light	12.5594	284758	18.0095		0.0259681
sp|Q9P2J5|SYLC_HUMAN	Q9P2J5	Leucine--tRNA ligase, cytoplasmic	26	FALSE	FALSE	BEpC_AB051	BEpC	C	126	light	12.5591	284681	18.0091		0.0259675
sp|O00232|PSD12_HUMAN	O00232	26S proteasome non-ATPase regulatory subunit 12	16	FALSE	FALSE	BEpC_AB051	BEpC	C	126	light	12.5586	284545	18.0084		0.0259665
sp|Q5SGD2|PPM1L_HUMAN	Q5SGD2	Protein phosphatase 1L	6	FALSE	FALSE	BEpC_AB051	BEpC	C	126	light	12.5586	284542	18.0084		0.0259665
sp|Q9Y3Q3|TMED3_HUMAN	Q9Y3Q3	Transmembrane emp24 domain-containing protein 3	3	FALSE	FALSE	BEpC_AB051	BEpC	C	126	light	12.558	284358	18.0074		0.0259652
sp|Q9UKM9|RALY_HUMAN	Q9UKM9	RNA-binding protein Raly	11	FALSE	FALSE	BEpC_AB051	BEpC	C	126	light	12.5579	284320	18.0073		0.0259649
sp|Q8IUC4|RHPN2_HUMAN	Q8IUC4	Rhophilin-2	13	FALSE	FALSE	BEpC_AB051	BEpC	C	126	light	12.5576	284250	18.0069		0.0259644
sp|P53041|PPP5_HUMAN	P53041	Serine/threonine-protein phosphatase 5	10	FALSE	FALSE	BEpC_AB051	BEpC	C	126	light	12.5571	284108	18.0062		0.0259633
sp|Q9NTX5|ECHD1_HUMAN	Q9NTX5	Ethylmalonyl-CoA decarboxylase	9	FALSE	FALSE	BEpC_AB051	BEpC	C	126	light	12.557	284070	18.006		0.0259631
sp|Q96MW1|CCD43_HUMAN	Q96MW1	Coiled-coil domain-containing protein 43	2	FALSE	FALSE	BEpC_AB051	BEpC	C	126	light	12.5569	284046	18.0059		0.0259629
sp|O00203|AP3B1_HUMAN	O00203	AP-3 complex subunit beta-1	27	FALSE	FALSE	BEpC_AB051	BEpC	C	126	light	12.556	283798	18.0046		0.0259611
sp|Q9Y6M1|IF2B2_HUMAN	Q9Y6M1	Insulin-like growth factor 2 mRNA-binding protein 2	13	FALSE	FALSE	BEpC_AB051	BEpC	C	126	light	12.5555	283648	18.0038		0.02596
sp|P55039|DRG2_HUMAN	P55039	Developmentally-regulated GTP-binding protein 2	5	FALSE	FALSE	BEpC_AB051	BEpC	C	126	light	12.5546	283391	18.0025		0.0259581
sp|P00973|OAS1_HUMAN	P00973	2'-5'-oligoadenylate synthase 1	2	FALSE	FALSE	BEpC_AB051	BEpC	C	126	light	12.5543	283297	18.0021		0.0259574
sp|O14786|NRP1_HUMAN	O14786	Neuropilin-1	15	FALSE	FALSE	BEpC_AB051	BEpC	C	126	light	12.554	283224	18.0017		0.0259569
sp|P53992|SC24C_HUMAN	P53992	Protein transport protein Sec24C	14	FALSE	FALSE	BEpC_AB051	BEpC	C	126	light	12.5538	283177	18.0014		0.0259565
sp|P49321|NASP_HUMAN	P49321	Nuclear autoantigenic sperm protein	7	FALSE	FALSE	BEpC_AB051	BEpC	C	126	light	12.553	282951	18.0003		0.0259549
sp|O60488|ACSL4_HUMAN	O60488	Long-chain-fatty-acid--CoA ligase 4	16	FALSE	FALSE	BEpC_AB051	BEpC	C	126	light	12.5517	282586	17.9984		0.0259522
sp|Q7Z4W1|DCXR_HUMAN	Q7Z4W1	L-xylulose reductase	7	FALSE	FALSE	BEpC_AB051	BEpC	C	126	light	12.5513	282454	17.9978		0.0259512
sp|Q9Y6R4|M3K4_HUMAN	Q9Y6R4	Mitogen-activated protein kinase kinase kinase 4	4	FALSE	FALSE	BEpC_AB051	BEpC	C	126	light	12.5504	282209	17.9965		0.0259494
sp|O43581|SYT7_HUMAN	O43581	Synaptotagmin-7	5	FALSE	FALSE	BEpC_AB051	BEpC	C	126	light	12.5502	282142	17.9962		0.0259489
sp|Q8N8N7|PTGR2_HUMAN	Q8N8N7	Prostaglandin reductase 2	6	FALSE	FALSE	BEpC_AB051	BEpC	C	126	light	12.5494	281930	17.9951		0.0259473
sp|Q9P0M6|H2AW_HUMAN	Q9P0M6	Core histone macro-H2A.2	9	FALSE	FALSE	BEpC_AB051	BEpC	C	126	light	12.5484	281656	17.9937		0.0259453
sp|P42224|STAT1_HUMAN	P42224	Signal transducer and activator of transcription 1-alpha/beta	23	FALSE	FALSE	BEpC_AB051	BEpC	C	126	light	12.5471	281283	17.9918		0.0259426
sp|P04181|OAT_HUMAN	P04181	Ornithine aminotransferase, mitochondrial	8	FALSE	FALSE	BEpC_AB051	BEpC	C	126	light	12.5471	281265	17.9917		0.0259424
sp|P14543|NID1_HUMAN	P14543	Nidogen-1	15	FALSE	FALSE	BEpC_AB051	BEpC	C	126	light	12.547	281252	17.9916		0.0259423
sp|P78504|JAG1_HUMAN	P78504	Protein jagged-1	5	FALSE	FALSE	BEpC_AB051	BEpC	C	126	light	12.5467	281169	17.9912		0.0259417
sp|Q7Z2W9|RM21_HUMAN	Q7Z2W9	Large ribosomal subunit protein bL21m	2	FALSE	FALSE	BEpC_AB051	BEpC	C	126	light	12.5463	281054	17.9906		0.0259409
sp|Q14CN2|CLCA4_HUMAN	Q14CN2	Calcium-activated chloride channel regulator 4	14	FALSE	FALSE	BEpC_AB051	BEpC	C	126	light	12.546	280975	17.9902		0.0259403
sp|P46926|GNPI1_HUMAN	P46926	Glucosamine-6-phosphate isomerase 1	7	FALSE	FALSE	BEpC_AB051	BEpC	C	126	light	12.5451	280710	17.9888		0.0259383
sp|Q15056|IF4H_HUMAN	Q15056	Eukaryotic translation initiation factor 4H	11	FALSE	FALSE	BEpC_AB051	BEpC	C	126	light	12.5443	280493	17.9877		0.0259367
sp|Q16629|SRSF7_HUMAN	Q16629	Serine/arginine-rich splicing factor 7	8	FALSE	FALSE	BEpC_AB051	BEpC	C	126	light	12.543	280127	17.9858		0.025934
sp|Q7LFX5|CHSTF_HUMAN	Q7LFX5	Carbohydrate sulfotransferase 15	7	FALSE	FALSE	BEpC_AB051	BEpC	C	126	light	12.5428	280072	17.9855		0.0259336
sp|Q13263|TIF1B_HUMAN	Q13263	Transcription intermediary factor 1-beta	22	FALSE	FALSE	BEpC_AB051	BEpC	C	126	light	12.5428	280068	17.9855		0.0259336
sp|Q8IY42|CD019_HUMAN	Q8IY42	Uncharacterized protein C4orf19	4	FALSE	FALSE	BEpC_AB051	BEpC	C	126	light	12.5416	279741	17.9838		0.0259311
sp|P49756|RBM25_HUMAN	P49756	RNA-binding protein 25	5	FALSE	FALSE	BEpC_AB051	BEpC	C	126	light	12.5414	279678	17.9835		0.0259307
sp|P19784|CSK22_HUMAN	P19784	Casein kinase II subunit alpha'	2	FALSE	FALSE	BEpC_AB051	BEpC	C	126	light	12.5411	279609	17.9831		0.0259301
sp|P13674|P4HA1_HUMAN	P13674	Prolyl 4-hydroxylase subunit alpha-1	11	FALSE	FALSE	BEpC_AB051	BEpC	C	126	light	12.5406	279448	17.9823		0.0259289
sp|P17980|PRS6A_HUMAN	P17980	26S proteasome regulatory subunit 6A	18	FALSE	FALSE	BEpC_AB051	BEpC	C	126	light	12.5403	279377	17.982		0.0259284
sp|Q14152|EIF3A_HUMAN	Q14152	Eukaryotic translation initiation factor 3 subunit A	60	FALSE	FALSE	BEpC_AB051	BEpC	C	126	light	12.5391	279035	17.9802		0.0259259
sp|P00813|ADA_HUMAN	P00813	Adenosine deaminase	12	FALSE	FALSE	BEpC_AB051	BEpC	C	126	light	12.5378	278669	17.9783		0.0259231
sp|Q9NZH0|GPC5B_HUMAN	Q9NZH0	G-protein coupled receptor family C group 5 member B	6	FALSE	FALSE	BEpC_AB051	BEpC	C	126	light	12.5373	278535	17.9776		0.0259221
sp|Q8NE86|MCU_HUMAN	Q8NE86	Calcium uniporter protein, mitochondrial	6	FALSE	FALSE	BEpC_AB051	BEpC	C	126	light	12.5367	278375	17.9768		0.0259209
sp|Q8IY47|KBTB2_HUMAN	Q8IY47	Kelch repeat and BTB domain-containing protein 2	2	FALSE	FALSE	BEpC_AB051	BEpC	C	126	light	12.5367	278358	17.9767		0.0259208
sp|O15118|NPC1_HUMAN	O15118	NPC intracellular cholesterol transporter 1	7	FALSE	FALSE	BEpC_AB051	BEpC	C	126	light	12.5366	278329	17.9765		0.0259206
sp|O14907|TX1B3_HUMAN	O14907	Tax1-binding protein 3	3	FALSE	FALSE	BEpC_AB051	BEpC	C	126	light	12.5351	277937	17.9745		0.0259177
sp|Q9UFN0|NPS3A_HUMAN	Q9UFN0	Protein NipSnap homolog 3A	3	FALSE	FALSE	BEpC_AB051	BEpC	C	126	light	12.535	277908	17.9743		0.0259174
sp|O94973|AP2A2_HUMAN	O94973	AP-2 complex subunit alpha-2	15	FALSE	FALSE	BEpC_AB051	BEpC	C	126	light	12.5344	277731	17.9734		0.0259161
sp|O15533|TPSN_HUMAN	O15533	Tapasin	3	FALSE	FALSE	BEpC_AB051	BEpC	C	126	light	12.5316	276950	17.9694		0.0259103
sp|P34949|MPI_HUMAN	P34949	Mannose-6-phosphate isomerase	3	FALSE	FALSE	BEpC_AB051	BEpC	C	126	light	12.5313	276865	17.9689		0.0259096
sp|P15924|DESP_HUMAN	P15924	Desmoplakin	149	FALSE	FALSE	BEpC_AB051	BEpC	C	126	light	12.5309	276765	17.9684		0.0259089
sp|P52788|SPSY_HUMAN	P52788	Spermine synthase	8	FALSE	FALSE	BEpC_AB051	BEpC	C	126	light	12.5293	276327	17.9661		0.0259056
sp|P13716|HEM2_HUMAN	P13716	Delta-aminolevulinic acid dehydratase	7	FALSE	FALSE	BEpC_AB051	BEpC	C	126	light	12.5284	276071	17.9648		0.0259037
sp|Q15063|POSTN_HUMAN	Q15063	Periostin	25	FALSE	FALSE	BEpC_AB051	BEpC	C	126	light	12.5284	276071	17.9648		0.0259036
sp|Q96CD0|FBXL8_HUMAN	Q96CD0	F-box/LRR-repeat protein 8	2	FALSE	FALSE	BEpC_AB051	BEpC	C	126	light	12.5281	275987	17.9643		0.025903
sp|Q15392|DHC24_HUMAN	Q15392	Delta(24)-sterol reductase	4	FALSE	FALSE	BEpC_AB051	BEpC	C	126	light	12.5265	275530	17.9619		0.0258996
sp|P50151|GBG10_HUMAN	P50151	Guanine nucleotide-binding protein G(I)/G(S)/G(O) subunit gamma-10	2	FALSE	FALSE	BEpC_AB051	BEpC	C	126	light	12.5246	275014	17.9592		0.0258957
sp|P51965|UB2E1_HUMAN	P51965	Ubiquitin-conjugating enzyme E2 E1	3	FALSE	FALSE	BEpC_AB051	BEpC	C	126	light	12.5239	274825	17.9583		0.0258942
sp|Q9BZG1|RAB34_HUMAN	Q9BZG1	Ras-related protein Rab-34	8	FALSE	FALSE	BEpC_AB051	BEpC	C	126	light	12.5232	274638	17.9573		0.0258928
sp|Q5JRX3|PREP_HUMAN	Q5JRX3	Presequence protease, mitochondrial	18	FALSE	FALSE	BEpC_AB051	BEpC	C	126	light	12.523	274594	17.957		0.0258925
sp|Q8N697|S15A4_HUMAN	Q8N697	Solute carrier family 15 member 4	2	FALSE	FALSE	BEpC_AB051	BEpC	C	126	light	12.5223	274391	17.956		0.0258909
sp|P55268|LAMB2_HUMAN	P55268	Laminin subunit beta-2	34	FALSE	FALSE	BEpC_AB051	BEpC	C	126	light	12.5213	274116	17.9545		0.0258889
sp|P21860|ERBB3_HUMAN	P21860	Receptor tyrosine-protein kinase erbB-3	3	FALSE	FALSE	BEpC_AB051	BEpC	C	126	light	12.521	274027	17.9541		0.0258882
sp|O75787|RENR_HUMAN	O75787	Renin receptor	9	FALSE	FALSE	BEpC_AB051	BEpC	C	126	light	12.5196	273659	17.9521		0.0258854
sp|P05204|HMGN2_HUMAN	P05204	Non-histone chromosomal protein HMG-17	4	FALSE	FALSE	BEpC_AB051	BEpC	C	126	light	12.5173	273015	17.9487		0.0258805
sp|O60268|K0513_HUMAN	O60268	Uncharacterized protein KIAA0513	3	FALSE	FALSE	BEpC_AB051	BEpC	C	126	light	12.5164	272763	17.9474		0.0258786
sp|Q15005|SPCS2_HUMAN	Q15005	Signal peptidase complex subunit 2	9	FALSE	FALSE	BEpC_AB051	BEpC	C	126	light	12.5158	272601	17.9465		0.0258773
sp|P41208|CETN2_HUMAN	P41208	Centrin-2	3	FALSE	FALSE	BEpC_AB051	BEpC	C	126	light	12.5152	272440	17.9457		0.0258761
sp|Q24JP5|T132A_HUMAN	Q24JP5	Transmembrane protein 132A	16	FALSE	FALSE	BEpC_AB051	BEpC	C	126	light	12.5146	272280	17.9448		0.0258749
sp|Q15067|ACOX1_HUMAN	Q15067	Peroxisomal acyl-coenzyme A oxidase 1	6	FALSE	FALSE	BEpC_AB051	BEpC	C	126	light	12.5142	272169	17.9442		0.025874
sp|Q00059|TFAM_HUMAN	Q00059	Transcription factor A, mitochondrial	2	FALSE	FALSE	BEpC_AB051	BEpC	C	126	light	12.5136	272000	17.9433		0.0258727
sp|Q1KMD3|HNRL2_HUMAN	Q1KMD3	Heterogeneous nuclear ribonucleoprotein U-like protein 2	22	FALSE	FALSE	BEpC_AB051	BEpC	C	126	light	12.5117	271496	17.9407		0.0258689
sp|P11586|C1TC_HUMAN	P11586	C-1-tetrahydrofolate synthase, cytoplasmic	23	FALSE	FALSE	BEpC_AB051	BEpC	C	126	light	12.5116	271477	17.9406		0.0258687
sp|O75643|U520_HUMAN	O75643	U5 small nuclear ribonucleoprotein 200 kDa helicase	25	FALSE	FALSE	BEpC_AB051	BEpC	C	126	light	12.5115	271447	17.9404		0.0258685
sp|P50452|SPB8_HUMAN	P50452	Serpin B8	11	FALSE	FALSE	BEpC_AB051	BEpC	C	126	light	12.5112	271372	17.94		0.0258679
sp|P14868|SYDC_HUMAN	P14868	Aspartate--tRNA ligase, cytoplasmic	23	FALSE	FALSE	BEpC_AB051	BEpC	C	126	light	12.511	271301	17.9396		0.0258674
sp|P40222|TXLNA_HUMAN	P40222	Alpha-taxilin	6	FALSE	FALSE	BEpC_AB051	BEpC	C	126	light	12.5105	271166	17.9389		0.0258664
sp|A8MXV4|NUD19_HUMAN	A8MXV4	Acyl-coenzyme A diphosphatase NUDT19	3	FALSE	FALSE	BEpC_AB051	BEpC	C	126	light	12.5102	271080	17.9385		0.0258657
sp|Q96N66|MBOA7_HUMAN	Q96N66	Lysophospholipid acyltransferase 7	6	FALSE	FALSE	BEpC_AB051	BEpC	C	126	light	12.5095	270897	17.9375		0.0258643
sp|O00399|DCTN6_HUMAN	O00399	Dynactin subunit 6	3	FALSE	FALSE	BEpC_AB051	BEpC	C	126	light	12.5091	270799	17.937		0.0258635
sp|P43005|EAA3_HUMAN	P43005	Excitatory amino acid transporter 3	3	FALSE	FALSE	BEpC_AB051	BEpC	C	126	light	12.5087	270677	17.9363		0.0258626
sp|P08729|K2C7_HUMAN	P08729	Keratin, type II cytoskeletal 7	7	FALSE	FALSE	BEpC_AB051	BEpC	C	126	light	12.5087	270675	17.9363		0.0258626
sp|Q9Y259|CHKB_HUMAN	Q9Y259	Choline/ethanolamine kinase	6	FALSE	FALSE	BEpC_AB051	BEpC	C	126	light	12.5084	270600	17.9359		0.025862
sp|P58107|EPIPL_HUMAN	P58107	Epiplakin	65	FALSE	FALSE	BEpC_AB051	BEpC	C	126	light	12.5084	270588	17.9358		0.0258619
sp|O43670|ZN207_HUMAN	O43670	BUB3-interacting and GLEBS motif-containing protein ZNF207	3	FALSE	FALSE	BEpC_AB051	BEpC	C	126	light	12.5064	270057	17.933		0.0258578
sp|Q96NY8|NECT4_HUMAN	Q96NY8	Nectin-4	12	FALSE	FALSE	BEpC_AB051	BEpC	C	126	light	12.5044	269518	17.9301		0.0258537
sp|Q16181|SEPT7_HUMAN	Q16181	Septin-7	20	FALSE	FALSE	BEpC_AB051	BEpC	C	126	light	12.5035	269291	17.9289		0.0258519
sp|Q16864|VATF_HUMAN	Q16864	V-type proton ATPase subunit F	2	FALSE	FALSE	BEpC_AB051	BEpC	C	126	light	12.5035	269284	17.9289		0.0258519
sp|O75843|AP1G2_HUMAN	O75843	AP-1 complex subunit gamma-like 2	6	FALSE	FALSE	BEpC_AB051	BEpC	C	126	light	12.5025	269000	17.9273		0.0258497
sp|Q04637|IF4G1_HUMAN	Q04637	Eukaryotic translation initiation factor 4 gamma 1	35	FALSE	FALSE	BEpC_AB051	BEpC	C	126	light	12.5024	268992	17.9273		0.0258496
sp|Q13616|CUL1_HUMAN	Q13616	Cullin-1	19	FALSE	FALSE	BEpC_AB051	BEpC	C	126	light	12.5024	268972	17.9272		0.0258495
sp|P84095|RHOG_HUMAN	P84095	Rho-related GTP-binding protein RhoG	9	FALSE	FALSE	BEpC_AB051	BEpC	C	126	light	12.5015	268750	17.926		0.0258477
sp|Q96BJ3|AIDA_HUMAN	Q96BJ3	Axin interactor, dorsalization-associated protein	8	FALSE	FALSE	BEpC_AB051	BEpC	C	126	light	12.5	268340	17.9238		0.0258446
sp|Q8N163|CCAR2_HUMAN	Q8N163	Cell cycle and apoptosis regulator protein 2	23	FALSE	FALSE	BEpC_AB051	BEpC	C	126	light	12.4997	268266	17.9234		0.025844
sp|P14384|CBPM_HUMAN	P14384	Carboxypeptidase M	10	FALSE	FALSE	BEpC_AB051	BEpC	C	126	light	12.4991	268104	17.9225		0.0258427
sp|Q15042|RB3GP_HUMAN	Q15042	Rab3 GTPase-activating protein catalytic subunit	9	FALSE	FALSE	BEpC_AB051	BEpC	C	126	light	12.4989	268051	17.9222		0.0258423
sp|Q8IZ07|AN13A_HUMAN	Q8IZ07	Ankyrin repeat domain-containing protein 13A	8	FALSE	FALSE	BEpC_AB051	BEpC	C	126	light	12.4989	268042	17.9222		0.0258423
sp|P51114|FXR1_HUMAN	P51114	RNA-binding protein FXR1	7	FALSE	FALSE	BEpC_AB051	BEpC	C	126	light	12.4984	267920	17.9215		0.0258413
sp|P62256|UBE2H_HUMAN	P62256	Ubiquitin-conjugating enzyme E2 H	4	FALSE	FALSE	BEpC_AB051	BEpC	C	126	light	12.4982	267867	17.9213		0.0258409
sp|Q08629|TICN1_HUMAN	Q08629	Testican-1	2	FALSE	FALSE	BEpC_AB051	BEpC	C	126	light	12.4956	267161	17.9174		0.0258354
sp|Q6MZZ7|CAN13_HUMAN	Q6MZZ7	Calpain-13	15	FALSE	FALSE	BEpC_AB051	BEpC	C	126	light	12.494	266719	17.9151		0.025832
sp|Q08623|HDHD1_HUMAN	Q08623	Pseudouridine-5'-phosphatase	3	FALSE	FALSE	BEpC_AB051	BEpC	C	126	light	12.493	266469	17.9137		0.02583
sp|P28482|MK01_HUMAN	P28482	Mitogen-activated protein kinase 1	10	FALSE	FALSE	BEpC_AB051	BEpC	C	126	light	12.4923	266277	17.9127		0.0258285
sp|O95299|NDUAA_HUMAN	O95299	NADH dehydrogenase [ubiquinone] 1 alpha subcomplex subunit 10, mitochondrial	6	FALSE	FALSE	BEpC_AB051	BEpC	C	126	light	12.4911	265971	17.911		0.0258261
sp|Q96CV9|OPTN_HUMAN	Q96CV9	Optineurin	17	FALSE	FALSE	BEpC_AB051	BEpC	C	126	light	12.4911	265958	17.9109		0.025826
sp|Q7Z6B0|CCD91_HUMAN	Q7Z6B0	Coiled-coil domain-containing protein 91	6	FALSE	FALSE	BEpC_AB051	BEpC	C	126	light	12.49	265667	17.9094		0.0258237
sp|Q13409|DC1I2_HUMAN	Q13409	Cytoplasmic dynein 1 intermediate chain 2	12	FALSE	FALSE	BEpC_AB051	BEpC	C	126	light	12.4899	265635	17.9092		0.0258235
sp|Q01130|SRSF2_HUMAN	Q01130	Serine/arginine-rich splicing factor 2	7	FALSE	FALSE	BEpC_AB051	BEpC	C	126	light	12.4893	265492	17.9084		0.0258224
sp|P54578|UBP14_HUMAN	P54578	Ubiquitin carboxyl-terminal hydrolase 14	22	FALSE	FALSE	BEpC_AB051	BEpC	C	126	light	12.4885	265265	17.9072		0.0258206
sp|Q8WVF1|OSCP1_HUMAN	Q8WVF1	Protein	3	FALSE	FALSE	BEpC_AB051	BEpC	C	126	light	12.4882	265183	17.9067		0.0258199
sp|P60228|EIF3E_HUMAN	P60228	Eukaryotic translation initiation factor 3 subunit E	14	FALSE	FALSE	BEpC_AB051	BEpC	C	126	light	12.4874	264969	17.9056		0.0258183
sp|Q92903|CDS1_HUMAN	Q92903	Phosphatidate cytidylyltransferase 1	2	FALSE	FALSE	BEpC_AB051	BEpC	C	126	light	12.4871	264886	17.9051		0.0258176
sp|P26368|U2AF2_HUMAN	P26368	Splicing factor U2AF 65 kDa subunit	6	FALSE	FALSE	BEpC_AB051	BEpC	C	126	light	12.4865	264745	17.9043		0.0258165
sp|Q8IZ83|A16A1_HUMAN	Q8IZ83	Aldehyde dehydrogenase family 16 member A1	10	FALSE	FALSE	BEpC_AB051	BEpC	C	126	light	12.4863	264696	17.9041		0.0258161
sp|Q9HAC8|UBTD1_HUMAN	Q9HAC8	Ubiquitin domain-containing protein 1	7	FALSE	FALSE	BEpC_AB051	BEpC	C	126	light	12.4857	264536	17.9032		0.0258149
sp|O43237|DC1L2_HUMAN	O43237	Cytoplasmic dynein 1 light intermediate chain 2	14	FALSE	FALSE	BEpC_AB051	BEpC	C	126	light	12.4851	264367	17.9023		0.0258135
sp|Q9NRY4|RHG35_HUMAN	Q9NRY4	Rho GTPase-activating protein 35	4	FALSE	FALSE	BEpC_AB051	BEpC	C	126	light	12.4847	264255	17.9017		0.0258127
sp|Q12874|SF3A3_HUMAN	Q12874	Splicing factor 3A subunit 3	5	FALSE	FALSE	BEpC_AB051	BEpC	C	126	light	12.4846	264240	17.9016		0.0258125
sp|Q5VTQ0|TT39B_HUMAN	Q5VTQ0	Tetratricopeptide repeat protein 39B	2	FALSE	FALSE	BEpC_AB051	BEpC	C	126	light	12.484	264090	17.9008		0.0258114
sp|Q9UJC5|SH3L2_HUMAN	Q9UJC5	SH3 domain-binding glutamic acid-rich-like protein 2	2	FALSE	FALSE	BEpC_AB051	BEpC	C	126	light	12.484	264077	17.9007		0.0258112
sp|P50135|HNMT_HUMAN	P50135	Histamine N-methyltransferase	11	FALSE	FALSE	BEpC_AB051	BEpC	C	126	light	12.4811	263307	17.8965		0.0258052
sp|O95747|OXSR1_HUMAN	O95747	Serine/threonine-protein kinase	10	FALSE	FALSE	BEpC_AB051	BEpC	C	126	light	12.4807	263212	17.896		0.0258044
sp|O96013|PAK4_HUMAN	O96013	Serine/threonine-protein kinase PAK 4	12	FALSE	FALSE	BEpC_AB051	BEpC	C	126	light	12.4789	262739	17.8934		0.0258007
sp|P01920|DQB1_HUMAN	P01920	HLA class II histocompatibility antigen, DQ beta 1 chain	2	FALSE	FALSE	BEpC_AB051	BEpC	C	126	light	12.4784	262604	17.8926		0.0257996
sp|P55795|HNRH2_HUMAN	P55795	Heterogeneous nuclear ribonucleoprotein H2	4	FALSE	FALSE	BEpC_AB051	BEpC	C	126	light	12.4784	262590	17.8926		0.0257995
sp|Q03001|DYST_HUMAN	Q03001	Dystonin	3	FALSE	FALSE	BEpC_AB051	BEpC	C	126	light	12.4776	262406	17.8915		0.025798
sp|Q8N5I2|ARRD1_HUMAN	Q8N5I2	Arrestin domain-containing protein 1	9	FALSE	FALSE	BEpC_AB051	BEpC	C	126	light	12.4764	262086	17.8898		0.0257955
sp|Q9Y5S2|MRCKB_HUMAN	Q9Y5S2	Serine/threonine-protein kinase MRCK beta	30	FALSE	FALSE	BEpC_AB051	BEpC	C	126	light	12.4761	261989	17.8892		0.0257947
sp|Q4VNC1|AT134_HUMAN	Q4VNC1	Probable cation-transporting ATPase 13A4	5	FALSE	FALSE	BEpC_AB051	BEpC	C	126	light	12.4756	261874	17.8886		0.0257938
sp|P55854|SUMO3_HUMAN	P55854	Small ubiquitin-related modifier 3	2	FALSE	FALSE	BEpC_AB051	BEpC	C	126	light	12.4747	261642	17.8873		0.025792
sp|P84022|SMAD3_HUMAN	P84022	Mothers against decapentaplegic homolog 3	4	FALSE	FALSE	BEpC_AB051	BEpC	C	126	light	12.4733	261268	17.8853		0.025789
sp|P36969|GPX4_HUMAN	P36969	Phospholipid hydroperoxide glutathione peroxidase	9	FALSE	FALSE	BEpC_AB051	BEpC	C	126	light	12.4717	260848	17.8829		0.0257857
sp|Q9BZK7|TBL1R_HUMAN	Q9BZK7	F-box-like/WD repeat-containing protein TBL1XR1	4	FALSE	FALSE	BEpC_AB051	BEpC	C	126	light	12.4715	260786	17.8826		0.0257852
sp|P21291|CSRP1_HUMAN	P21291	Cysteine and glycine-rich protein 1	6	FALSE	FALSE	BEpC_AB051	BEpC	C	126	light	12.4713	260756	17.8824		0.0257849
sp|Q9NT62|ATG3_HUMAN	Q9NT62	Ubiquitin-like-conjugating enzyme ATG3	5	FALSE	FALSE	BEpC_AB051	BEpC	C	126	light	12.4706	260561	17.8814		0.0257834
sp|Q6ZNW5|GDPP1_HUMAN	Q6ZNW5	GDP-D-glucose phosphorylase 1	2	FALSE	FALSE	BEpC_AB051	BEpC	C	126	light	12.4697	260331	17.8801		0.0257815
sp|O75746|S2512_HUMAN	O75746	Electrogenic aspartate/glutamate antiporter SLC25A12, mitochondrial	8	FALSE	FALSE	BEpC_AB051	BEpC	C	126	light	12.4687	260072	17.8786		0.0257795
sp|Q9NZL9|MAT2B_HUMAN	Q9NZL9	Methionine adenosyltransferase 2 subunit beta	7	FALSE	FALSE	BEpC_AB051	BEpC	C	126	light	12.4682	259947	17.878		0.0257785
sp|Q08722|CD47_HUMAN	Q08722	Leukocyte surface antigen CD47	5	FALSE	FALSE	BEpC_AB051	BEpC	C	126	light	12.4676	259771	17.877		0.0257771
sp|Q9NXU5|ARL15_HUMAN	Q9NXU5	ADP-ribosylation factor-like protein 15	4	FALSE	FALSE	BEpC_AB051	BEpC	C	126	light	12.467	259630	17.8762		0.0257759
sp|P28331|NDUS1_HUMAN	P28331	NADH-ubiquinone oxidoreductase 75 kDa subunit, mitochondrial	17	FALSE	FALSE	BEpC_AB051	BEpC	C	126	light	12.467	259616	17.8761		0.0257758
sp|Q8NBF6|AVL9_HUMAN	Q8NBF6	Late secretory pathway protein AVL9 homolog	2	FALSE	FALSE	BEpC_AB051	BEpC	C	126	light	12.4669	259595	17.876		0.0257756
sp|Q9P265|DIP2B_HUMAN	Q9P265	Disco-interacting protein 2 homolog B	31	FALSE	FALSE	BEpC_AB051	BEpC	C	126	light	12.4658	259314	17.8744		0.0257734
sp|Q9UBW8|CSN7A_HUMAN	Q9UBW8	COP9 signalosome complex subunit 7a	3	FALSE	FALSE	BEpC_AB051	BEpC	C	126	light	12.465	259116	17.8733		0.0257718
sp|P16442|BGAT_HUMAN	P16442	Histo-blood group ABO system transferase	7	FALSE	FALSE	BEpC_AB051	BEpC	C	126	light	12.4646	259001	17.8727		0.0257709
sp|Q6YP21|KAT3_HUMAN	Q6YP21	Kynurenine--oxoglutarate transaminase 3	9	FALSE	FALSE	BEpC_AB051	BEpC	C	126	light	12.4636	258737	17.8712		0.0257688
sp|O95678|K2C75_HUMAN	O95678	Keratin, type II cytoskeletal 75	6	FALSE	FALSE	BEpC_AB051	BEpC	C	126	light	12.4635	258718	17.8711		0.0257686
sp|P49589|SYCC_HUMAN	P49589	Cysteine--tRNA ligase, cytoplasmic	23	FALSE	FALSE	BEpC_AB051	BEpC	C	126	light	12.4628	258534	17.8701		0.0257671
sp|P18754|RCC1_HUMAN	P18754	Regulator of chromosome condensation	6	FALSE	FALSE	BEpC_AB051	BEpC	C	126	light	12.4625	258459	17.8697		0.0257665
sp|Q9BQB6|VKOR1_HUMAN	Q9BQB6	Vitamin K epoxide reductase complex subunit 1	2	FALSE	FALSE	BEpC_AB051	BEpC	C	126	light	12.4622	258371	17.8692		0.0257658
sp|O75326|SEM7A_HUMAN	O75326	Semaphorin-7A	13	FALSE	FALSE	BEpC_AB051	BEpC	C	126	light	12.4621	258351	17.8691		0.0257656
sp|Q02218|ODO1_HUMAN	Q02218	2-oxoglutarate dehydrogenase complex component E1	12	FALSE	FALSE	BEpC_AB051	BEpC	C	126	light	12.4617	258267	17.8686		0.025765
sp|Q68CQ7|GL8D1_HUMAN	Q68CQ7	Glycosyltransferase 8 domain-containing protein 1	5	FALSE	FALSE	BEpC_AB051	BEpC	C	126	light	12.4617	258253	17.8685		0.0257649
sp|P02649|APOE_HUMAN	P02649	Apolipoprotein E	19	FALSE	FALSE	BEpC_AB051	BEpC	C	126	light	12.4594	257673	17.8653		0.0257602
sp|P48723|HSP13_HUMAN	P48723	Heat shock 70 kDa protein 13	9	FALSE	FALSE	BEpC_AB051	BEpC	C	126	light	12.4592	257609	17.8649		0.0257597
sp|Q99714|HCD2_HUMAN	Q99714	3-hydroxyacyl-CoA dehydrogenase type-2	7	FALSE	FALSE	BEpC_AB051	BEpC	C	126	light	12.4592	257600	17.8649		0.0257596
sp|Q9H939|PPIP2_HUMAN	Q9H939	Proline-serine-threonine phosphatase-interacting protein 2	6	FALSE	FALSE	BEpC_AB051	BEpC	C	126	light	12.4584	257416	17.8638		0.0257581
sp|O75534|CSDE1_HUMAN	O75534	Cold shock domain-containing protein E1	22	FALSE	FALSE	BEpC_AB051	BEpC	C	126	light	12.4579	257278	17.8631		0.025757
sp|P55735|SEC13_HUMAN	P55735	Protein SEC13 homolog	3	FALSE	FALSE	BEpC_AB051	BEpC	C	126	light	12.4574	257153	17.8624		0.025756
sp|Q9NZ32|ARP10_HUMAN	Q9NZ32	Actin-related protein 10	6	FALSE	FALSE	BEpC_AB051	BEpC	C	126	light	12.4571	257081	17.862		0.0257554
sp|Q9Y223|GLCNE_HUMAN	Q9Y223	Bifunctional UDP-N-acetylglucosamine 2-epimerase/N-acetylmannosamine kinase	4	FALSE	FALSE	BEpC_AB051	BEpC	C	126	light	12.4561	256812	17.8604		0.0257532
sp|Q99538|LGMN_HUMAN	Q99538	Legumain	5	FALSE	FALSE	BEpC_AB051	BEpC	C	126	light	12.456	256798	17.8604		0.0257531
sp|Q16610|ECM1_HUMAN	Q16610	Extracellular matrix protein 1	13	FALSE	FALSE	BEpC_AB051	BEpC	C	126	light	12.4558	256724	17.86		0.0257525
sp|Q9NV96|CC50A_HUMAN	Q9NV96	Cell cycle control protein 50A	4	FALSE	FALSE	BEpC_AB051	BEpC	C	126	light	12.4553	256616	17.8593		0.0257516
sp|Q969E2|SCAM4_HUMAN	Q969E2	Secretory carrier-associated membrane protein 4	3	FALSE	FALSE	BEpC_AB051	BEpC	C	126	light	12.4552	256580	17.8591		0.0257513
sp|Q14728|MFS10_HUMAN	Q14728	Major facilitator superfamily domain-containing protein 10	4	FALSE	FALSE	BEpC_AB051	BEpC	C	126	light	12.455	256527	17.8588		0.0257509
sp|P15309|PPAP_HUMAN	P15309	Prostatic acid phosphatase	2	FALSE	FALSE	BEpC_AB051	BEpC	C	126	light	12.4538	256230	17.8572		0.0257485
sp|O75348|VATG1_HUMAN	O75348	V-type proton ATPase subunit G 1	4	FALSE	FALSE	BEpC_AB051	BEpC	C	126	light	12.4536	256161	17.8568		0.0257479
sp|Q9Y305|ACOT9_HUMAN	Q9Y305	Acyl-coenzyme A thioesterase 9, mitochondrial	10	FALSE	FALSE	BEpC_AB051	BEpC	C	126	light	12.4533	256086	17.8564		0.0257473
sp|Q9H993|ARMT1_HUMAN	Q9H993	Damage-control phosphatase ARMT1	9	FALSE	FALSE	BEpC_AB051	BEpC	C	126	light	12.4521	255798	17.8547		0.025745
sp|O95361|TRI16_HUMAN	O95361	Tripartite motif-containing protein 16	12	FALSE	FALSE	BEpC_AB051	BEpC	C	126	light	12.4499	255235	17.8516		0.0257404
sp|Q9NPH0|PPA6_HUMAN	Q9NPH0	Lysophosphatidic acid phosphatase type 6	5	FALSE	FALSE	BEpC_AB051	BEpC	C	126	light	12.4496	255147	17.8511		0.0257397
sp|Q2TAA2|IAH1_HUMAN	Q2TAA2	Isoamyl acetate-hydrolyzing esterase 1 homolog	5	FALSE	FALSE	BEpC_AB051	BEpC	C	126	light	12.4481	254763	17.8489		0.0257366
sp|P55036|PSMD4_HUMAN	P55036	26S proteasome non-ATPase regulatory subunit 4	7	FALSE	FALSE	BEpC_AB051	BEpC	C	126	light	12.448	254740	17.8488		0.0257364
sp|Q9NZN3|EHD3_HUMAN	Q9NZN3	EH domain-containing protein 3	5	FALSE	FALSE	BEpC_AB051	BEpC	C	126	light	12.447	254479	17.8473		0.0257342
sp|Q9NQG5|RPR1B_HUMAN	Q9NQG5	Regulation of nuclear pre-mRNA domain-containing protein 1B	4	FALSE	FALSE	BEpC_AB051	BEpC	C	126	light	12.4466	254391	17.8468		0.0257335
sp|P25685|DNJB1_HUMAN	P25685	DnaJ homolog subfamily B member 1	17	FALSE	FALSE	BEpC_AB051	BEpC	C	126	light	12.4456	254126	17.8453		0.0257313
sp|P08476|INHBA_HUMAN	P08476	Inhibin beta A chain	9	FALSE	FALSE	BEpC_AB051	BEpC	C	126	light	12.4449	253943	17.8442		0.0257298
sp|Q9NR12|PDLI7_HUMAN	Q9NR12	PDZ and LIM domain protein 7	5	FALSE	FALSE	BEpC_AB051	BEpC	C	126	light	12.4448	253938	17.8442		0.0257298
sp|Q9UIC8|LCMT1_HUMAN	Q9UIC8	Leucine carboxyl methyltransferase 1	7	FALSE	FALSE	BEpC_AB051	BEpC	C	126	light	12.4448	253937	17.8442		0.0257298
sp|P27448|MARK3_HUMAN	P27448	MAP/microtubule affinity-regulating kinase 3	2	FALSE	FALSE	BEpC_AB051	BEpC	C	126	light	12.4448	253914	17.8441		0.0257296
sp|O15264|MK13_HUMAN	O15264	Mitogen-activated protein kinase 13	5	FALSE	FALSE	BEpC_AB051	BEpC	C	126	light	12.4447	253913	17.8441		0.0257296
sp|P09913|IFIT2_HUMAN	P09913	Interferon-induced protein with tetratricopeptide repeats 2	4	FALSE	FALSE	BEpC_AB051	BEpC	C	126	light	12.4446	253872	17.8438		0.0257293
sp|O60645|EXOC3_HUMAN	O60645	Exocyst complex component 3	8	FALSE	FALSE	BEpC_AB051	BEpC	C	126	light	12.4443	253795	17.8434		0.0257286
sp|Q9UI42|CBPA4_HUMAN	Q9UI42	Carboxypeptidase A4	9	FALSE	FALSE	BEpC_AB051	BEpC	C	126	light	12.4441	253741	17.8431		0.0257282
sp|Q9UHQ9|NB5R1_HUMAN	Q9UHQ9	NADH-cytochrome b5 reductase 1	9	FALSE	FALSE	BEpC_AB051	BEpC	C	126	light	12.4433	253539	17.8419		0.0257265
sp|P04424|ARLY_HUMAN	P04424	Argininosuccinate lyase	11	FALSE	FALSE	BEpC_AB051	BEpC	C	126	light	12.4426	253373	17.841		0.0257252
sp|O14579|COPE_HUMAN	O14579	Coatomer subunit epsilon	7	FALSE	FALSE	BEpC_AB051	BEpC	C	126	light	12.4426	253369	17.841		0.0257251
sp|Q8TD06|AGR3_HUMAN	Q8TD06	Anterior gradient protein 3	5	FALSE	FALSE	BEpC_AB051	BEpC	C	126	light	12.4423	253292	17.8405		0.0257245
sp|P36222|CH3L1_HUMAN	P36222	Chitinase-3-like protein 1	8	FALSE	FALSE	BEpC_AB051	BEpC	C	126	light	12.4421	253238	17.8402		0.0257241
sp|Q9UJW0|DCTN4_HUMAN	Q9UJW0	Dynactin subunit 4	4	FALSE	FALSE	BEpC_AB051	BEpC	C	126	light	12.4418	253176	17.8399		0.0257236
sp|P55064|AQP5_HUMAN	P55064	Aquaporin-5	3	FALSE	FALSE	BEpC_AB051	BEpC	C	126	light	12.4418	253160	17.8398		0.0257234
sp|Q9Y383|LC7L2_HUMAN	Q9Y383	Putative RNA-binding protein Luc7-like 2	13	FALSE	FALSE	BEpC_AB051	BEpC	C	126	light	12.4418	253156	17.8398		0.0257234
sp|Q9Y5J5|PHLA3_HUMAN	Q9Y5J5	Pleckstrin homology-like domain family A member 3	6	FALSE	FALSE	BEpC_AB051	BEpC	C	126	light	12.4415	253099	17.8394		0.0257229
sp|Q15418|KS6A1_HUMAN	Q15418	Ribosomal protein S6 kinase alpha-1	16	FALSE	FALSE	BEpC_AB051	BEpC	C	126	light	12.441	252958	17.8386		0.0257218
sp|P61960|UFM1_HUMAN	P61960	Ubiquitin-fold modifier 1	2	FALSE	FALSE	BEpC_AB051	BEpC	C	126	light	12.4394	252569	17.8364		0.0257186
sp|P51812|KS6A3_HUMAN	P51812	Ribosomal protein S6 kinase alpha-3	9	FALSE	FALSE	BEpC_AB051	BEpC	C	126	light	12.4386	252358	17.8352		0.0257168
sp|Q8TBY8|PMFBP_HUMAN	Q8TBY8	Polyamine-modulated factor 1-binding protein 1	3	FALSE	FALSE	BEpC_AB051	BEpC	C	126	light	12.4379	252171	17.8341		0.0257153
sp|P29590|PML_HUMAN	P29590	Protein PML	24	FALSE	FALSE	BEpC_AB051	BEpC	C	126	light	12.4374	252066	17.8335		0.0257144
sp|Q92890|UFD1_HUMAN	Q92890	Ubiquitin recognition factor in ER-associated degradation protein 1	5	FALSE	FALSE	BEpC_AB051	BEpC	C	126	light	12.4366	251863	17.8324		0.0257127
sp|Q9BV44|THUM3_HUMAN	Q9BV44	tRNA (guanine(6)-N2)-methyltransferase THUMP3	2	FALSE	FALSE	BEpC_AB051	BEpC	C	126	light	12.4366	251855	17.8323		0.0257127
sp|P49908|SEPP1_HUMAN	P49908	Selenoprotein P	4	FALSE	FALSE	BEpC_AB051	BEpC	C	126	light	12.4365	251815	17.8321		0.0257123
sp|Q96A59|MALD3_HUMAN	Q96A59	MARVEL domain-containing protein 3	8	FALSE	FALSE	BEpC_AB051	BEpC	C	126	light	12.4359	251674	17.8313		0.0257112
sp|P02786|TFR1_HUMAN	P02786	Transferrin receptor protein 1	17	FALSE	FALSE	BEpC_AB051	BEpC	C	126	light	12.4353	251517	17.8304		0.0257099
sp|O14879|IFIT3_HUMAN	O14879	Interferon-induced protein with tetratricopeptide repeats 3	7	FALSE	FALSE	BEpC_AB051	BEpC	C	126	light	12.4336	251099	17.828		0.0257064
sp|Q8WUD1|RAB2B_HUMAN	Q8WUD1	Ras-related protein Rab-2B	3	FALSE	FALSE	BEpC_AB051	BEpC	C	126	light	12.4336	251097	17.828		0.0257064
sp|P55058|PLTP_HUMAN	P55058	Phospholipid transfer protein	7	FALSE	FALSE	BEpC_AB051	BEpC	C	126	light	12.4332	251002	17.8274		0.0257056
sp|Q9UJU6|DBNL_HUMAN	Q9UJU6	Drebrin-like protein	22	FALSE	FALSE	BEpC_AB051	BEpC	C	126	light	12.433	250948	17.8271		0.0257052
sp|Q7Z739|YTHD3_HUMAN	Q7Z739	YTH domain-containing family protein 3	6	FALSE	FALSE	BEpC_AB051	BEpC	C	126	light	12.4328	250888	17.8268		0.0257047
sp|Q13425|SNTB2_HUMAN	Q13425	Beta-2-syntrophin	3	FALSE	FALSE	BEpC_AB051	BEpC	C	126	light	12.4321	250714	17.8258		0.0257032
sp|Q96AE4|FUBP1_HUMAN	Q96AE4	Far upstream element-binding protein 1	17	FALSE	FALSE	BEpC_AB051	BEpC	C	126	light	12.432	250697	17.8257		0.0257031
sp|P16219|ACADS_HUMAN	P16219	Short-chain specific acyl-CoA dehydrogenase, mitochondrial	3	FALSE	FALSE	BEpC_AB051	BEpC	C	126	light	12.4319	250684	17.8256		0.025703
sp|O95171|SCEL_HUMAN	O95171	Sciellin	38	FALSE	FALSE	BEpC_AB051	BEpC	C	126	light	12.4312	250493	17.8245		0.0257014
sp|Q8N8Z6|DCBD1_HUMAN	Q8N8Z6	Discoidin, CUB and LCCL domain-containing protein 1	6	FALSE	FALSE	BEpC_AB051	BEpC	C	126	light	12.4309	250409	17.824		0.0257007
sp|O95298|NDUC2_HUMAN	O95298	NADH dehydrogenase [ubiquinone] 1 subunit C2	2	FALSE	FALSE	BEpC_AB051	BEpC	C	126	light	12.4303	250271	17.8232		0.0256996
sp|P22607|FGFR3_HUMAN	P22607	Fibroblast growth factor receptor 3	7	FALSE	FALSE	BEpC_AB051	BEpC	C	126	light	12.4289	249930	17.8213		0.0256967
sp|Q86XP3|DDX42_HUMAN	Q86XP3	ATP-dependent RNA helicase DDX42	7	FALSE	FALSE	BEpC_AB051	BEpC	C	126	light	12.4288	249905	17.8211		0.0256965
sp|Q01844|EWS_HUMAN	Q01844	RNA-binding protein EWS	3	FALSE	FALSE	BEpC_AB051	BEpC	C	126	light	12.4288	249895	17.8211		0.0256964
sp|P42166|LAP2A_HUMAN	P42166	Lamina-associated polypeptide 2, isoform alpha	3	FALSE	FALSE	BEpC_AB051	BEpC	C	126	light	12.4285	249811	17.8206		0.0256957
sp|O15031|PLXB2_HUMAN	O15031	Plexin-B2	29	FALSE	FALSE	BEpC_AB051	BEpC	C	126	light	12.4284	249803	17.8205		0.0256957
sp|P17936|IBP3_HUMAN	P17936	Insulin-like growth factor-binding protein 3	17	FALSE	FALSE	BEpC_AB051	BEpC	C	126	light	12.4284	249802	17.8205		0.0256956
sp|Q8TDX7|NEK7_HUMAN	Q8TDX7	Serine/threonine-protein kinase Nek7	2	FALSE	FALSE	BEpC_AB051	BEpC	C	126	light	12.4266	249339	17.8178		0.0256918
sp|Q66K74|MAP1S_HUMAN	Q66K74	Microtubule-associated protein 1S	6	FALSE	FALSE	BEpC_AB051	BEpC	C	126	light	12.4257	249118	17.8166		0.0256899
sp|O75891|AL1L1_HUMAN	O75891	Cytosolic 10-formyltetrahydrofolate dehydrogenase	15	FALSE	FALSE	BEpC_AB051	BEpC	C	126	light	12.4248	248886	17.8152		0.025688
sp|O15498|YKT6_HUMAN	O15498	Synaptobrevin homolog YKT6	7	FALSE	FALSE	BEpC_AB051	BEpC	C	126	light	12.4232	248511	17.813		0.0256849
sp|P09012|SNRPA_HUMAN	P09012	U1 small nuclear ribonucleoprotein A	7	FALSE	FALSE	BEpC_AB051	BEpC	C	126	light	12.4226	248344	17.8121		0.0256835
sp|Q99715|COCA1_HUMAN	Q99715	Collagen alpha-1(XII) chain	63	FALSE	FALSE	BEpC_AB051	BEpC	C	126	light	12.4223	248283	17.8117		0.025683
sp|Q99614|TTC1_HUMAN	Q99614	Tetratricopeptide repeat protein 1	8	FALSE	FALSE	BEpC_AB051	BEpC	C	126	light	12.4221	248235	17.8114		0.0256826
sp|P25311|ZA2G_HUMAN	P25311	Zinc-alpha-2-glycoprotein	15	FALSE	FALSE	BEpC_AB051	BEpC	C	126	light	12.4206	247862	17.8093		0.0256794
sp|Q6P9A2|GLT18_HUMAN	Q6P9A2	Polypeptide N-acetylgalactosaminyltransferase 18	5	FALSE	FALSE	BEpC_AB051	BEpC	C	126	light	12.4187	247380	17.8065		0.0256754
sp|Q9H9B4|SFXN1_HUMAN	Q9H9B4	Sideroflexin-1	12	FALSE	FALSE	BEpC_AB051	BEpC	C	126	light	12.4183	247286	17.8059		0.0256746
sp|P16435|NCPR_HUMAN	P16435	NADPH--cytochrome P450 reductase	24	FALSE	FALSE	BEpC_AB051	BEpC	C	126	light	12.4182	247252	17.8057		0.0256743
sp|O15127|SCAM2_HUMAN	O15127	Secretory carrier-associated membrane protein 2	3	FALSE	FALSE	BEpC_AB051	BEpC	C	126	light	12.4173	247030	17.8044		0.0256724
sp|Q32MZ4|LRRF1_HUMAN	Q32MZ4	Leucine-rich repeat flightless-interacting protein 1	13	FALSE	FALSE	BEpC_AB051	BEpC	C	126	light	12.4169	246932	17.8038		0.0256716
sp|P46976|GLYG_HUMAN	P46976	Glycogenin-1	8	FALSE	FALSE	BEpC_AB051	BEpC	C	126	light	12.4165	246844	17.8033		0.0256709
sp|Q5H9R7|PP6R3_HUMAN	Q5H9R7	Serine/threonine-protein phosphatase 6 regulatory subunit 3	6	FALSE	FALSE	BEpC_AB051	BEpC	C	126	light	12.4158	246671	17.8023		0.0256694
sp|P10515|ODP2_HUMAN	P10515	Dihydrolipoyllysine-residue acetyltransferase component of pyruvate dehydrogenase complex, mitochondrial	9	FALSE	FALSE	BEpC_AB051	BEpC	C	126	light	12.4155	246590	17.8018		0.0256687
sp|P62760|VISL1_HUMAN	P62760	Visinin-like protein 1	4	FALSE	FALSE	BEpC_AB051	BEpC	C	126	light	12.415	246470	17.8011		0.0256677
sp|Q9BVM2|DPCD_HUMAN	Q9BVM2	Protein DPCD	4	FALSE	FALSE	BEpC_AB051	BEpC	C	126	light	12.415	246462	17.8011		0.0256676
sp|Q9BZ67|FRMD8_HUMAN	Q9BZ67	FERM domain-containing protein 8	4	FALSE	FALSE	BEpC_AB051	BEpC	C	126	light	12.4147	246386	17.8007		0.025667
sp|Q99460|PSMD1_HUMAN	Q99460	26S proteasome non-ATPase regulatory subunit 1	18	FALSE	FALSE	BEpC_AB051	BEpC	C	126	light	12.4143	246287	17.8001		0.0256662
sp|Q13423|NNTM_HUMAN	Q13423	NAD(P) transhydrogenase, mitochondrial	22	FALSE	FALSE	BEpC_AB051	BEpC	C	126	light	12.4138	246183	17.7995		0.0256653
sp|Q9NRN7|ADPPT_HUMAN	Q9NRN7	L-aminoadipate-semialdehyde dehydrogenase-phosphopantetheinyl transferase	6	FALSE	FALSE	BEpC_AB051	BEpC	C	126	light	12.4137	246145	17.7992		0.025665
sp|Q9GZZ9|UBA5_HUMAN	Q9GZZ9	Ubiquitin-like modifier-activating enzyme 5	4	FALSE	FALSE	BEpC_AB051	BEpC	C	126	light	12.4121	245763	17.797		0.0256617
sp|Q16822|PCKGM_HUMAN	Q16822	Phosphoenolpyruvate carboxykinase [GTP], mitochondrial	16	FALSE	FALSE	BEpC_AB051	BEpC	C	126	light	12.4111	245501	17.7955		0.0256595
sp|Q05655|KPCD_HUMAN	Q05655	Protein kinase C delta type	23	FALSE	FALSE	BEpC_AB051	BEpC	C	126	light	12.4096	245150	17.7934		0.0256565
sp|P78536|ADA17_HUMAN	P78536	Disintegrin and metalloproteinase domain-containing protein 17	5	FALSE	FALSE	BEpC_AB051	BEpC	C	126	light	12.4091	245019	17.7926		0.0256554
sp|Q5TBC7|B2L15_HUMAN	Q5TBC7	Bcl-2-like protein 15	4	FALSE	FALSE	BEpC_AB051	BEpC	C	126	light	12.4088	244953	17.7922		0.0256549
sp|P83916|CBX1_HUMAN	P83916	Chromobox protein homolog 1	5	FALSE	FALSE	BEpC_AB051	BEpC	C	126	light	12.4086	244892	17.7919		0.0256543
sp|Q6P531|GGT6_HUMAN	Q6P531	Glutathione hydrolase 6	2	FALSE	FALSE	BEpC_AB051	BEpC	C	126	light	12.4083	244816	17.7914		0.0256537
sp|P51570|GALK1_HUMAN	P51570	Galactokinase	8	FALSE	FALSE	BEpC_AB051	BEpC	C	126	light	12.4079	244730	17.7909		0.025653
sp|Q9H4F8|SMOC1_HUMAN	Q9H4F8	SPARC-related modular calcium-binding protein 1	3	FALSE	FALSE	BEpC_AB051	BEpC	C	126	light	12.4077	244668	17.7906		0.0256525
sp|P49721|PSB2_HUMAN	P49721	Proteasome subunit beta type-2	6	FALSE	FALSE	BEpC_AB051	BEpC	C	126	light	12.4071	244544	17.7898		0.0256514
sp|P54760|EPHB4_HUMAN	P54760	Ephrin type-B receptor 4	7	FALSE	FALSE	BEpC_AB051	BEpC	C	126	light	12.406	244266	17.7882		0.025649
sp|Q969Q5|RAB24_HUMAN	Q969Q5	Ras-related protein Rab-24	3	FALSE	FALSE	BEpC_AB051	BEpC	C	126	light	12.406	244261	17.7882		0.025649
sp|P11166|GTR1_HUMAN	P11166	Solute carrier family 2, facilitated glucose transporter member 1	5	FALSE	FALSE	BEpC_AB051	BEpC	C	126	light	12.4054	244115	17.7873		0.0256477
sp|O43813|LANC1_HUMAN	O43813	Glutathione S-transferase LANCL1	4	FALSE	FALSE	BEpC_AB051	BEpC	C	126	light	12.4033	243602	17.7843		0.0256434
sp|Q9BRX8|PXL2A_HUMAN	Q9BRX8	Peroxiredoxin-like 2A	5	FALSE	FALSE	BEpC_AB051	BEpC	C	126	light	12.403	243540	17.7839		0.0256428
sp|Q08945|SSRP1_HUMAN	Q08945	FACT complex subunit SSRP1	8	FALSE	FALSE	BEpC_AB051	BEpC	C	126	light	12.4017	243206	17.7819		0.02564
sp|Q6PCB0|VWA1_HUMAN	Q6PCB0	von Willebrand factor A domain-containing protein 1	8	FALSE	FALSE	BEpC_AB051	BEpC	C	126	light	12.4013	243129	17.7815		0.0256393
sp|O75674|TM1L1_HUMAN	O75674	TOM1-like protein 1	5	FALSE	FALSE	BEpC_AB051	BEpC	C	126	light	12.4008	243002	17.7807		0.0256382
sp|Q00536|CDK16_HUMAN	Q00536	Cyclin-dependent kinase 16	5	FALSE	FALSE	BEpC_AB051	BEpC	C	126	light	12.4003	242873	17.7799		0.0256371
sp|P49757|NUMB_HUMAN	P49757	Protein numb homolog	2	FALSE	FALSE	BEpC_AB051	BEpC	C	126	light	12.4001	242830	17.7797		0.0256368
sp|Q09328|MGT5A_HUMAN	Q09328	Alpha-1,6-mannosylglycoprotein 6-beta-N-acetylglucosaminyltransferase A	14	FALSE	FALSE	BEpC_AB051	BEpC	C	126	light	12.3999	242787	17.7794		0.0256364
sp|Q9Y5P4|CERT_HUMAN	Q9Y5P4	Ceramide transfer protein	11	FALSE	FALSE	BEpC_AB051	BEpC	C	126	light	12.3989	242535	17.7779		0.0256342
sp|O95833|CLIC3_HUMAN	O95833	Chloride intracellular channel protein 3	9	FALSE	FALSE	BEpC_AB051	BEpC	C	126	light	12.3975	242201	17.7759		0.0256314
sp|Q01995|TAGL_HUMAN	Q01995	Transgelin	2	FALSE	FALSE	BEpC_AB051	BEpC	C	126	light	12.3964	241934	17.7743		0.0256291
sp|Q96I24|FUBP3_HUMAN	Q96I24	Far upstream element-binding protein 3	4	FALSE	FALSE	BEpC_AB051	BEpC	C	126	light	12.3927	241024	17.7689		0.0256212
sp|Q96SZ5|AEDO_HUMAN	Q96SZ5	2-aminoethanethiol dioxygenase	4	FALSE	FALSE	BEpC_AB051	BEpC	C	126	light	12.3925	240989	17.7687		0.0256209
sp|Q9Y5P6|GMPPB_HUMAN	Q9Y5P6	Mannose-1-phosphate guanyltransferase beta	6	FALSE	FALSE	BEpC_AB051	BEpC	C	126	light	12.3925	240981	17.7687		0.0256209
sp|Q9UN86|G3BP2_HUMAN	Q9UN86	Ras GTPase-activating protein-binding protein 2	7	FALSE	FALSE	BEpC_AB051	BEpC	C	126	light	12.392	240876	17.768		0.02562
sp|Q96C23|GALM_HUMAN	Q96C23	Galactose mutarotase	4	FALSE	FALSE	BEpC_AB051	BEpC	C	126	light	12.3919	240831	17.7678		0.0256196
sp|P54709|AT1B3_HUMAN	P54709	Sodium/potassium-transporting ATPase subunit beta-3	6	FALSE	FALSE	BEpC_AB051	BEpC	C	126	light	12.3917	240786	17.7675		0.0256192
sp|Q13825|AUHM_HUMAN	Q13825	Methylglutaconyl-CoA hydratase, mitochondrial	4	FALSE	FALSE	BEpC_AB051	BEpC	C	126	light	12.3911	240641	17.7666		0.0256179
sp|Q7L1S5|CHST9_HUMAN	Q7L1S5	Carbohydrate sulfotransferase 9	9	FALSE	FALSE	BEpC_AB051	BEpC	C	126	light	12.3905	240507	17.7658		0.0256168
sp|Q16769|QPCT_HUMAN	Q16769	Glutaminyl-peptide cyclotransferase	4	FALSE	FALSE	BEpC_AB051	BEpC	C	126	light	12.3903	240456	17.7655		0.0256163
sp|O43150|ASAP2_HUMAN	O43150	Arf-GAP with SH3 domain, ANK repeat and PH domain-containing protein 2	4	FALSE	FALSE	BEpC_AB051	BEpC	C	126	light	12.3886	240040	17.763		0.0256127
sp|O75462|CRLF1_HUMAN	O75462	Cytokine receptor-like factor 1	2	FALSE	FALSE	BEpC_AB051	BEpC	C	126	light	12.3885	240032	17.763		0.0256127
sp|O00186|STXB3_HUMAN	O00186	Syntaxin-binding protein 3	11	FALSE	FALSE	BEpC_AB051	BEpC	C	126	light	12.3883	239987	17.7627		0.0256123
sp|Q96PY5|FMNL2_HUMAN	Q96PY5	Formin-like protein 2	4	FALSE	FALSE	BEpC_AB051	BEpC	C	126	light	12.3883	239984	17.7627		0.0256122
sp|Q9UNZ2|NSF1C_HUMAN	Q9UNZ2	NSFL1 cofactor p47	17	FALSE	FALSE	BEpC_AB051	BEpC	C	126	light	12.3879	239892	17.7621		0.0256114
sp|O00154|BACH_HUMAN	O00154	Cytosolic acyl coenzyme A thioester hydrolase	6	FALSE	FALSE	BEpC_AB051	BEpC	C	126	light	12.3878	239866	17.762		0.0256112
sp|P23471|PTPRZ_HUMAN	P23471	Receptor-type tyrosine-protein phosphatase zeta	4	FALSE	FALSE	BEpC_AB051	BEpC	C	126	light	12.3876	239800	17.7616		0.0256106
sp|Q96KN1|LRAT2_HUMAN	Q96KN1	Protein LRATD2	4	FALSE	FALSE	BEpC_AB051	BEpC	C	126	light	12.387	239657	17.7607		0.0256094
sp|Q7L0Y3|TM10C_HUMAN	Q7L0Y3	tRNA methyltransferase 10 homolog C	3	FALSE	FALSE	BEpC_AB051	BEpC	C	126	light	12.3855	239299	17.7586		0.0256063
sp|O15258|RER1_HUMAN	O15258	Protein RER1	4	FALSE	FALSE	BEpC_AB051	BEpC	C	126	light	12.3854	239294	17.7585		0.0256062
sp|Q9H446|RWDD1_HUMAN	Q9H446	RWD domain-containing protein 1	2	FALSE	FALSE	BEpC_AB051	BEpC	C	126	light	12.3846	239097	17.7573		0.0256045
sp|P17706|PTN2_HUMAN	P17706	Tyrosine-protein phosphatase non-receptor type 2	2	FALSE	FALSE	BEpC_AB051	BEpC	C	126	light	12.3841	238977	17.7566		0.0256035
sp|P61803|DAD1_HUMAN	P61803	Dolichyl-diphosphooligosaccharide--protein glycosyltransferase subunit DAD1	3	FALSE	FALSE	BEpC_AB051	BEpC	C	126	light	12.384	238956	17.7565		0.0256033
sp|Q86SU0|ILDR1_HUMAN	Q86SU0	Immunoglobulin-like domain-containing receptor 1	5	FALSE	FALSE	BEpC_AB051	BEpC	C	126	light	12.3835	238827	17.7557		0.0256022
sp|Q8TBC4|UBA3_HUMAN	Q8TBC4	NEDD8-activating enzyme E1 catalytic subunit	8	FALSE	FALSE	BEpC_AB051	BEpC	C	126	light	12.3823	238542	17.754		0.0255997
sp|P31323|KAP3_HUMAN	P31323	cAMP-dependent protein kinase type II-beta regulatory subunit	4	FALSE	FALSE	BEpC_AB051	BEpC	C	126	light	12.3821	238494	17.7537		0.0255993
sp|P07814|SYEP_HUMAN	P07814	Bifunctional glutamate/proline--tRNA ligase	52	FALSE	FALSE	BEpC_AB051	BEpC	C	126	light	12.381	238241	17.7522		0.0255971
sp|O43520|AT8B1_HUMAN	O43520	Phospholipid-transporting ATPase IC	26	FALSE	FALSE	BEpC_AB051	BEpC	C	126	light	12.3805	238108	17.7514		0.0255959
sp|P54886|P5CS_HUMAN	P54886	Delta-1-pyrroline-5-carboxylate synthase	13	FALSE	FALSE	BEpC_AB051	BEpC	C	126	light	12.3803	238056	17.751		0.0255955
sp|O60907|TBL1X_HUMAN	O60907	F-box-like/WD repeat-containing protein TBL1X	5	FALSE	FALSE	BEpC_AB051	BEpC	C	126	light	12.3795	237876	17.7499		0.0255939
sp|Q7L576|CYFP1_HUMAN	Q7L576	Cytoplasmic FMR1-interacting protein 1	33	FALSE	FALSE	BEpC_AB051	BEpC	C	126	light	12.3792	237801	17.7495		0.0255932
sp|P20908|CO5A1_HUMAN	P20908	Collagen alpha-1(V) chain	10	FALSE	FALSE	BEpC_AB051	BEpC	C	126	light	12.3789	237724	17.749		0.0255926
sp|Q6J9G0|STYK1_HUMAN	Q6J9G0	Tyrosine-protein kinase STYK1	6	FALSE	FALSE	BEpC_AB051	BEpC	C	126	light	12.3783	237589	17.7482		0.0255914
sp|Q13617|CUL2_HUMAN	Q13617	Cullin-2	17	FALSE	FALSE	BEpC_AB051	BEpC	C	126	light	12.3773	237352	17.7468		0.0255893
sp|P47972|NPTX2_HUMAN	P47972	Neuronal pentraxin-2	6	FALSE	FALSE	BEpC_AB051	BEpC	C	126	light	12.3769	237250	17.7461		0.0255884
sp|O15084|ANR28_HUMAN	O15084	Serine/threonine-protein phosphatase 6 regulatory ankyrin repeat subunit A	3	FALSE	FALSE	BEpC_AB051	BEpC	C	126	light	12.376	237040	17.7449		0.0255866
sp|Q86TI2|DPP9_HUMAN	Q86TI2	Dipeptidyl peptidase 9	9	FALSE	FALSE	BEpC_AB051	BEpC	C	126	light	12.3747	236725	17.7429		0.0255838
sp|Q9BUT1|DHRS6_HUMAN	Q9BUT1	Dehydrogenase/reductase SDR family member 6	9	FALSE	FALSE	BEpC_AB051	BEpC	C	126	light	12.374	236566	17.742		0.0255824
sp|Q6ZN66|GBP6_HUMAN	Q6ZN66	Guanylate-binding protein 6	16	FALSE	FALSE	BEpC_AB051	BEpC	C	126	light	12.3736	236482	17.7415		0.0255817
sp|P42704|LPPRC_HUMAN	P42704	Leucine-rich PPR motif-containing protein, mitochondrial	33	FALSE	FALSE	BEpC_AB051	BEpC	C	126	light	12.3727	236268	17.7402		0.0255798
sp|O00161|SNP23_HUMAN	O00161	Synaptosomal-associated protein 23	15	FALSE	FALSE	BEpC_AB051	BEpC	C	126	light	12.3721	236131	17.7393		0.0255786
sp|Q6UW68|TM205_HUMAN	Q6UW68	Transmembrane protein 205	2	FALSE	FALSE	BEpC_AB051	BEpC	C	126	light	12.3708	235820	17.7374		0.0255758
sp|Q6ZXV5|TMTC3_HUMAN	Q6ZXV5	Protein O-mannosyl-transferase TMTC3	3	FALSE	FALSE	BEpC_AB051	BEpC	C	126	light	12.3704	235710	17.7368		0.0255749
sp|P61966|AP1S1_HUMAN	P61966	AP-1 complex subunit sigma-1A	4	FALSE	FALSE	BEpC_AB051	BEpC	C	126	light	12.3699	235591	17.736		0.0255738
sp|Q76M96|CCD80_HUMAN	Q76M96	Coiled-coil domain-containing protein 80	31	FALSE	FALSE	BEpC_AB051	BEpC	C	126	light	12.3696	235535	17.7357		0.0255733
sp|Q96EY8|MMAB_HUMAN	Q96EY8	Corrinoid adenosyltransferase MMAB	4	FALSE	FALSE	BEpC_AB051	BEpC	C	126	light	12.3695	235506	17.7355		0.0255731
sp|P08579|RU2B_HUMAN	P08579	U2 small nuclear ribonucleoprotein B''	4	FALSE	FALSE	BEpC_AB051	BEpC	C	126	light	12.3687	235331	17.7344		0.0255715
sp|Q92616|GCN1_HUMAN	Q92616	Stalled ribosome sensor GCN1	46	FALSE	FALSE	BEpC_AB051	BEpC	C	126	light	12.3682	235207	17.7337		0.0255704
sp|Q8IVT2|MISP_HUMAN	Q8IVT2	Mitotic interactor and substrate of PLK1	18	FALSE	FALSE	BEpC_AB051	BEpC	C	126	light	12.3682	235207	17.7337		0.0255704
sp|Q9UMX0|UBQL1_HUMAN	Q9UMX0	Ubiquilin-1	3	FALSE	FALSE	BEpC_AB051	BEpC	C	126	light	12.3677	235095	17.733		0.0255694
sp|Q14C86|GAPD1_HUMAN	Q14C86	GTPase-activating protein and VPS9 domain-containing protein 1	11	FALSE	FALSE	BEpC_AB051	BEpC	C	126	light	12.3676	235061	17.7328		0.0255691
sp|P35613|BASI_HUMAN	P35613	Basigin	10	FALSE	FALSE	BEpC_AB051	BEpC	C	126	light	12.3673	234990	17.7323		0.0255685
sp|P24539|AT5F1_HUMAN	P24539	ATP synthase F(0) complex subunit B1, mitochondrial	8	FALSE	FALSE	BEpC_AB051	BEpC	C	126	light	12.3668	234863	17.7316		0.0255674
sp|Q13438|OS9_HUMAN	Q13438	Protein	7	FALSE	FALSE	BEpC_AB051	BEpC	C	126	light	12.3666	234829	17.7313		0.0255671
sp|P39900|MMP12_HUMAN	P39900	Macrophage metalloelastase	4	FALSE	FALSE	BEpC_AB051	BEpC	C	126	light	12.3664	234791	17.7311		0.0255667
sp|O60762|DPM1_HUMAN	O60762	Dolichol-phosphate mannosyltransferase subunit 1	3	FALSE	FALSE	BEpC_AB051	BEpC	C	126	light	12.3663	234753	17.7309		0.0255664
sp|O15355|PPM1G_HUMAN	O15355	Protein phosphatase 1G	9	FALSE	FALSE	BEpC_AB051	BEpC	C	126	light	12.3656	234581	17.7298		0.0255649
sp|Q15155|NOMO1_HUMAN	Q15155	B	21	FALSE	FALSE	BEpC_AB051	BEpC	C	126	light	12.365	234452	17.729		0.0255637
sp|P50336|PPOX_HUMAN	P50336	Protoporphyrinogen oxidase	6	FALSE	FALSE	BEpC_AB051	BEpC	C	126	light	12.3647	234376	17.7286		0.025563
sp|P50851|LRBA_HUMAN	P50851	Lipopolysaccharide-responsive and beige-like anchor protein	31	FALSE	FALSE	BEpC_AB051	BEpC	C	126	light	12.3644	234300	17.7281		0.0255624
sp|P60891|PRPS1_HUMAN	P60891	Ribose-phosphate pyrophosphokinase 1	6	FALSE	FALSE	BEpC_AB051	BEpC	C	126	light	12.364	234217	17.7276		0.0255616
sp|Q9BVC6|TM109_HUMAN	Q9BVC6	Transmembrane protein 109	3	FALSE	FALSE	BEpC_AB051	BEpC	C	126	light	12.364	234211	17.7275		0.0255616
sp|Q9BPX6|MICU1_HUMAN	Q9BPX6	Calcium uptake protein 1, mitochondrial	5	FALSE	FALSE	BEpC_AB051	BEpC	C	126	light	12.3639	234189	17.7274		0.0255614
sp|O75439|MPPB_HUMAN	O75439	Mitochondrial-processing peptidase subunit beta	5	FALSE	FALSE	BEpC_AB051	BEpC	C	126	light	12.3636	234123	17.727		0.0255608
sp|O14617|AP3D1_HUMAN	O14617	AP-3 complex subunit delta-1	10	FALSE	FALSE	BEpC_AB051	BEpC	C	126	light	12.3631	234007	17.7263		0.0255598
sp|Q06203|PUR1_HUMAN	Q06203	Amidophosphoribosyltransferase	3	FALSE	FALSE	BEpC_AB051	BEpC	C	126	light	12.3615	233622	17.7239		0.0255563
sp|P09919|CSF3_HUMAN	P09919	Granulocyte colony-stimulating factor	2	FALSE	FALSE	BEpC_AB051	BEpC	C	126	light	12.3612	233573	17.7236		0.0255559
sp|Q9H3U1|UN45A_HUMAN	Q9H3U1	Protein unc-45 homolog A	21	FALSE	FALSE	BEpC_AB051	BEpC	C	126	light	12.3604	233372	17.7224		0.0255541
sp|P08621|RU17_HUMAN	P08621	U1 small nuclear ribonucleoprotein 70 kDa	15	FALSE	FALSE	BEpC_AB051	BEpC	C	126	light	12.3594	233138	17.7209		0.025552
sp|Q9H832|UBE2Z_HUMAN	Q9H832	Ubiquitin-conjugating enzyme E2 Z	2	FALSE	FALSE	BEpC_AB051	BEpC	C	126	light	12.3587	232988	17.72		0.0255507
sp|Q9NZD2|GLTP_HUMAN	Q9NZD2	Glycolipid transfer protein	5	FALSE	FALSE	BEpC_AB051	BEpC	C	126	light	12.3577	232753	17.7185		0.0255486
sp|O43169|CYB5B_HUMAN	O43169	Cytochrome b5 type B	3	FALSE	FALSE	BEpC_AB051	BEpC	C	126	light	12.3573	232651	17.7179		0.0255477
sp|P09936|UCHL1_HUMAN	P09936	Ubiquitin carboxyl-terminal hydrolase isozyme L1	4	FALSE	FALSE	BEpC_AB051	BEpC	C	126	light	12.3566	232478	17.7168		0.0255461
sp|Q92804|RBP56_HUMAN	Q92804	TATA-binding protein-associated factor 2N	8	FALSE	FALSE	BEpC_AB051	BEpC	C	126	light	12.3561	232365	17.7161		0.0255451
sp|Q8TAT6|NPL4_HUMAN	Q8TAT6	Nuclear protein localization protein 4 homolog	9	FALSE	FALSE	BEpC_AB051	BEpC	C	126	light	12.354	231883	17.7131		0.0255408
sp|Q96CM8|ACSF2_HUMAN	Q96CM8	Medium-chain acyl-CoA ligase ACSF2, mitochondrial	8	FALSE	FALSE	BEpC_AB051	BEpC	C	126	light	12.3537	231821	17.7127		0.0255402
sp|Q03426|KIME_HUMAN	Q03426	Mevalonate kinase	5	FALSE	FALSE	BEpC_AB051	BEpC	C	126	light	12.3518	231371	17.7099		0.0255362
sp|Q9H098|F107B_HUMAN	Q9H098	Protein FAM107B	10	FALSE	FALSE	BEpC_AB051	BEpC	C	126	light	12.3514	231281	17.7094		0.0255354
sp|Q14435|GALT3_HUMAN	Q14435	Polypeptide N-acetylgalactosaminyltransferase 3	12	FALSE	FALSE	BEpC_AB051	BEpC	C	126	light	12.3511	231215	17.709		0.0255348
sp|P10606|COX5B_HUMAN	P10606	Cytochrome c oxidase subunit 5B, mitochondrial	7	FALSE	FALSE	BEpC_AB051	BEpC	C	126	light	12.351	231193	17.7088		0.0255346
sp|P78527|PRKDC_HUMAN	P78527	DNA-dependent protein kinase catalytic subunit	82	FALSE	FALSE	BEpC_AB051	BEpC	C	126	light	12.351	231184	17.7088		0.0255345
sp|P21817|RYR1_HUMAN	P21817	Ryanodine receptor 1	2	FALSE	FALSE	BEpC_AB051	BEpC	C	126	light	12.3495	230842	17.7066		0.0255314
sp|Q14677|EPN4_HUMAN	Q14677	Clathrin interactor 1	13	FALSE	FALSE	BEpC_AB051	BEpC	C	126	light	12.3493	230800	17.7064		0.0255311
sp|Q8N3R9|PALS1_HUMAN	Q8N3R9	Protein PALS1	22	FALSE	FALSE	BEpC_AB051	BEpC	C	126	light	12.3477	230426	17.704		0.0255277
sp|Q9UBN7|HDAC6_HUMAN	Q9UBN7	Histone deacetylase 6	3	FALSE	FALSE	BEpC_AB051	BEpC	C	126	light	12.347	230260	17.703		0.0255262
sp|Q6Y1H2|HACD2_HUMAN	Q6Y1H2	Very-long-chain (3R)-3-hydroxyacyl-CoA dehydratase 2	2	FALSE	FALSE	BEpC_AB051	BEpC	C	126	light	12.3467	230200	17.7026		0.0255256
sp|O60449|LY75_HUMAN	O60449	Lymphocyte antigen 75	4	FALSE	FALSE	BEpC_AB051	BEpC	C	126	light	12.3454	229902	17.7008		0.025523
sp|P53602|MVD1_HUMAN	P53602	Diphosphomevalonate decarboxylase	10	FALSE	FALSE	BEpC_AB051	BEpC	C	126	light	12.3448	229751	17.6998		0.0255216
sp|Q16539|MK14_HUMAN	Q16539	Mitogen-activated protein kinase 14	6	FALSE	FALSE	BEpC_AB051	BEpC	C	126	light	12.3445	229698	17.6995		0.0255211
sp|Q86WA6|BPHL_HUMAN	Q86WA6	Valacyclovir hydrolase	5	FALSE	FALSE	BEpC_AB051	BEpC	C	126	light	12.3439	229551	17.6986		0.0255198
sp|Q13907|IDI1_HUMAN	Q13907	Isopentenyl-diphosphate Delta-isomerase 1	6	FALSE	FALSE	BEpC_AB051	BEpC	C	126	light	12.3437	229518	17.6983		0.0255195
sp|Q9Y570|PPME1_HUMAN	Q9Y570	Protein phosphatase methylesterase 1	6	FALSE	FALSE	BEpC_AB051	BEpC	C	126	light	12.3434	229436	17.6978		0.0255187
sp|Q9NVP1|DDX18_HUMAN	Q9NVP1	ATP-dependent RNA helicase DDX18	2	FALSE	FALSE	BEpC_AB051	BEpC	C	126	light	12.3428	229301	17.697		0.0255175
sp|Q9Y6D6|BIG1_HUMAN	Q9Y6D6	Brefeldin A-inhibited guanine nucleotide-exchange protein 1	26	FALSE	FALSE	BEpC_AB051	BEpC	C	126	light	12.3425	229233	17.6965		0.0255169
sp|Q9Y5Y2|NUBP2_HUMAN	Q9Y5Y2	Cytosolic Fe-S cluster assembly factor NUBP2	2	FALSE	FALSE	BEpC_AB051	BEpC	C	126	light	12.3424	229202	17.6964		0.0255166
sp|Q16775|GLO2_HUMAN	Q16775	Hydroxyacylglutathione hydrolase, mitochondrial	8	FALSE	FALSE	BEpC_AB051	BEpC	C	126	light	12.3421	229137	17.6959		0.025516
sp|Q8TC12|RDH11_HUMAN	Q8TC12	Retinol dehydrogenase 11	8	FALSE	FALSE	BEpC_AB051	BEpC	C	126	light	12.3415	229015	17.6952		0.0255149
sp|O95782|AP2A1_HUMAN	O95782	AP-2 complex subunit alpha-1	16	FALSE	FALSE	BEpC_AB051	BEpC	C	126	light	12.3413	228969	17.6949		0.0255145
sp|Q92623|TTC9A_HUMAN	Q92623	Tetratricopeptide repeat protein 9A	6	FALSE	FALSE	BEpC_AB051	BEpC	C	126	light	12.3406	228799	17.6938		0.025513
sp|Q9BX68|HINT2_HUMAN	Q9BX68	Adenosine 5'-monophosphoramidase HINT2	3	FALSE	FALSE	BEpC_AB051	BEpC	C	126	light	12.3392	228481	17.6918		0.0255101
sp|Q9NX24|NHP2_HUMAN	Q9NX24	H/ACA ribonucleoprotein complex subunit 2	3	FALSE	FALSE	BEpC_AB051	BEpC	C	126	light	12.3385	228326	17.6908		0.0255086
sp|Q96RS6|NUDC1_HUMAN	Q96RS6	NudC domain-containing protein 1	5	FALSE	FALSE	BEpC_AB051	BEpC	C	126	light	12.3385	228321	17.6908		0.0255086
sp|Q86VM9|ZCH18_HUMAN	Q86VM9	Zinc finger CCCH domain-containing protein 18	3	FALSE	FALSE	BEpC_AB051	BEpC	C	126	light	12.3384	228299	17.6907		0.0255084
sp|O75477|ERLN1_HUMAN	O75477	Erlin-1	14	FALSE	FALSE	BEpC_AB051	BEpC	C	126	light	12.3383	228283	17.6906		0.0255083
sp|O94907|DKK1_HUMAN	O94907	Dickkopf-related protein 1	3	FALSE	FALSE	BEpC_AB051	BEpC	C	126	light	12.3363	227824	17.6877		0.0255041
sp|P19634|SL9A1_HUMAN	P19634	Sodium/hydrogen exchanger 1	7	FALSE	FALSE	BEpC_AB051	BEpC	C	126	light	12.3358	227704	17.6869		0.025503
sp|Q13641|TPBG_HUMAN	Q13641	Trophoblast glycoprotein	5	FALSE	FALSE	BEpC_AB051	BEpC	C	126	light	12.3357	227690	17.6868		0.0255028
sp|O60291|MGRN1_HUMAN	O60291	E3 ubiquitin-protein ligase MGRN1	3	FALSE	FALSE	BEpC_AB051	BEpC	C	126	light	12.3353	227581	17.6861		0.0255018
sp|Q676U5|A16L1_HUMAN	Q676U5	Autophagy-related protein 16-1	6	FALSE	FALSE	BEpC_AB051	BEpC	C	126	light	12.3348	227475	17.6854		0.0255009
sp|Q86V21|AACS_HUMAN	Q86V21	Acetoacetyl-CoA synthetase	9	FALSE	FALSE	BEpC_AB051	BEpC	C	126	light	12.3341	227325	17.6845		0.0254995
sp|Q12882|DPYD_HUMAN	Q12882	Dihydropyrimidine dehydrogenase [NADP(+)]	9	FALSE	FALSE	BEpC_AB051	BEpC	C	126	light	12.333	227074	17.6829		0.0254972
sp|Q12797|ASPH_HUMAN	Q12797	Aspartyl/asparaginyl beta-hydroxylase	12	FALSE	FALSE	BEpC_AB051	BEpC	C	126	light	12.3326	226967	17.6822		0.0254962
sp|Q9NZJ9|NUDT4_HUMAN	Q9NZJ9	Diphosphoinositol polyphosphate phosphohydrolase 2	3	FALSE	FALSE	BEpC_AB051	BEpC	C	126	light	12.3323	226909	17.6819		0.0254957
sp|Q04206|TF65_HUMAN	Q04206	Transcription factor p65	5	FALSE	FALSE	BEpC_AB051	BEpC	C	126	light	12.3319	226822	17.6813		0.0254949
sp|Q15642|CIP4_HUMAN	Q15642	Cdc42-interacting protein 4	25	FALSE	FALSE	BEpC_AB051	BEpC	C	126	light	12.3318	226785	17.6811		0.0254946
sp|O43854|EDIL3_HUMAN	O43854	EGF-like repeat and discoidin I-like domain-containing protein 3	9	FALSE	FALSE	BEpC_AB051	BEpC	C	126	light	12.3315	226725	17.6807		0.025494
sp|P56705|WNT4_HUMAN	P56705	Protein Wnt-4	6	FALSE	FALSE	BEpC_AB051	BEpC	C	126	light	12.3311	226639	17.6801		0.0254932
sp|O75533|SF3B1_HUMAN	O75533	Splicing factor 3B subunit 1	13	FALSE	FALSE	BEpC_AB051	BEpC	C	126	light	12.3306	226529	17.6794		0.0254922
sp|Q8WZA1|PMGT1_HUMAN	Q8WZA1	Protein O-linked-mannose beta-1,2-N-acetylglucosaminyltransferase 1	4	FALSE	FALSE	BEpC_AB051	BEpC	C	126	light	12.3306	226522	17.6794		0.0254921
sp|Q15562|TEAD2_HUMAN	Q15562	Transcriptional enhancer factor TEF-4	2	FALSE	FALSE	BEpC_AB051	BEpC	C	126	light	12.3305	226500	17.6792		0.0254919
sp|Q9UBP9|GULP1_HUMAN	Q9UBP9	PTB domain-containing engulfment adapter protein 1	9	FALSE	FALSE	BEpC_AB051	BEpC	C	126	light	12.3304	226469	17.679		0.0254917
sp|O60487|MPZL2_HUMAN	O60487	Myelin protein zero-like protein 2	3	FALSE	FALSE	BEpC_AB051	BEpC	C	126	light	12.329	226158	17.6771		0.0254888
sp|Q9BXJ0|C1QT5_HUMAN	Q9BXJ0	Complement C1q tumor necrosis factor-related protein 5	2	FALSE	FALSE	BEpC_AB051	BEpC	C	126	light	12.3272	225746	17.6744		0.025485
sp|O76094|SRP72_HUMAN	O76094	Signal recognition particle subunit SRP72	17	FALSE	FALSE	BEpC_AB051	BEpC	C	126	light	12.3257	225415	17.6723		0.025482
sp|Q9NZZ3|CHMP5_HUMAN	Q9NZZ3	Charged multivesicular body protein 5	5	FALSE	FALSE	BEpC_AB051	BEpC	C	126	light	12.3257	225411	17.6723		0.0254819
sp|O15296|LX15B_HUMAN	O15296	Polyunsaturated fatty acid lipoxygenase ALOX15B	12	FALSE	FALSE	BEpC_AB051	BEpC	C	126	light	12.3254	225341	17.6718		0.0254813
sp|P51398|RT29_HUMAN	P51398	Small ribosomal subunit protein mS29	3	FALSE	FALSE	BEpC_AB051	BEpC	C	126	light	12.3252	225298	17.6716		0.0254809
sp|P40763|STAT3_HUMAN	P40763	Signal transducer and activator of transcription 3	13	FALSE	FALSE	BEpC_AB051	BEpC	C	126	light	12.325	225266	17.6714		0.0254806
sp|Q9C0B1|FTO_HUMAN	Q9C0B1	Alpha-ketoglutarate-dependent dioxygenase FTO	5	FALSE	FALSE	BEpC_AB051	BEpC	C	126	light	12.3232	224859	17.6688		0.0254768
sp|Q86SJ2|AMGO2_HUMAN	Q86SJ2	Amphoterin-induced protein 2	5	FALSE	FALSE	BEpC_AB051	BEpC	C	126	light	12.3232	224852	17.6687		0.0254768
sp|P13686|PPA5_HUMAN	P13686	Tartrate-resistant acid phosphatase type 5	2	FALSE	FALSE	BEpC_AB051	BEpC	C	126	light	12.323	224802	17.6684		0.0254763
sp|Q13451|FKBP5_HUMAN	Q13451	Peptidyl-prolyl cis-trans isomerase FKBP5	14	FALSE	FALSE	BEpC_AB051	BEpC	C	126	light	12.3223	224652	17.6674		0.0254749
sp|O75400|PR40A_HUMAN	O75400	Pre-mRNA-processing factor 40 homolog A	5	FALSE	FALSE	BEpC_AB051	BEpC	C	126	light	12.3217	224506	17.6665		0.0254735
sp|Q99574|NEUS_HUMAN	Q99574	Neuroserpin	5	FALSE	FALSE	BEpC_AB051	BEpC	C	126	light	12.3209	224334	17.6654		0.0254719
sp|Q8N1V2|CFA52_HUMAN	Q8N1V2	Cilia- and flagella-associated protein 52	4	FALSE	FALSE	BEpC_AB051	BEpC	C	126	light	12.3204	224214	17.6646		0.0254708
sp|Q13308|PTK7_HUMAN	Q13308	Inactive tyrosine-protein kinase 7	15	FALSE	FALSE	BEpC_AB051	BEpC	C	126	light	12.3203	224200	17.6645		0.0254707
sp|P50552|VASP_HUMAN	P50552	Vasodilator-stimulated phosphoprotein	12	FALSE	FALSE	BEpC_AB051	BEpC	C	126	light	12.3199	224120	17.664		0.02547
[truncated: 1,901 more rows]

## Sheet: BEpC_AB079
protein_Id	IDcolumn	description	nrPeptides	CON	REV	Name	Group_	CONTROL	channel	isotopeLabel	medpolish	exp_medpolish	normalized_protein_abundance		% abundance
sp|P80188|NGAL_HUMAN	P80188	Neutrophil gelatinase-associated lipocalin	19	FALSE	FALSE	BEpC_AB079	BEpC	C	127N	light	16.4657	1.41573e+07	23.5144		0.0338584
sp|Q7Z5L0|VMO1_HUMAN	Q7Z5L0	Vitelline membrane outer layer protein 1 homolog	7	FALSE	FALSE	BEpC_AB079	BEpC	C	127N	light	16.3962	1.32058e+07	23.414		0.0337139
sp|P01024|CO3_HUMAN	P01024	Complement C3	173	FALSE	FALSE	BEpC_AB079	BEpC	C	127N	light	16.3586	1.27191e+07	23.3598		0.0336359
sp|O60814|H2B1K_HUMAN	O60814	Histone H2B type 1-K	2	FALSE	FALSE	BEpC_AB079	BEpC	C	127N	light	16.1671	1.05019e+07	23.0835		0.033238
sp|Q9NP55|BPIA1_HUMAN	Q9NP55	BPI fold-containing family A member 1	5	FALSE	FALSE	BEpC_AB079	BEpC	C	127N	light	16.1312	1.01317e+07	23.0317		0.0331634
sp|Q9NYU1|UGGG2_HUMAN	Q9NYU1	UDP-glucose:glycoprotein glucosyltransferase 2	2	FALSE	FALSE	BEpC_AB079	BEpC	C	127N	light	16.0851	9.67531e+06	22.9652		0.0330677
sp|P06703|S10A6_HUMAN	P06703	Protein S100-A6	7	FALSE	FALSE	BEpC_AB079	BEpC	C	127N	light	16.0266	9.12529e+06	22.8808		0.0329461
sp|P01034|CYTC_HUMAN	P01034	Cystatin-C	4	FALSE	FALSE	BEpC_AB079	BEpC	C	127N	light	15.9952	8.84334e+06	22.8355		0.0328809
sp|P06702|S10A9_HUMAN	P06702	Protein S100-A9	10	FALSE	FALSE	BEpC_AB079	BEpC	C	127N	light	15.927	8.26089e+06	22.7372		0.0327394
sp|P04908|H2A1B_HUMAN	P04908	Histone H2A type 1-B/E	9	FALSE	FALSE	BEpC_AB079	BEpC	C	127N	light	15.8385	7.56107e+06	22.6095		0.0325555
sp|Q8TDL5|BPIB1_HUMAN	Q8TDL5	BPI fold-containing family B member 1	29	FALSE	FALSE	BEpC_AB079	BEpC	C	127N	light	15.7685	7.0495e+06	22.5084		0.0324099
sp|P60709|ACTB_HUMAN	P60709	Actin, cytoplasmic 1	39	FALSE	FALSE	BEpC_AB079	BEpC	C	127N	light	15.6831	6.47297e+06	22.3853		0.0322327
sp|P07355|ANXA2_HUMAN	P07355	Annexin A2	37	FALSE	FALSE	BEpC_AB079	BEpC	C	127N	light	15.6719	6.40073e+06	22.3692		0.0322094
sp|P31949|S10AB_HUMAN	P31949	Protein S100-A11	6	FALSE	FALSE	BEpC_AB079	BEpC	C	127N	light	15.5306	5.55722e+06	22.1653		0.0319158
sp|P00751|CFAB_HUMAN	P00751	Complement factor B	49	FALSE	FALSE	BEpC_AB079	BEpC	C	127N	light	15.5071	5.42793e+06	22.1313		0.0318669
sp|P04083|ANXA1_HUMAN	P04083	Annexin A1	33	FALSE	FALSE	BEpC_AB079	BEpC	C	127N	light	15.4592	5.17429e+06	22.0623		0.0317675
sp|P59998|ARPC4_HUMAN	P59998	Actin-related protein 2/3 complex subunit 4	6	FALSE	FALSE	BEpC_AB079	BEpC	C	127N	light	15.3898	4.82724e+06	21.9621		0.0316233
sp|P15941|MUC1_HUMAN	P15941	Mucin-1	13	FALSE	FALSE	BEpC_AB079	BEpC	C	127N	light	15.3776	4.76894e+06	21.9446		0.031598
sp|P17931|LEG3_HUMAN	P17931	Galectin-3	12	FALSE	FALSE	BEpC_AB079	BEpC	C	127N	light	15.2982	4.40493e+06	21.83		0.0314331
sp|P05109|S10A8_HUMAN	P05109	Protein S100-A8	14	FALSE	FALSE	BEpC_AB079	BEpC	C	127N	light	15.2731	4.29539e+06	21.7937		0.0313808
sp|P13647|K2C5_HUMAN	P13647	Keratin, type II cytoskeletal 5	71	FALSE	FALSE	BEpC_AB079	BEpC	C	127N	light	15.2034	4.00642e+06	21.6932		0.0312361
sp|P04179|SODM_HUMAN	P04179	Superoxide dismutase [Mn], mitochondrial	12	FALSE	FALSE	BEpC_AB079	BEpC	C	127N	light	15.1893	3.95023e+06	21.6729		0.0312068
sp|Q9UBC9|SPRR3_HUMAN	Q9UBC9	Small proline-rich protein 3	15	FALSE	FALSE	BEpC_AB079	BEpC	C	127N	light	15.1751	3.89447e+06	21.6523		0.0311772
sp|Q8NFJ5|RAI3_HUMAN	Q8NFJ5	Retinoic acid-induced protein 3	10	FALSE	FALSE	BEpC_AB079	BEpC	C	127N	light	15.156	3.82087e+06	21.6248		0.0311376
sp|P14618|KPYM_HUMAN	P14618	Pyruvate kinase PKM	42	FALSE	FALSE	BEpC_AB079	BEpC	C	127N	light	15.1373	3.75002e+06	21.5978		0.0310987
sp|P06731|CEAM5_HUMAN	P06731	Carcinoembryonic antigen-related cell adhesion molecule 5	6	FALSE	FALSE	BEpC_AB079	BEpC	C	127N	light	15.1152	3.66833e+06	21.566		0.031053
sp|P01011|AACT_HUMAN	P01011	Alpha-1-antichymotrypsin	32	FALSE	FALSE	BEpC_AB079	BEpC	C	127N	light	15.1095	3.64725e+06	21.5577		0.031041
sp|P40199|CEAM6_HUMAN	P40199	Carcinoembryonic antigen-related cell adhesion molecule 6	7	FALSE	FALSE	BEpC_AB079	BEpC	C	127N	light	15.0676	3.49754e+06	21.4973		0.0309539
sp|Q6UX06|OLFM4_HUMAN	Q6UX06	Olfactomedin-4	20	FALSE	FALSE	BEpC_AB079	BEpC	C	127N	light	15.0529	3.44653e+06	21.4761		0.0309234
sp|P17900|SAP3_HUMAN	P17900	Ganglioside GM2 activator	6	FALSE	FALSE	BEpC_AB079	BEpC	C	127N	light	14.9975	3.26089e+06	21.3962		0.0308084
sp|P22392|NDKB_HUMAN	P22392	Nucleoside diphosphate kinase B	11	FALSE	FALSE	BEpC_AB079	BEpC	C	127N	light	14.9881	3.23039e+06	21.3826		0.0307889
sp|K7EJ46|SIM22_HUMAN	K7EJ46	Small integral membrane protein 22	2	FALSE	FALSE	BEpC_AB079	BEpC	C	127N	light	14.9675	3.16453e+06	21.3529		0.0307461
sp|P06396|GELS_HUMAN	P06396	Gelsolin	64	FALSE	FALSE	BEpC_AB079	BEpC	C	127N	light	14.9614	3.14519e+06	21.3441		0.0307334
sp|Q9UBD6|RHCG_HUMAN	Q9UBD6	Ammonium transporter Rh type C	2	FALSE	FALSE	BEpC_AB079	BEpC	C	127N	light	14.9536	3.12069e+06	21.3328		0.0307171
sp|Q01469|FABP5_HUMAN	Q01469	Fatty acid-binding protein 5	6	FALSE	FALSE	BEpC_AB079	BEpC	C	127N	light	14.9142	3.00014e+06	21.2759		0.0306353
sp|P02750|A2GL_HUMAN	P02750	Leucine-rich alpha-2-glycoprotein	9	FALSE	FALSE	BEpC_AB079	BEpC	C	127N	light	14.9112	2.99119e+06	21.2716		0.0306291
sp|P45880|VDAC2_HUMAN	P45880	Voltage-dependent anion-selective channel protein 2	10	FALSE	FALSE	BEpC_AB079	BEpC	C	127N	light	14.9005	2.95947e+06	21.2563		0.0306069
sp|P27105|STOM_HUMAN	P27105	Stomatin	22	FALSE	FALSE	BEpC_AB079	BEpC	C	127N	light	14.8943	2.9411e+06	21.2473		0.030594
sp|P60174|TPIS_HUMAN	P60174	Triosephosphate isomerase	20	FALSE	FALSE	BEpC_AB079	BEpC	C	127N	light	14.8868	2.91902e+06	21.2364		0.0305783
sp|P00441|SODC_HUMAN	P00441	Superoxide dismutase [Cu-Zn]	11	FALSE	FALSE	BEpC_AB079	BEpC	C	127N	light	14.8762	2.8885e+06	21.2212		0.0305565
sp|P25774|CATS_HUMAN	P25774	Cathepsin S	14	FALSE	FALSE	BEpC_AB079	BEpC	C	127N	light	14.8611	2.84496e+06	21.1993		0.0305249
sp|P29401|TKT_HUMAN	P29401	Transketolase	33	FALSE	FALSE	BEpC_AB079	BEpC	C	127N	light	14.8468	2.80481e+06	21.1788		0.0304954
sp|P12236|ADT3_HUMAN	P12236	ADP/ATP translocase 3	3	FALSE	FALSE	BEpC_AB079	BEpC	C	127N	light	14.8241	2.74162e+06	21.1459		0.0304481
sp|Q08380|LG3BP_HUMAN	Q08380	Galectin-3-binding protein	25	FALSE	FALSE	BEpC_AB079	BEpC	C	127N	light	14.8221	2.73627e+06	21.1431		0.030444
sp|P02538|K2C6A_HUMAN	P02538	Keratin, type II cytoskeletal 6A	43	FALSE	FALSE	BEpC_AB079	BEpC	C	127N	light	14.8219	2.73577e+06	21.1429		0.0304436
sp|P05026|AT1B1_HUMAN	P05026	Sodium/potassium-transporting ATPase subunit beta-1	16	FALSE	FALSE	BEpC_AB079	BEpC	C	127N	light	14.792	2.65501e+06	21.0996		0.0303814
sp|P49788|TIG1_HUMAN	P49788	Retinoic acid receptor responder protein 1	18	FALSE	FALSE	BEpC_AB079	BEpC	C	127N	light	14.7805	2.62464e+06	21.083		0.0303575
sp|P04792|HSPB1_HUMAN	P04792	Heat shock protein beta-1	23	FALSE	FALSE	BEpC_AB079	BEpC	C	127N	light	14.778	2.61828e+06	21.0795		0.0303525
sp|P48668|K2C6C_HUMAN	P48668	Keratin, type II cytoskeletal 6C	5	FALSE	FALSE	BEpC_AB079	BEpC	C	127N	light	14.7779	2.61803e+06	21.0794		0.0303523
sp|P47929|LEG7_HUMAN	P47929	Galectin-7	11	FALSE	FALSE	BEpC_AB079	BEpC	C	127N	light	14.7694	2.59583e+06	21.0671		0.0303346
sp|O00468|AGRIN_HUMAN	O00468	Agrin	33	FALSE	FALSE	BEpC_AB079	BEpC	C	127N	light	14.7678	2.59163e+06	21.0648		0.0303312
sp|P04080|CYTB_HUMAN	P04080	Cystatin-B	9	FALSE	FALSE	BEpC_AB079	BEpC	C	127N	light	14.7571	2.56412e+06	21.0494		0.030309
sp|P11766|ADHX_HUMAN	P11766	Alcohol dehydrogenase class-3	9	FALSE	FALSE	BEpC_AB079	BEpC	C	127N	light	14.7516	2.54996e+06	21.0414		0.0302975
sp|P11279|LAMP1_HUMAN	P11279	Lysosome-associated membrane glycoprotein 1	4	FALSE	FALSE	BEpC_AB079	BEpC	C	127N	light	14.7417	2.52479e+06	21.0271		0.0302769
sp|P68366|TBA4A_HUMAN	P68366	Tubulin alpha-4A chain	20	FALSE	FALSE	BEpC_AB079	BEpC	C	127N	light	14.7344	2.50641e+06	21.0165		0.0302618
sp|P00450|CERU_HUMAN	P00450	Ceruloplasmin	61	FALSE	FALSE	BEpC_AB079	BEpC	C	127N	light	14.7271	2.48821e+06	21.006		0.0302466
sp|O00299|CLIC1_HUMAN	O00299	Chloride intracellular channel protein 1	17	FALSE	FALSE	BEpC_AB079	BEpC	C	127N	light	14.7223	2.47645e+06	20.9992		0.0302368
sp|P12429|ANXA3_HUMAN	P12429	Annexin A3	24	FALSE	FALSE	BEpC_AB079	BEpC	C	127N	light	14.718	2.4658e+06	20.993		0.0302278
sp|P07339|CATD_HUMAN	P07339	Cathepsin D	25	FALSE	FALSE	BEpC_AB079	BEpC	C	127N	light	14.7048	2.4335e+06	20.9739		0.0302004
sp|P36955|PEDF_HUMAN	P36955	Pigment epithelium-derived factor	23	FALSE	FALSE	BEpC_AB079	BEpC	C	127N	light	14.7034	2.42996e+06	20.9718		0.0301974
sp|P05141|ADT2_HUMAN	P05141	ADP/ATP translocase 2	18	FALSE	FALSE	BEpC_AB079	BEpC	C	127N	light	14.6909	2.39974e+06	20.9538		0.0301714
sp|Q16651|PRSS8_HUMAN	Q16651	Prostasin	3	FALSE	FALSE	BEpC_AB079	BEpC	C	127N	light	14.6852	2.38611e+06	20.9456		0.0301596
sp|P15311|EZRI_HUMAN	P15311	Ezrin	81	FALSE	FALSE	BEpC_AB079	BEpC	C	127N	light	14.6707	2.35189e+06	20.9247		0.0301296
sp|P19013|K2C4_HUMAN	P19013	Keratin, type II cytoskeletal 4	38	FALSE	FALSE	BEpC_AB079	BEpC	C	127N	light	14.6631	2.33394e+06	20.9137		0.0301137
sp|P49207|RL34_HUMAN	P49207	Large ribosomal subunit protein eL34	4	FALSE	FALSE	BEpC_AB079	BEpC	C	127N	light	14.6561	2.31763e+06	20.9036		0.0300991
sp|P60900|PSA6_HUMAN	P60900	Proteasome subunit alpha type-6	9	FALSE	FALSE	BEpC_AB079	BEpC	C	127N	light	14.6467	2.29595e+06	20.89		0.0300796
sp|P63096|GNAI1_HUMAN	P63096	Guanine nucleotide-binding protein G(i) subunit alpha-1	4	FALSE	FALSE	BEpC_AB079	BEpC	C	127N	light	14.6368	2.27346e+06	20.8758		0.0300591
sp|P08754|GNAI3_HUMAN	P08754	Guanine nucleotide-binding protein G(i) subunit alpha-3	6	FALSE	FALSE	BEpC_AB079	BEpC	C	127N	light	14.6264	2.24987e+06	20.8608		0.0300374
sp|P09341|GROA_HUMAN	P09341	Growth-regulated alpha protein	2	FALSE	FALSE	BEpC_AB079	BEpC	C	127N	light	14.6241	2.2448e+06	20.8575		0.0300328
sp|Q5TEC6|H37_HUMAN	Q5TEC6	Histone H3-7	8	FALSE	FALSE	BEpC_AB079	BEpC	C	127N	light	14.6188	2.2328e+06	20.8498		0.0300216
sp|P09211|GSTP1_HUMAN	P09211	Glutathione S-transferase P	16	FALSE	FALSE	BEpC_AB079	BEpC	C	127N	light	14.6051	2.20244e+06	20.83		0.0299932
sp|P35268|RL22_HUMAN	P35268	Large ribosomal subunit protein eL22	5	FALSE	FALSE	BEpC_AB079	BEpC	C	127N	light	14.5952	2.18072e+06	20.8157		0.0299726
sp|P54707|AT12A_HUMAN	P54707	Potassium-transporting ATPase alpha chain 2	42	FALSE	FALSE	BEpC_AB079	BEpC	C	127N	light	14.5813	2.15069e+06	20.7957		0.0299438
sp|P09668|CATH_HUMAN	P09668	Pro-cathepsin H	12	FALSE	FALSE	BEpC_AB079	BEpC	C	127N	light	14.5811	2.15036e+06	20.7955		0.0299435
sp|P14923|PLAK_HUMAN	P14923	Junction plakoglobin	25	FALSE	FALSE	BEpC_AB079	BEpC	C	127N	light	14.5774	2.14224e+06	20.79		0.0299356
sp|P08174|DAF_HUMAN	P08174	Complement decay-accelerating factor	7	FALSE	FALSE	BEpC_AB079	BEpC	C	127N	light	14.5736	2.1343e+06	20.7847		0.0299279
sp|P30050|RL12_HUMAN	P30050	Large ribosomal subunit protein uL11	7	FALSE	FALSE	BEpC_AB079	BEpC	C	127N	light	14.5721	2.1309e+06	20.7824		0.0299246
sp|P04075|ALDOA_HUMAN	P04075	Fructose-bisphosphate aldolase A	33	FALSE	FALSE	BEpC_AB079	BEpC	C	127N	light	14.5702	2.12706e+06	20.7798		0.0299208
sp|Q8N257|H2B3B_HUMAN	Q8N257	Histone H2B type 3-B	9	FALSE	FALSE	BEpC_AB079	BEpC	C	127N	light	14.5604	2.10613e+06	20.7655		0.0299003
sp|P61916|NPC2_HUMAN	P61916	NPC intracellular cholesterol transporter 2	8	FALSE	FALSE	BEpC_AB079	BEpC	C	127N	light	14.5604	2.10613e+06	20.7655		0.0299003
sp|P49773|HINT1_HUMAN	P49773	Adenosine 5'-monophosphoramidase HINT1	4	FALSE	FALSE	BEpC_AB079	BEpC	C	127N	light	14.5585	2.10214e+06	20.7628		0.0298964
sp|P29508|SPB3_HUMAN	P29508	Serpin B3	49	FALSE	FALSE	BEpC_AB079	BEpC	C	127N	light	14.5446	2.07329e+06	20.7428		0.0298677
sp|Q9Y6R7|FCGBP_HUMAN	Q9Y6R7	IgGFc-binding protein	33	FALSE	FALSE	BEpC_AB079	BEpC	C	127N	light	14.5389	2.06133e+06	20.7345		0.0298556
sp|P62244|RS15A_HUMAN	P62244	Small ribosomal subunit protein uS8	7	FALSE	FALSE	BEpC_AB079	BEpC	C	127N	light	14.5355	2.05434e+06	20.7296		0.0298486
sp|Q04695|K1C17_HUMAN	Q04695	Keratin, type I cytoskeletal 17	48	FALSE	FALSE	BEpC_AB079	BEpC	C	127N	light	14.5268	2.03669e+06	20.7171		0.0298307
sp|Q969X1|LFG3_HUMAN	Q969X1	Protein lifeguard 3	2	FALSE	FALSE	BEpC_AB079	BEpC	C	127N	light	14.5236	2.03018e+06	20.7125		0.029824
sp|P10412|H14_HUMAN	P10412	Histone H1.4	17	FALSE	FALSE	BEpC_AB079	BEpC	C	127N	light	14.5211	2.025e+06	20.7088		0.0298187
sp|P62241|RS8_HUMAN	P62241	Small ribosomal subunit protein eS8	10	FALSE	FALSE	BEpC_AB079	BEpC	C	127N	light	14.5139	2.01054e+06	20.6985		0.0298038
sp|Q9HC84|MUC5B_HUMAN	Q9HC84	Mucin-5B	53	FALSE	FALSE	BEpC_AB079	BEpC	C	127N	light	14.503	1.98878e+06	20.6828		0.0297812
sp|Q96DA0|ZG16B_HUMAN	Q96DA0	Zymogen granule protein 16 homolog B	6	FALSE	FALSE	BEpC_AB079	BEpC	C	127N	light	14.4949	1.97266e+06	20.6711		0.0297643
sp|P11684|UTER_HUMAN	P11684	Uteroglobin	4	FALSE	FALSE	BEpC_AB079	BEpC	C	127N	light	14.493	1.9689e+06	20.6683		0.0297603
sp|Q96FQ6|S10AG_HUMAN	Q96FQ6	Protein S100-A16	7	FALSE	FALSE	BEpC_AB079	BEpC	C	127N	light	14.4856	1.95448e+06	20.6577		0.0297451
sp|Q16851|UGPA_HUMAN	Q16851	UTP--glucose-1-phosphate uridylyltransferase	25	FALSE	FALSE	BEpC_AB079	BEpC	C	127N	light	14.4778	1.93921e+06	20.6464		0.0297288
sp|P60660|MYL6_HUMAN	P60660	Myosin light polypeptide 6	10	FALSE	FALSE	BEpC_AB079	BEpC	C	127N	light	14.462	1.9089e+06	20.6237		0.029696
sp|P00505|AATM_HUMAN	P00505	Aspartate aminotransferase, mitochondrial	22	FALSE	FALSE	BEpC_AB079	BEpC	C	127N	light	14.4558	1.89698e+06	20.6146		0.029683
sp|P00403|COX2_HUMAN	P00403	Cytochrome c oxidase subunit 2	4	FALSE	FALSE	BEpC_AB079	BEpC	C	127N	light	14.4547	1.89498e+06	20.6131		0.0296808
sp|P22735|TGM1_HUMAN	P22735	Protein-glutamine gamma-glutamyltransferase K	30	FALSE	FALSE	BEpC_AB079	BEpC	C	127N	light	14.4534	1.89242e+06	20.6112		0.029678
sp|Q8N1N4|K2C78_HUMAN	Q8N1N4	Keratin, type II cytoskeletal 78	30	FALSE	FALSE	BEpC_AB079	BEpC	C	127N	light	14.4525	1.89074e+06	20.6099		0.0296762
sp|Q9Y277|VDAC3_HUMAN	Q9Y277	Voltage-dependent anion-selective channel protein 3	6	FALSE	FALSE	BEpC_AB079	BEpC	C	127N	light	14.4488	1.88386e+06	20.6046		0.0296686
sp|P13693|TCTP_HUMAN	P13693	Translationally-controlled tumor protein	7	FALSE	FALSE	BEpC_AB079	BEpC	C	127N	light	14.4405	1.86818e+06	20.5925		0.0296512
sp|P30044|PRDX5_HUMAN	P30044	Peroxiredoxin-5, mitochondrial	10	FALSE	FALSE	BEpC_AB079	BEpC	C	127N	light	14.4334	1.85508e+06	20.5824		0.0296366
sp|P23284|PPIB_HUMAN	P23284	Peptidyl-prolyl cis-trans isomerase B	15	FALSE	FALSE	BEpC_AB079	BEpC	C	127N	light	14.4327	1.85364e+06	20.5813		0.029635
sp|P43353|AL3B1_HUMAN	P43353	Aldehyde dehydrogenase family 3 member B1	12	FALSE	FALSE	BEpC_AB079	BEpC	C	127N	light	14.4234	1.83647e+06	20.5678		0.0296157
sp|P09382|LEG1_HUMAN	P09382	Galectin-1	7	FALSE	FALSE	BEpC_AB079	BEpC	C	127N	light	14.4228	1.83553e+06	20.5671		0.0296146
sp|Q08188|TGM3_HUMAN	Q08188	Protein-glutamine gamma-glutamyltransferase E	23	FALSE	FALSE	BEpC_AB079	BEpC	C	127N	light	14.4227	1.83528e+06	20.5669		0.0296143
sp|P02751|FINC_HUMAN	P02751	Fibronectin	84	FALSE	FALSE	BEpC_AB079	BEpC	C	127N	light	14.4214	1.83289e+06	20.565		0.0296116
sp|P62753|RS6_HUMAN	P62753	Small ribosomal subunit protein eS6	13	FALSE	FALSE	BEpC_AB079	BEpC	C	127N	light	14.4092	1.81066e+06	20.5474		0.0295863
sp|O14745|NHRF1_HUMAN	O14745	Na(+)/H(+) exchange regulatory cofactor NHE-RF1	37	FALSE	FALSE	BEpC_AB079	BEpC	C	127N	light	14.4079	1.80825e+06	20.5455		0.0295835
sp|O95994|AGR2_HUMAN	O95994	Anterior gradient protein 2 homolog	9	FALSE	FALSE	BEpC_AB079	BEpC	C	127N	light	14.3927	1.78097e+06	20.5236		0.0295519
sp|P41271|NBL1_HUMAN	P41271	Neuroblastoma suppressor of tumorigenicity 1	2	FALSE	FALSE	BEpC_AB079	BEpC	C	127N	light	14.3835	1.76464e+06	20.5103		0.0295328
sp|Q13938|CAYP1_HUMAN	Q13938	Calcyphosin	11	FALSE	FALSE	BEpC_AB079	BEpC	C	127N	light	14.368	1.73751e+06	20.4879		0.0295006
sp|P61769|B2MG_HUMAN	P61769	Beta-2-microglobulin	8	FALSE	FALSE	BEpC_AB079	BEpC	C	127N	light	14.3657	1.73367e+06	20.4847		0.029496
sp|P05362|ICAM1_HUMAN	P05362	Intercellular adhesion molecule 1	20	FALSE	FALSE	BEpC_AB079	BEpC	C	127N	light	14.3574	1.71929e+06	20.4727		0.0294787
sp|Q9H223|EHD4_HUMAN	Q9H223	EH domain-containing protein 4	34	FALSE	FALSE	BEpC_AB079	BEpC	C	127N	light	14.3558	1.71648e+06	20.4704		0.0294753
sp|O43707|ACTN4_HUMAN	O43707	Alpha-actinin-4	65	FALSE	FALSE	BEpC_AB079	BEpC	C	127N	light	14.3547	1.71469e+06	20.4689		0.0294732
sp|P62277|RS13_HUMAN	P62277	Small ribosomal subunit protein uS15	12	FALSE	FALSE	BEpC_AB079	BEpC	C	127N	light	14.3501	1.70673e+06	20.4622		0.0294635
sp|Q01518|CAP1_HUMAN	Q01518	Adenylyl cyclase-associated protein 1	24	FALSE	FALSE	BEpC_AB079	BEpC	C	127N	light	14.3481	1.70329e+06	20.4592		0.0294593
sp|P03973|SLPI_HUMAN	P03973	Antileukoproteinase	7	FALSE	FALSE	BEpC_AB079	BEpC	C	127N	light	14.347	1.70151e+06	20.4577		0.0294571
sp|P10768|ESTD_HUMAN	P10768	S-formylglutathione hydrolase	6	FALSE	FALSE	BEpC_AB079	BEpC	C	127N	light	14.3442	1.6967e+06	20.4536		0.0294512
sp|P36952|SPB5_HUMAN	P36952	Serpin B5	20	FALSE	FALSE	BEpC_AB079	BEpC	C	127N	light	14.3441	1.69646e+06	20.4534		0.029451
sp|P15121|ALDR_HUMAN	P15121	Aldo-keto reductase family 1 member B1	8	FALSE	FALSE	BEpC_AB079	BEpC	C	127N	light	14.3426	1.69406e+06	20.4514		0.029448
sp|Q9UBX7|KLK11_HUMAN	Q9UBX7	Kallikrein-11	5	FALSE	FALSE	BEpC_AB079	BEpC	C	127N	light	14.3373	1.68498e+06	20.4436		0.0294368
sp|O00115|DNS2A_HUMAN	O00115	Deoxyribonuclease-2-alpha	8	FALSE	FALSE	BEpC_AB079	BEpC	C	127N	light	14.3332	1.67818e+06	20.4378		0.0294284
sp|P35232|PHB1_HUMAN	P35232	Prohibitin 1	12	FALSE	FALSE	BEpC_AB079	BEpC	C	127N	light	14.3327	1.67731e+06	20.4371		0.0294274
sp|P07686|HEXB_HUMAN	P07686	Beta-hexosaminidase subunit beta	25	FALSE	FALSE	BEpC_AB079	BEpC	C	127N	light	14.3284	1.67013e+06	20.4309		0.0294185
sp|P13645|K1C10_HUMAN	P13645	Keratin, type I cytoskeletal 10	26	FALSE	FALSE	BEpC_AB079	BEpC	C	127N	light	14.325	1.66444e+06	20.426		0.0294114
sp|P09238|MMP10_HUMAN	P09238	Stromelysin-2	29	FALSE	FALSE	BEpC_AB079	BEpC	C	127N	light	14.3211	1.65804e+06	20.4204		0.0294034
sp|P02787|TRFE_HUMAN	P02787	Serotransferrin	42	FALSE	FALSE	BEpC_AB079	BEpC	C	127N	light	14.318	1.65285e+06	20.4159		0.0293968
sp|P32119|PRDX2_HUMAN	P32119	Peroxiredoxin-2	12	FALSE	FALSE	BEpC_AB079	BEpC	C	127N	light	14.3172	1.65145e+06	20.4147		0.0293951
sp|O75083|WDR1_HUMAN	O75083	WD repeat-containing protein 1	27	FALSE	FALSE	BEpC_AB079	BEpC	C	127N	light	14.3147	1.64736e+06	20.4111		0.0293899
sp|P30048|PRDX3_HUMAN	P30048	Thioredoxin-dependent peroxide reductase, mitochondrial	8	FALSE	FALSE	BEpC_AB079	BEpC	C	127N	light	14.314	1.64627e+06	20.4101		0.0293886
sp|P14625|ENPL_HUMAN	P14625	Endoplasmin	42	FALSE	FALSE	BEpC_AB079	BEpC	C	127N	light	14.3124	1.64362e+06	20.4078		0.0293852
sp|P63279|UBC9_HUMAN	P63279	SUMO-conjugating enzyme UBC9	4	FALSE	FALSE	BEpC_AB079	BEpC	C	127N	light	14.31	1.63967e+06	20.4043		0.0293802
sp|P52943|CRIP2_HUMAN	P52943	Cysteine-rich protein 2	5	FALSE	FALSE	BEpC_AB079	BEpC	C	127N	light	14.305	1.63151e+06	20.3971		0.0293699
sp|P07737|PROF1_HUMAN	P07737	Profilin-1	14	FALSE	FALSE	BEpC_AB079	BEpC	C	127N	light	14.3045	1.63067e+06	20.3964		0.0293688
sp|P06748|NPM_HUMAN	P06748	Nucleophosmin	15	FALSE	FALSE	BEpC_AB079	BEpC	C	127N	light	14.3041	1.63009e+06	20.3959		0.029368
sp|P27797|CALR_HUMAN	P27797	Calreticulin	26	FALSE	FALSE	BEpC_AB079	BEpC	C	127N	light	14.2879	1.60382e+06	20.3724		0.0293343
sp|O15143|ARC1B_HUMAN	O15143	Actin-related protein 2/3 complex subunit 1B	14	FALSE	FALSE	BEpC_AB079	BEpC	C	127N	light	14.2878	1.6036e+06	20.3722		0.029334
sp|P18124|RL7_HUMAN	P18124	Large ribosomal subunit protein uL30	13	FALSE	FALSE	BEpC_AB079	BEpC	C	127N	light	14.2848	1.5989e+06	20.368		0.0293279
sp|P25815|S100P_HUMAN	P25815	Protein S100-P	8	FALSE	FALSE	BEpC_AB079	BEpC	C	127N	light	14.2712	1.57728e+06	20.3484		0.0292996
sp|Q16787|LAMA3_HUMAN	Q16787	Laminin subunit alpha-3	94	FALSE	FALSE	BEpC_AB079	BEpC	C	127N	light	14.2634	1.565e+06	20.3371		0.0292834
sp|Q86T26|TM11B_HUMAN	Q86T26	Transmembrane protease serine 11B	3	FALSE	FALSE	BEpC_AB079	BEpC	C	127N	light	14.2631	1.56451e+06	20.3366		0.0292827
sp|Q14108|SCRB2_HUMAN	Q14108	Lysosome membrane protein 2	8	FALSE	FALSE	BEpC_AB079	BEpC	C	127N	light	14.2605	1.5604e+06	20.3328		0.0292773
sp|Q16695|H31T_HUMAN	Q16695	Histone H3.1t	3	FALSE	FALSE	BEpC_AB079	BEpC	C	127N	light	14.2604	1.56028e+06	20.3327		0.0292771
sp|P07741|APT_HUMAN	P07741	Adenine phosphoribosyltransferase	6	FALSE	FALSE	BEpC_AB079	BEpC	C	127N	light	14.2591	1.5583e+06	20.3309		0.0292745
sp|P01833|PIGR_HUMAN	P01833	Polymeric immunoglobulin receptor	51	FALSE	FALSE	BEpC_AB079	BEpC	C	127N	light	14.258	1.55658e+06	20.3293		0.0292722
sp|P16401|H15_HUMAN	P16401	Histone H1.5	18	FALSE	FALSE	BEpC_AB079	BEpC	C	127N	light	14.2575	1.55576e+06	20.3285		0.0292711
sp|P04406|G3P_HUMAN	P04406	Glyceraldehyde-3-phosphate dehydrogenase	31	FALSE	FALSE	BEpC_AB079	BEpC	C	127N	light	14.2447	1.536e+06	20.3101		0.0292445
sp|Q9UBR2|CATZ_HUMAN	Q9UBR2	Cathepsin Z	7	FALSE	FALSE	BEpC_AB079	BEpC	C	127N	light	14.2414	1.53094e+06	20.3053		0.0292377
sp|Q99828|CIB1_HUMAN	Q99828	Calcium and integrin-binding protein 1	10	FALSE	FALSE	BEpC_AB079	BEpC	C	127N	light	14.2253	1.5065e+06	20.2821		0.0292043
sp|P30740|ILEU_HUMAN	P30740	Leukocyte elastase inhibitor	26	FALSE	FALSE	BEpC_AB079	BEpC	C	127N	light	14.224	1.5046e+06	20.2803		0.0292016
sp|P01033|TIMP1_HUMAN	P01033	Metalloproteinase inhibitor 1	3	FALSE	FALSE	BEpC_AB079	BEpC	C	127N	light	14.2238	1.50419e+06	20.2799		0.0292011
sp|P21796|VDAC1_HUMAN	P21796	Voltage-dependent anion-selective channel protein 1	15	FALSE	FALSE	BEpC_AB079	BEpC	C	127N	light	14.2222	1.50177e+06	20.2776		0.0291977
sp|P00750|TPA_HUMAN	P00750	Tissue-type plasminogen activator	6	FALSE	FALSE	BEpC_AB079	BEpC	C	127N	light	14.2195	1.49776e+06	20.2737		0.0291922
sp|P06733|ENOA_HUMAN	P06733	Alpha-enolase	35	FALSE	FALSE	BEpC_AB079	BEpC	C	127N	light	14.2114	1.48577e+06	20.2621		0.0291755
sp|Q15907|RB11B_HUMAN	Q15907	Ras-related protein Rab-11B	9	FALSE	FALSE	BEpC_AB079	BEpC	C	127N	light	14.2027	1.47285e+06	20.2495		0.0291573
sp|Q53GD3|CTL4_HUMAN	Q53GD3	Choline transporter-like protein 4	14	FALSE	FALSE	BEpC_AB079	BEpC	C	127N	light	14.2008	1.47008e+06	20.2468		0.0291534
sp|O00592|PODXL_HUMAN	O00592	Podocalyxin	7	FALSE	FALSE	BEpC_AB079	BEpC	C	127N	light	14.2	1.4689e+06	20.2457		0.0291518
sp|P40926|MDHM_HUMAN	P40926	Malate dehydrogenase, mitochondrial	15	FALSE	FALSE	BEpC_AB079	BEpC	C	127N	light	14.1999	1.4687e+06	20.2455		0.0291515
sp|P98160|PGBM_HUMAN	P98160	Basement membrane-specific heparan sulfate proteoglycan core protein	94	FALSE	FALSE	BEpC_AB079	BEpC	C	127N	light	14.1858	1.44815e+06	20.2251		0.0291222
sp|P26641|EF1G_HUMAN	P26641	Elongation factor 1-gamma	21	FALSE	FALSE	BEpC_AB079	BEpC	C	127N	light	14.1682	1.42285e+06	20.1997		0.0290856
sp|Q9BTY2|FUCO2_HUMAN	Q9BTY2	Plasma alpha-L-fucosidase	13	FALSE	FALSE	BEpC_AB079	BEpC	C	127N	light	14.1674	1.42179e+06	20.1986		0.029084
sp|Q7L5N1|CSN6_HUMAN	Q7L5N1	COP9 signalosome complex subunit 6	4	FALSE	FALSE	BEpC_AB079	BEpC	C	127N	light	14.1648	1.41801e+06	20.1948		0.0290785
sp|P09525|ANXA4_HUMAN	P09525	Annexin A4	23	FALSE	FALSE	BEpC_AB079	BEpC	C	127N	light	14.16	1.41134e+06	20.188		0.0290687
sp|P07195|LDHB_HUMAN	P07195	L-lactate dehydrogenase B chain	16	FALSE	FALSE	BEpC_AB079	BEpC	C	127N	light	14.156	1.40559e+06	20.1821		0.0290602
sp|Q96BM9|ARL8A_HUMAN	Q96BM9	ADP-ribosylation factor-like protein 8A	2	FALSE	FALSE	BEpC_AB079	BEpC	C	127N	light	14.1557	1.40515e+06	20.1816		0.0290596
sp|P50238|CRIP1_HUMAN	P50238	Cysteine-rich protein 1	2	FALSE	FALSE	BEpC_AB079	BEpC	C	127N	light	14.1538	1.40256e+06	20.179		0.0290558
sp|P21926|CD9_HUMAN	P21926	CD9 antigen	7	FALSE	FALSE	BEpC_AB079	BEpC	C	127N	light	14.1537	1.40246e+06	20.1789		0.0290556
sp|P08779|K1C16_HUMAN	P08779	Keratin, type I cytoskeletal 16	50	FALSE	FALSE	BEpC_AB079	BEpC	C	127N	light	14.1511	1.39877e+06	20.1751		0.0290501
sp|Q8NFL0|B3GN7_HUMAN	Q8NFL0	UDP-GlcNAc:betaGal beta-1,3-N-acetylglucosaminyltransferase 7	10	FALSE	FALSE	BEpC_AB079	BEpC	C	127N	light	14.1508	1.3983e+06	20.1746		0.0290494
sp|P30838|AL3A1_HUMAN	P30838	Aldehyde dehydrogenase, dimeric NADP-preferring	21	FALSE	FALSE	BEpC_AB079	BEpC	C	127N	light	14.1497	1.39679e+06	20.173		0.0290472
sp|Q9NY33|DPP3_HUMAN	Q9NY33	Dipeptidyl peptidase 3	24	FALSE	FALSE	BEpC_AB079	BEpC	C	127N	light	14.148	1.3945e+06	20.1707		0.0290438
sp|Q92520|FAM3C_HUMAN	Q92520	Protein FAM3C	13	FALSE	FALSE	BEpC_AB079	BEpC	C	127N	light	14.147	1.393e+06	20.1691		0.0290415
sp|P62280|RS11_HUMAN	P62280	Small ribosomal subunit protein uS17	10	FALSE	FALSE	BEpC_AB079	BEpC	C	127N	light	14.1458	1.39141e+06	20.1675		0.0290392
sp|P07900|HS90A_HUMAN	P07900	Heat shock protein HSP 90-alpha	52	FALSE	FALSE	BEpC_AB079	BEpC	C	127N	light	14.1441	1.38907e+06	20.165		0.0290357
sp|Q03135|CAV1_HUMAN	Q03135	Caveolin-1	6	FALSE	FALSE	BEpC_AB079	BEpC	C	127N	light	14.1432	1.38773e+06	20.1636		0.0290337
sp|P00749|UROK_HUMAN	P00749	Urokinase-type plasminogen activator	11	FALSE	FALSE	BEpC_AB079	BEpC	C	127N	light	14.1424	1.38668e+06	20.1625		0.0290321
sp|Q15582|BGH3_HUMAN	Q15582	Transforming growth factor-beta-induced protein ig-h3	29	FALSE	FALSE	BEpC_AB079	BEpC	C	127N	light	14.1412	1.38504e+06	20.1608		0.0290296
sp|P61026|RAB10_HUMAN	P61026	Ras-related protein Rab-10	18	FALSE	FALSE	BEpC_AB079	BEpC	C	127N	light	14.1412	1.38493e+06	20.1607		0.0290295
sp|P00338|LDHA_HUMAN	P00338	L-lactate dehydrogenase A chain	26	FALSE	FALSE	BEpC_AB079	BEpC	C	127N	light	14.1405	1.38399e+06	20.1597		0.0290281
sp|O14880|MGST3_HUMAN	O14880	Glutathione S-transferase 3, mitochondrial	2	FALSE	FALSE	BEpC_AB079	BEpC	C	127N	light	14.1387	1.38159e+06	20.1572		0.0290245
sp|P60866|RS20_HUMAN	P60866	Small ribosomal subunit protein uS10	3	FALSE	FALSE	BEpC_AB079	BEpC	C	127N	light	14.1378	1.38034e+06	20.1559		0.0290226
sp|P11021|BIP_HUMAN	P11021	Endoplasmic reticulum chaperone BiP	46	FALSE	FALSE	BEpC_AB079	BEpC	C	127N	light	14.1372	1.37941e+06	20.155		0.0290212
sp|P18510|IL1RA_HUMAN	P18510	Interleukin-1 receptor antagonist protein	6	FALSE	FALSE	BEpC_AB079	BEpC	C	127N	light	14.1353	1.37681e+06	20.1522		0.0290173
sp|Q9UNF0|PACN2_HUMAN	Q9UNF0	Protein kinase C and casein kinase substrate in neurons protein 2	26	FALSE	FALSE	BEpC_AB079	BEpC	C	127N	light	14.1308	1.37061e+06	20.1457		0.0290079
sp|O43278|SPIT1_HUMAN	O43278	Kunitz-type protease inhibitor 1	21	FALSE	FALSE	BEpC_AB079	BEpC	C	127N	light	14.1281	1.36699e+06	20.1419		0.0290024
sp|P07437|TBB5_HUMAN	P07437	Tubulin beta chain	12	FALSE	FALSE	BEpC_AB079	BEpC	C	127N	light	14.124	1.36142e+06	20.136		0.0289939
sp|P58546|MTPN_HUMAN	P58546	Myotrophin	5	FALSE	FALSE	BEpC_AB079	BEpC	C	127N	light	14.1161	1.35072e+06	20.1246		0.0289775
sp|P14550|AK1A1_HUMAN	P14550	Aldo-keto reductase family 1 member A1	19	FALSE	FALSE	BEpC_AB079	BEpC	C	127N	light	14.1063	1.33745e+06	20.1104		0.028957
sp|P0DP23|CALM1_HUMAN	P0DP23	Calmodulin-1	11	FALSE	FALSE	BEpC_AB079	BEpC	C	127N	light	14.1055	1.33639e+06	20.1093		0.0289553
sp|P01130|LDLR_HUMAN	P01130	Low-density lipoprotein receptor	6	FALSE	FALSE	BEpC_AB079	BEpC	C	127N	light	14.1054	1.33634e+06	20.1092		0.0289553
sp|P00966|ASSY_HUMAN	P00966	Argininosuccinate synthase	22	FALSE	FALSE	BEpC_AB079	BEpC	C	127N	light	14.1022	1.33205e+06	20.1046		0.0289486
sp|Q9BUL8|PDC10_HUMAN	Q9BUL8	Programmed cell death protein 10	13	FALSE	FALSE	BEpC_AB079	BEpC	C	127N	light	14.102	1.33175e+06	20.1042		0.0289481
sp|P16152|CBR1_HUMAN	P16152	Carbonyl reductase [NADPH] 1	15	FALSE	FALSE	BEpC_AB079	BEpC	C	127N	light	14.0969	1.32498e+06	20.0969		0.0289375
sp|Q9UN76|S6A14_HUMAN	Q9UN76	Sodium- and chloride-dependent neutral and basic amino acid transporter B(0+)	14	FALSE	FALSE	BEpC_AB079	BEpC	C	127N	light	14.0969	1.32494e+06	20.0968		0.0289375
sp|P06865|HEXA_HUMAN	P06865	Beta-hexosaminidase subunit alpha	17	FALSE	FALSE	BEpC_AB079	BEpC	C	127N	light	14.0966	1.32458e+06	20.0964		0.0289369
sp|Q9H6S3|ES8L2_HUMAN	Q9H6S3	Epidermal growth factor receptor kinase substrate 8-like protein 2	31	FALSE	FALSE	BEpC_AB079	BEpC	C	127N	light	14.0936	1.32058e+06	20.0921		0.0289306
sp|P10620|MGST1_HUMAN	P10620	Microsomal glutathione S-transferase 1	3	FALSE	FALSE	BEpC_AB079	BEpC	C	127N	light	14.092	1.31843e+06	20.0897		0.0289273
sp|Q9HCY8|S10AE_HUMAN	Q9HCY8	Protein S100-A14	7	FALSE	FALSE	BEpC_AB079	BEpC	C	127N	light	14.0899	1.31578e+06	20.0868		0.0289231
sp|P09919|CSF3_HUMAN	P09919	Granulocyte colony-stimulating factor	2	FALSE	FALSE	BEpC_AB079	BEpC	C	127N	light	14.0883	1.31363e+06	20.0845		0.0289197
sp|P62736|ACTA_HUMAN	P62736	Actin, aortic smooth muscle	5	FALSE	FALSE	BEpC_AB079	BEpC	C	127N	light	14.0829	1.30656e+06	20.0767		0.0289085
sp|P30086|PEBP1_HUMAN	P30086	Phosphatidylethanolamine-binding protein 1	8	FALSE	FALSE	BEpC_AB079	BEpC	C	127N	light	14.0742	1.29521e+06	20.0641		0.0288903
sp|P62266|RS23_HUMAN	P62266	Small ribosomal subunit protein uS12	5	FALSE	FALSE	BEpC_AB079	BEpC	C	127N	light	14.0714	1.2916e+06	20.0601		0.0288845
sp|P14780|MMP9_HUMAN	P14780	Matrix metalloproteinase-9	21	FALSE	FALSE	BEpC_AB079	BEpC	C	127N	light	14.066	1.28468e+06	20.0523		0.0288734
sp|Q15365|PCBP1_HUMAN	Q15365	Poly(rC)-binding protein 1	6	FALSE	FALSE	BEpC_AB079	BEpC	C	127N	light	14.0641	1.28224e+06	20.0496		0.0288694
sp|Q06830|PRDX1_HUMAN	Q06830	Peroxiredoxin-1	19	FALSE	FALSE	BEpC_AB079	BEpC	C	127N	light	14.0581	1.27452e+06	20.0409		0.0288569
sp|P68371|TBB4B_HUMAN	P68371	Tubulin beta-4B chain	4	FALSE	FALSE	BEpC_AB079	BEpC	C	127N	light	14.0548	1.27032e+06	20.0361		0.02885
sp|P06744|G6PI_HUMAN	P06744	Glucose-6-phosphate isomerase	29	FALSE	FALSE	BEpC_AB079	BEpC	C	127N	light	14.0543	1.26966e+06	20.0354		0.0288489
sp|P25705|ATPA_HUMAN	P25705	ATP synthase subunit alpha, mitochondrial	34	FALSE	FALSE	BEpC_AB079	BEpC	C	127N	light	14.0442	1.25696e+06	20.0209		0.0288281
sp|P09758|TACD2_HUMAN	P09758	Tumor-associated calcium signal transducer 2	9	FALSE	FALSE	BEpC_AB079	BEpC	C	127N	light	14.044	1.25675e+06	20.0206		0.0288277
sp|P15328|FOLR1_HUMAN	P15328	Folate receptor alpha	2	FALSE	FALSE	BEpC_AB079	BEpC	C	127N	light	14.037	1.24797e+06	20.0105		0.0288132
sp|Q13510|ASAH1_HUMAN	Q13510	Acid ceramidase	21	FALSE	FALSE	BEpC_AB079	BEpC	C	127N	light	14.0334	1.24345e+06	20.0053		0.0288056
sp|P30405|PPIF_HUMAN	P30405	Peptidyl-prolyl cis-trans isomerase F, mitochondrial	6	FALSE	FALSE	BEpC_AB079	BEpC	C	127N	light	14.033	1.24297e+06	20.0047		0.0288048
sp|P01116|RASK_HUMAN	P01116	GTPase KRas	7	FALSE	FALSE	BEpC_AB079	BEpC	C	127N	light	14.0327	1.24261e+06	20.0043		0.0288042
sp|P13639|EF2_HUMAN	P13639	Elongation factor 2	48	FALSE	FALSE	BEpC_AB079	BEpC	C	127N	light	14.0303	1.23954e+06	20.0007		0.0287991
sp|Q9BUF5|TBB6_HUMAN	Q9BUF5	Tubulin beta-6 chain	13	FALSE	FALSE	BEpC_AB079	BEpC	C	127N	light	14.0299	1.23912e+06	20.0002		0.0287984
sp|Q00796|DHSO_HUMAN	Q00796	Sorbitol dehydrogenase	14	FALSE	FALSE	BEpC_AB079	BEpC	C	127N	light	14.0293	1.23834e+06	19.9993		0.0287971
sp|P00558|PGK1_HUMAN	P00558	Phosphoglycerate kinase 1	41	FALSE	FALSE	BEpC_AB079	BEpC	C	127N	light	14.0284	1.23719e+06	19.998		0.0287951
sp|Q13228|SBP1_HUMAN	Q13228	Methanethiol oxidase	22	FALSE	FALSE	BEpC_AB079	BEpC	C	127N	light	14.0247	1.23265e+06	19.9927		0.0287875
sp|P05090|APOD_HUMAN	P05090	Apolipoprotein D	7	FALSE	FALSE	BEpC_AB079	BEpC	C	127N	light	14.0208	1.22786e+06	19.9871		0.0287794
sp|P08571|CD14_HUMAN	P08571	Monocyte differentiation antigen CD14	7	FALSE	FALSE	BEpC_AB079	BEpC	C	127N	light	14.016	1.22194e+06	19.9801		0.0287694
sp|P28072|PSB6_HUMAN	P28072	Proteasome subunit beta type-6	7	FALSE	FALSE	BEpC_AB079	BEpC	C	127N	light	14.0152	1.22108e+06	19.9791		0.0287679
sp|P23526|SAHH_HUMAN	P23526	Adenosylhomocysteinase	17	FALSE	FALSE	BEpC_AB079	BEpC	C	127N	light	14.0149	1.22067e+06	19.9786		0.0287672
sp|Q9GZM7|TINAL_HUMAN	Q9GZM7	Tubulointerstitial nephritis antigen-like	8	FALSE	FALSE	BEpC_AB079	BEpC	C	127N	light	14.0099	1.21455e+06	19.9713		0.0287568
sp|O14773|TPP1_HUMAN	O14773	Tripeptidyl-peptidase 1	10	FALSE	FALSE	BEpC_AB079	BEpC	C	127N	light	14.0024	1.20552e+06	19.9606		0.0287413
sp|Q12805|FBLN3_HUMAN	Q12805	EGF-containing fibulin-like extracellular matrix protein 1	12	FALSE	FALSE	BEpC_AB079	BEpC	C	127N	light	14.0011	1.20388e+06	19.9586		0.0287384
sp|P09622|DLDH_HUMAN	P09622	Dihydrolipoyl dehydrogenase, mitochondrial	14	FALSE	FALSE	BEpC_AB079	BEpC	C	127N	light	13.9974	1.19954e+06	19.9534		0.0287309
sp|P78386|KRT85_HUMAN	P78386	Keratin, type II cuticular Hb5	2	FALSE	FALSE	BEpC_AB079	BEpC	C	127N	light	13.9972	1.19929e+06	19.9531		0.0287305
sp|P20061|TCO1_HUMAN	P20061	Transcobalamin-1	11	FALSE	FALSE	BEpC_AB079	BEpC	C	127N	light	13.9953	1.19699e+06	19.9503		0.0287265
sp|P48509|CD151_HUMAN	P48509	CD151 antigen	3	FALSE	FALSE	BEpC_AB079	BEpC	C	127N	light	13.995	1.19659e+06	19.9498		0.0287258
sp|P10909|CLUS_HUMAN	P10909	Clusterin	26	FALSE	FALSE	BEpC_AB079	BEpC	C	127N	light	13.9937	1.19506e+06	19.948		0.0287232
sp|P51397|DAP1_HUMAN	P51397	Death-associated protein 1	2	FALSE	FALSE	BEpC_AB079	BEpC	C	127N	light	13.9931	1.19428e+06	19.9471		0.0287218
sp|Q96EY5|MB12A_HUMAN	Q96EY5	Multivesicular body subunit 12A	2	FALSE	FALSE	BEpC_AB079	BEpC	C	127N	light	13.9922	1.19328e+06	19.9458		0.0287201
sp|P23396|RS3_HUMAN	P23396	Small ribosomal subunit protein uS3	15	FALSE	FALSE	BEpC_AB079	BEpC	C	127N	light	13.9903	1.19098e+06	19.9431		0.028716
sp|P48637|GSHB_HUMAN	P48637	Glutathione synthetase	23	FALSE	FALSE	BEpC_AB079	BEpC	C	127N	light	13.9864	1.18638e+06	19.9375		0.028708
sp|P30043|BLVRB_HUMAN	P30043	Flavin reductase (NADPH)	4	FALSE	FALSE	BEpC_AB079	BEpC	C	127N	light	13.9857	1.18551e+06	19.9364		0.0287065
sp|P31150|GDIA_HUMAN	P31150	Rab GDP dissociation inhibitor alpha	9	FALSE	FALSE	BEpC_AB079	BEpC	C	127N	light	13.9836	1.183e+06	19.9334		0.0287021
sp|P07305|H10_HUMAN	P07305	Histone H1.0	8	FALSE	FALSE	BEpC_AB079	BEpC	C	127N	light	13.9812	1.18021e+06	19.93		0.0286972
sp|Q99497|PARK7_HUMAN	Q99497	Parkinson disease protein 7	13	FALSE	FALSE	BEpC_AB079	BEpC	C	127N	light	13.9794	1.17806e+06	19.9273		0.0286934
sp|Q9BRK5|CAB45_HUMAN	Q9BRK5	45 kDa calcium-binding protein	16	FALSE	FALSE	BEpC_AB079	BEpC	C	127N	light	13.9785	1.17706e+06	19.9261		0.0286916
sp|Q13753|LAMC2_HUMAN	Q13753	Laminin subunit gamma-2	60	FALSE	FALSE	BEpC_AB079	BEpC	C	127N	light	13.9776	1.17595e+06	19.9247		0.0286897
sp|P53801|PTTG_HUMAN	P53801	Pituitary tumor-transforming gene 1 protein-interacting protein	2	FALSE	FALSE	BEpC_AB079	BEpC	C	127N	light	13.9767	1.17486e+06	19.9234		0.0286877
sp|P08263|GSTA1_HUMAN	P08263	Glutathione S-transferase A1	11	FALSE	FALSE	BEpC_AB079	BEpC	C	127N	light	13.9756	1.17357e+06	19.9218		0.0286855
sp|P49411|EFTU_HUMAN	P49411	Elongation factor Tu, mitochondrial	15	FALSE	FALSE	BEpC_AB079	BEpC	C	127N	light	13.973	1.17058e+06	19.9181		0.0286802
sp|Q9UBI6|GBG12_HUMAN	Q9UBI6	Guanine nucleotide-binding protein G(I)/G(S)/G(O) subunit gamma-12	3	FALSE	FALSE	BEpC_AB079	BEpC	C	127N	light	13.9679	1.16461e+06	19.9108		0.0286695
sp|P05120|PAI2_HUMAN	P05120	Plasminogen activator inhibitor 2	15	FALSE	FALSE	BEpC_AB079	BEpC	C	127N	light	13.9676	1.16428e+06	19.9104		0.028669
sp|P11142|HSP7C_HUMAN	P11142	Heat shock cognate 71 kDa protein	46	FALSE	FALSE	BEpC_AB079	BEpC	C	127N	light	13.9664	1.16289e+06	19.9086		0.0286665
sp|Q8N307|MUC20_HUMAN	Q8N307	Mucin-20	2	FALSE	FALSE	BEpC_AB079	BEpC	C	127N	light	13.9655	1.16184e+06	19.9073		0.0286646
sp|Q96HE7|ERO1A_HUMAN	Q96HE7	ERO1-like protein alpha	13	FALSE	FALSE	BEpC_AB079	BEpC	C	127N	light	13.965	1.16126e+06	19.9066		0.0286636
sp|Q6UXY8|TMC5_HUMAN	Q6UXY8	Transmembrane channel-like protein 5	27	FALSE	FALSE	BEpC_AB079	BEpC	C	127N	light	13.9639	1.15993e+06	19.905		0.0286612
sp|P28074|PSB5_HUMAN	P28074	Proteasome subunit beta type-5	9	FALSE	FALSE	BEpC_AB079	BEpC	C	127N	light	13.9631	1.15898e+06	19.9038		0.0286595
sp|P07910|HNRPC_HUMAN	P07910	Heterogeneous nuclear ribonucleoproteins C1/C2	22	FALSE	FALSE	BEpC_AB079	BEpC	C	127N	light	13.9622	1.15801e+06	19.9026		0.0286577
sp|Q13751|LAMB3_HUMAN	Q13751	Laminin subunit beta-3	47	FALSE	FALSE	BEpC_AB079	BEpC	C	127N	light	13.9621	1.15785e+06	19.9024		0.0286575
sp|P26447|S10A4_HUMAN	P26447	Protein S100-A4	7	FALSE	FALSE	BEpC_AB079	BEpC	C	127N	light	13.9564	1.15129e+06	19.8942		0.0286457
sp|P25789|PSA4_HUMAN	P25789	Proteasome subunit alpha type-4	13	FALSE	FALSE	BEpC_AB079	BEpC	C	127N	light	13.956	1.15079e+06	19.8935		0.0286447
sp|P01111|RASN_HUMAN	P01111	GTPase NRas	2	FALSE	FALSE	BEpC_AB079	BEpC	C	127N	light	13.9514	1.14559e+06	19.887		0.0286353
sp|Q99623|PHB2_HUMAN	Q99623	Prohibitin-2	18	FALSE	FALSE	BEpC_AB079	BEpC	C	127N	light	13.9452	1.13848e+06	19.878		0.0286224
sp|P62937|PPIA_HUMAN	P62937	Peptidyl-prolyl cis-trans isomerase A	17	FALSE	FALSE	BEpC_AB079	BEpC	C	127N	light	13.9437	1.13678e+06	19.8759		0.0286193
sp|Q15181|IPYR_HUMAN	Q15181	Inorganic pyrophosphatase	14	FALSE	FALSE	BEpC_AB079	BEpC	C	127N	light	13.9415	1.13431e+06	19.8727		0.0286148
sp|O75390|CISY_HUMAN	O75390	Citrate synthase, mitochondrial	11	FALSE	FALSE	BEpC_AB079	BEpC	C	127N	light	13.9407	1.13332e+06	19.8715		0.028613
sp|B0FP48|UPK3L_HUMAN	B0FP48	Uroplakin-3b-like protein 1	7	FALSE	FALSE	BEpC_AB079	BEpC	C	127N	light	13.94	1.13256e+06	19.8705		0.0286116
sp|P11177|ODPB_HUMAN	P11177	Pyruvate dehydrogenase E1 component subunit beta, mitochondrial	6	FALSE	FALSE	BEpC_AB079	BEpC	C	127N	light	13.9368	1.12897e+06	19.8659		0.028605
sp|P10809|CH60_HUMAN	P10809	60 kDa heat shock protein, mitochondrial	34	FALSE	FALSE	BEpC_AB079	BEpC	C	127N	light	13.9329	1.12453e+06	19.8602		0.0285968
sp|P62070|RRAS2_HUMAN	P62070	Ras-related protein R-Ras2	11	FALSE	FALSE	BEpC_AB079	BEpC	C	127N	light	13.9323	1.12383e+06	19.8593		0.0285955
sp|P18669|PGAM1_HUMAN	P18669	Phosphoglycerate mutase 1	14	FALSE	FALSE	BEpC_AB079	BEpC	C	127N	light	13.9322	1.1238e+06	19.8593		0.0285954
sp|O00391|QSOX1_HUMAN	O00391	Sulfhydryl oxidase 1	34	FALSE	FALSE	BEpC_AB079	BEpC	C	127N	light	13.9305	1.12184e+06	19.8568		0.0285918
sp|Q9Y2A9|B3GN3_HUMAN	Q9Y2A9	N-acetyllactosaminide beta-1,3-N-acetylglucosaminyltransferase 3	9	FALSE	FALSE	BEpC_AB079	BEpC	C	127N	light	13.9231	1.11358e+06	19.8461		0.0285765
sp|P63313|TYB10_HUMAN	P63313	Thymosin beta-10	3	FALSE	FALSE	BEpC_AB079	BEpC	C	127N	light	13.9194	1.10945e+06	19.8408		0.0285687
sp|P08962|CD63_HUMAN	P08962	CD63 antigen	4	FALSE	FALSE	BEpC_AB079	BEpC	C	127N	light	13.9184	1.10832e+06	19.8393		0.0285666
sp|P06280|AGAL_HUMAN	P06280	Alpha-galactosidase A	9	FALSE	FALSE	BEpC_AB079	BEpC	C	127N	light	13.9168	1.10656e+06	19.837		0.0285633
sp|O94985|CSTN1_HUMAN	O94985	Calsyntenin-1	25	FALSE	FALSE	BEpC_AB079	BEpC	C	127N	light	13.9124	1.10176e+06	19.8307		0.0285543
sp|Q15286|RAB35_HUMAN	Q15286	Ras-related protein Rab-35	10	FALSE	FALSE	BEpC_AB079	BEpC	C	127N	light	13.9121	1.10141e+06	19.8303		0.0285536
sp|O60637|TSN3_HUMAN	O60637	Tetraspanin-3	3	FALSE	FALSE	BEpC_AB079	BEpC	C	127N	light	13.9121	1.10139e+06	19.8302		0.0285536
sp|Q96N03|VTM2L_HUMAN	Q96N03	V-set and transmembrane domain-containing protein 2-like protein	8	FALSE	FALSE	BEpC_AB079	BEpC	C	127N	light	13.9103	1.09944e+06	19.8277		0.0285499
sp|P50995|ANX11_HUMAN	P50995	Annexin A11	26	FALSE	FALSE	BEpC_AB079	BEpC	C	127N	light	13.9098	1.09893e+06	19.827		0.028549
sp|P35579|MYH9_HUMAN	P35579	Myosin-9	148	FALSE	FALSE	BEpC_AB079	BEpC	C	127N	light	13.909	1.09802e+06	19.8258		0.0285472
sp|O75340|PDCD6_HUMAN	O75340	Programmed cell death protein 6	6	FALSE	FALSE	BEpC_AB079	BEpC	C	127N	light	13.9063	1.09509e+06	19.822		0.0285417
sp|P19367|HXK1_HUMAN	P19367	Hexokinase-1	33	FALSE	FALSE	BEpC_AB079	BEpC	C	127N	light	13.9062	1.09489e+06	19.8217		0.0285413
sp|P60981|DEST_HUMAN	P60981	Destrin	3	FALSE	FALSE	BEpC_AB079	BEpC	C	127N	light	13.9048	1.09342e+06	19.8198		0.0285385
sp|P00352|AL1A1_HUMAN	P00352	Aldehyde dehydrogenase 1A1	27	FALSE	FALSE	BEpC_AB079	BEpC	C	127N	light	13.9029	1.09129e+06	19.817		0.0285345
sp|P28066|PSA5_HUMAN	P28066	Proteasome subunit alpha type-5	6	FALSE	FALSE	BEpC_AB079	BEpC	C	127N	light	13.901	1.08922e+06	19.8142		0.0285305
sp|Q9UL46|PSME2_HUMAN	Q9UL46	Proteasome activator complex subunit 2	11	FALSE	FALSE	BEpC_AB079	BEpC	C	127N	light	13.9009	1.08913e+06	19.8141		0.0285304
sp|O95716|RAB3D_HUMAN	O95716	Ras-related protein Rab-3D	6	FALSE	FALSE	BEpC_AB079	BEpC	C	127N	light	13.9008	1.08898e+06	19.8139		0.0285301
sp|Q13885|TBB2A_HUMAN	Q13885	Tubulin beta-2A chain	2	FALSE	FALSE	BEpC_AB079	BEpC	C	127N	light	13.8998	1.08795e+06	19.8125		0.0285281
sp|Q14512|FGFP1_HUMAN	Q14512	Fibroblast growth factor-binding protein 1	8	FALSE	FALSE	BEpC_AB079	BEpC	C	127N	light	13.8955	1.08328e+06	19.8063		0.0285191
sp|P61457|PHS_HUMAN	P61457	Pterin-4-alpha-carbinolamine dehydratase	4	FALSE	FALSE	BEpC_AB079	BEpC	C	127N	light	13.8927	1.08022e+06	19.8022		0.0285133
sp|Q14192|FHL2_HUMAN	Q14192	Four and a half LIM domains protein 2	5	FALSE	FALSE	BEpC_AB079	BEpC	C	127N	light	13.8924	1.0799e+06	19.8018		0.0285127
sp|Q02543|RL18A_HUMAN	Q02543	Large ribosomal subunit protein eL20	7	FALSE	FALSE	BEpC_AB079	BEpC	C	127N	light	13.8906	1.07795e+06	19.7992		0.0285089
sp|P11233|RALA_HUMAN	P11233	Ras-related protein Ral-A	8	FALSE	FALSE	BEpC_AB079	BEpC	C	127N	light	13.8905	1.07793e+06	19.7992		0.0285089
sp|P39656|OST48_HUMAN	P39656	Dolichyl-diphosphooligosaccharide--protein glycosyltransferase 48 kDa subunit	9	FALSE	FALSE	BEpC_AB079	BEpC	C	127N	light	13.885	1.07192e+06	19.7911		0.0284973
sp|Q12905|ILF2_HUMAN	Q12905	Interleukin enhancer-binding factor 2	13	FALSE	FALSE	BEpC_AB079	BEpC	C	127N	light	13.8805	1.06716e+06	19.7847		0.028488
sp|Q99735|MGST2_HUMAN	Q99735	Microsomal glutathione S-transferase 2	2	FALSE	FALSE	BEpC_AB079	BEpC	C	127N	light	13.8795	1.06611e+06	19.7833		0.028486
sp|Q99798|ACON_HUMAN	Q99798	Aconitate hydratase, mitochondrial	20	FALSE	FALSE	BEpC_AB079	BEpC	C	127N	light	13.8786	1.06516e+06	19.782		0.0284841
sp|P06753|TPM3_HUMAN	P06753	Tropomyosin alpha-3 chain	8	FALSE	FALSE	BEpC_AB079	BEpC	C	127N	light	13.8785	1.06506e+06	19.7819		0.0284839
sp|Q13509|TBB3_HUMAN	Q13509	Tubulin beta-3 chain	5	FALSE	FALSE	BEpC_AB079	BEpC	C	127N	light	13.876	1.06235e+06	19.7782		0.0284786
sp|Q92820|GGH_HUMAN	Q92820	Gamma-glutamyl hydrolase	8	FALSE	FALSE	BEpC_AB079	BEpC	C	127N	light	13.8734	1.05958e+06	19.7744		0.0284732
sp|Q6NUK1|SCMC1_HUMAN	Q6NUK1	Mitochondrial adenyl nucleotide antiporter SLC25A24	20	FALSE	FALSE	BEpC_AB079	BEpC	C	127N	light	13.8701	1.0561e+06	19.7697		0.0284664
sp|O60506|HNRPQ_HUMAN	O60506	Heterogeneous nuclear ribonucleoprotein Q	17	FALSE	FALSE	BEpC_AB079	BEpC	C	127N	light	13.869	1.05494e+06	19.7681		0.0284641
sp|Q9H4M9|EHD1_HUMAN	Q9H4M9	EH domain-containing protein 1	27	FALSE	FALSE	BEpC_AB079	BEpC	C	127N	light	13.8687	1.05464e+06	19.7677		0.0284635
sp|P62249|RS16_HUMAN	P62249	Small ribosomal subunit protein uS9	15	FALSE	FALSE	BEpC_AB079	BEpC	C	127N	light	13.8673	1.05318e+06	19.7657		0.0284606
sp|P07237|PDIA1_HUMAN	P07237	Protein disulfide-isomerase	38	FALSE	FALSE	BEpC_AB079	BEpC	C	127N	light	13.8672	1.053e+06	19.7654		0.0284603
sp|Q9NQ84|GPC5C_HUMAN	Q9NQ84	G-protein coupled receptor family C group 5 member C	10	FALSE	FALSE	BEpC_AB079	BEpC	C	127N	light	13.866	1.05178e+06	19.7637		0.0284579
sp|P24821|TENA_HUMAN	P24821	Tenascin	72	FALSE	FALSE	BEpC_AB079	BEpC	C	127N	light	13.8598	1.04524e+06	19.7547		0.0284449
sp|P14314|GLU2B_HUMAN	P14314	Glucosidase 2 subunit beta	15	FALSE	FALSE	BEpC_AB079	BEpC	C	127N	light	13.8588	1.04426e+06	19.7534		0.028443
sp|P52209|6PGD_HUMAN	P52209	6-phosphogluconate dehydrogenase, decarboxylating	22	FALSE	FALSE	BEpC_AB079	BEpC	C	127N	light	13.8562	1.04153e+06	19.7496		0.0284375
sp|P62888|RL30_HUMAN	P62888	Large ribosomal subunit protein eL30	4	FALSE	FALSE	BEpC_AB079	BEpC	C	127N	light	13.8553	1.04061e+06	19.7483		0.0284357
sp|Q9HAV7|GRPE1_HUMAN	Q9HAV7	GrpE protein homolog 1, mitochondrial	3	FALSE	FALSE	BEpC_AB079	BEpC	C	127N	light	13.855	1.04027e+06	19.7479		0.028435
sp|Q9UKR3|KLK13_HUMAN	Q9UKR3	Kallikrein-13	5	FALSE	FALSE	BEpC_AB079	BEpC	C	127N	light	13.8536	1.03883e+06	19.7459		0.0284321
sp|P05121|PAI1_HUMAN	P05121	Plasminogen activator inhibitor 1	23	FALSE	FALSE	BEpC_AB079	BEpC	C	127N	light	13.8525	1.03768e+06	19.7443		0.0284298
sp|Q7L9L4|MOB1B_HUMAN	Q7L9L4	MOB kinase activator 1B	5	FALSE	FALSE	BEpC_AB079	BEpC	C	127N	light	13.8523	1.03744e+06	19.7439		0.0284293
sp|Q04760|LGUL_HUMAN	Q04760	Lactoylglutathione lyase	7	FALSE	FALSE	BEpC_AB079	BEpC	C	127N	light	13.8518	1.03697e+06	19.7433		0.0284284
sp|P08758|ANXA5_HUMAN	P08758	Annexin A5	21	FALSE	FALSE	BEpC_AB079	BEpC	C	127N	light	13.8517	1.0369e+06	19.7432		0.0284282
sp|Q8WUM4|PDC6I_HUMAN	Q8WUM4	Programmed cell death 6-interacting protein	55	FALSE	FALSE	BEpC_AB079	BEpC	C	127N	light	13.8517	1.03688e+06	19.7432		0.0284282
sp|P35052|GPC1_HUMAN	P35052	Glypican-1	11	FALSE	FALSE	BEpC_AB079	BEpC	C	127N	light	13.8475	1.03255e+06	19.7371		0.0284195
sp|P18077|RL35A_HUMAN	P18077	Large ribosomal subunit protein eL33	11	FALSE	FALSE	BEpC_AB079	BEpC	C	127N	light	13.8456	1.03052e+06	19.7343		0.0284154
sp|P67936|TPM4_HUMAN	P67936	Tropomyosin alpha-4 chain	44	FALSE	FALSE	BEpC_AB079	BEpC	C	127N	light	13.845	1.02988e+06	19.7334		0.0284141
sp|O75369|FLNB_HUMAN	O75369	Filamin-B	130	FALSE	FALSE	BEpC_AB079	BEpC	C	127N	light	13.8449	1.02982e+06	19.7333		0.028414
sp|P62913|RL11_HUMAN	P62913	Large ribosomal subunit protein uL5	7	FALSE	FALSE	BEpC_AB079	BEpC	C	127N	light	13.8411	1.02596e+06	19.7279		0.0284062
sp|P61088|UBE2N_HUMAN	P61088	Ubiquitin-conjugating enzyme E2 N	9	FALSE	FALSE	BEpC_AB079	BEpC	C	127N	light	13.8411	1.02593e+06	19.7278		0.0284062
sp|P27701|CD82_HUMAN	P27701	CD82 antigen	4	FALSE	FALSE	BEpC_AB079	BEpC	C	127N	light	13.8403	1.02512e+06	19.7267		0.0284045
sp|P04899|GNAI2_HUMAN	P04899	Guanine nucleotide-binding protein G(i) subunit alpha-2	12	FALSE	FALSE	BEpC_AB079	BEpC	C	127N	light	13.8387	1.02342e+06	19.7243		0.0284011
sp|P21964|COMT_HUMAN	P21964	Catechol O-methyltransferase	7	FALSE	FALSE	BEpC_AB079	BEpC	C	127N	light	13.8318	1.01642e+06	19.7144		0.0283868
sp|Q99729|ROAA_HUMAN	Q99729	Heterogeneous nuclear ribonucleoprotein A/B	3	FALSE	FALSE	BEpC_AB079	BEpC	C	127N	light	13.8281	1.01263e+06	19.709		0.0283791
sp|P52895|AK1C2_HUMAN	P52895	Aldo-keto reductase family 1 member C2	16	FALSE	FALSE	BEpC_AB079	BEpC	C	127N	light	13.8255	1.01e+06	19.7053		0.0283737
sp|P17174|AATC_HUMAN	P17174	Aspartate aminotransferase, cytoplasmic	20	FALSE	FALSE	BEpC_AB079	BEpC	C	127N	light	13.8157	1.00016e+06	19.6911		0.0283533
sp|P15153|RAC2_HUMAN	P15153	Ras-related C3 botulinum toxin substrate 2	2	FALSE	FALSE	BEpC_AB079	BEpC	C	127N	light	13.815	999477	19.6902		0.0283519
sp|Q00765|REEP5_HUMAN	Q00765	Receptor expression-enhancing protein 5	8	FALSE	FALSE	BEpC_AB079	BEpC	C	127N	light	13.8149	999352	19.69		0.0283516
sp|P16278|BGAL_HUMAN	P16278	Beta-galactosidase	15	FALSE	FALSE	BEpC_AB079	BEpC	C	127N	light	13.8146	999109	19.6896		0.0283511
sp|P07602|SAP_HUMAN	P07602	Prosaposin	12	FALSE	FALSE	BEpC_AB079	BEpC	C	127N	light	13.8134	997931	19.6879		0.0283487
sp|Q9UQB8|BAIP2_HUMAN	Q9UQB8	Brain-specific angiogenesis inhibitor 1-associated protein 2	37	FALSE	FALSE	BEpC_AB079	BEpC	C	127N	light	13.8124	996902	19.6864		0.0283465
sp|O43240|KLK10_HUMAN	O43240	Kallikrein-10	8	FALSE	FALSE	BEpC_AB079	BEpC	C	127N	light	13.811	995533	19.6845		0.0283437
sp|P20618|PSB1_HUMAN	P20618	Proteasome subunit beta type-1	10	FALSE	FALSE	BEpC_AB079	BEpC	C	127N	light	13.8087	993232	19.6811		0.0283389
sp|P35241|RADI_HUMAN	P35241	Radixin	48	FALSE	FALSE	BEpC_AB079	BEpC	C	127N	light	13.8066	991092	19.678		0.0283344
sp|P31947|1433S_HUMAN	P31947	14-3-3 protein sigma	20	FALSE	FALSE	BEpC_AB079	BEpC	C	127N	light	13.8015	986097	19.6707		0.0283239
sp|P15559|NQO1_HUMAN	P15559	NAD(P)H dehydrogenase [quinone] 1	11	FALSE	FALSE	BEpC_AB079	BEpC	C	127N	light	13.8013	985904	19.6704		0.0283235
sp|P40925|MDHC_HUMAN	P40925	Malate dehydrogenase, cytoplasmic	19	FALSE	FALSE	BEpC_AB079	BEpC	C	127N	light	13.8012	985776	19.6702		0.0283232
sp|Q53GQ0|DHB12_HUMAN	Q53GQ0	Very-long-chain 3-oxoacyl-CoA reductase	5	FALSE	FALSE	BEpC_AB079	BEpC	C	127N	light	13.8011	985669	19.6701		0.028323
sp|P30536|TSPO_HUMAN	P30536	Translocator protein	2	FALSE	FALSE	BEpC_AB079	BEpC	C	127N	light	13.8005	985063	19.6692		0.0283217
sp|P25788|PSA3_HUMAN	P25788	Proteasome subunit alpha type-3	13	FALSE	FALSE	BEpC_AB079	BEpC	C	127N	light	13.8	984589	19.6685		0.0283207
sp|Q9NZA1|CLIC5_HUMAN	Q9NZA1	Chloride intracellular channel protein 5	6	FALSE	FALSE	BEpC_AB079	BEpC	C	127N	light	13.7967	981319	19.6637		0.0283138
sp|P30049|ATPD_HUMAN	P30049	ATP synthase subunit delta, mitochondrial	2	FALSE	FALSE	BEpC_AB079	BEpC	C	127N	light	13.7959	980553	19.6626		0.0283122
sp|P16050|LOX15_HUMAN	P16050	Polyunsaturated fatty acid lipoxygenase ALOX15	24	FALSE	FALSE	BEpC_AB079	BEpC	C	127N	light	13.7931	977871	19.6586		0.0283065
sp|O00194|RB27B_HUMAN	O00194	Ras-related protein Rab-27B	11	FALSE	FALSE	BEpC_AB079	BEpC	C	127N	light	13.7929	977621	19.6583		0.028306
sp|Q9Y6N5|SQOR_HUMAN	Q9Y6N5	Sulfide:quinone oxidoreductase, mitochondrial	19	FALSE	FALSE	BEpC_AB079	BEpC	C	127N	light	13.7916	976419	19.6565		0.0283034
sp|P50395|GDIB_HUMAN	P50395	Rab GDP dissociation inhibitor beta	28	FALSE	FALSE	BEpC_AB079	BEpC	C	127N	light	13.7898	974570	19.6538		0.0282995
sp|P04062|GBA1_HUMAN	P04062	Lysosomal acid glucosylceramidase	11	FALSE	FALSE	BEpC_AB079	BEpC	C	127N	light	13.7877	972598	19.6508		0.0282953
sp|P61020|RAB5B_HUMAN	P61020	Ras-related protein Rab-5B	9	FALSE	FALSE	BEpC_AB079	BEpC	C	127N	light	13.787	971925	19.6498		0.0282938
sp|P55072|TERA_HUMAN	P55072	Transitional endoplasmic reticulum ATPase	42	FALSE	FALSE	BEpC_AB079	BEpC	C	127N	light	13.7838	968792	19.6452		0.0282871
sp|P05161|ISG15_HUMAN	P05161	Ubiquitin-like protein ISG15	5	FALSE	FALSE	BEpC_AB079	BEpC	C	127N	light	13.7795	964653	19.639		0.0282782
sp|P55042|RAD_HUMAN	P55042	GTP-binding protein RAD	3	FALSE	FALSE	BEpC_AB079	BEpC	C	127N	light	13.7795	964620	19.6389		0.0282782
sp|Q8TE68|ES8L1_HUMAN	Q8TE68	Epidermal growth factor receptor kinase substrate 8-like protein 1	32	FALSE	FALSE	BEpC_AB079	BEpC	C	127N	light	13.7794	964553	19.6388		0.028278
sp|Q9UJJ9|GNPTG_HUMAN	Q9UJJ9	N-acetylglucosamine-1-phosphotransferase subunit gamma	2	FALSE	FALSE	BEpC_AB079	BEpC	C	127N	light	13.7779	963045	19.6366		0.0282748
sp|P07996|TSP1_HUMAN	P07996	Thrombospondin-1	37	FALSE	FALSE	BEpC_AB079	BEpC	C	127N	light	13.7771	962304	19.6355		0.0282732
sp|O94832|MYO1D_HUMAN	O94832	Unconventional myosin-Id	42	FALSE	FALSE	BEpC_AB079	BEpC	C	127N	light	13.7758	961043	19.6336		0.0282704
sp|P13797|PLST_HUMAN	P13797	Plastin-3	34	FALSE	FALSE	BEpC_AB079	BEpC	C	127N	light	13.7753	960615	19.6329		0.0282695
sp|P61204|ARF3_HUMAN	P61204	ADP-ribosylation factor 3	8	FALSE	FALSE	BEpC_AB079	BEpC	C	127N	light	13.7742	959484	19.6312		0.0282671
sp|Q96BQ1|FAM3D_HUMAN	Q96BQ1	Protein FAM3D	3	FALSE	FALSE	BEpC_AB079	BEpC	C	127N	light	13.7651	950840	19.6182		0.0282483
sp|P37837|TALDO_HUMAN	P37837	Transaldolase	24	FALSE	FALSE	BEpC_AB079	BEpC	C	127N	light	13.764	949751	19.6165		0.0282459
sp|O95861|BPNT1_HUMAN	O95861	3'(2'),5'-bisphosphate nucleotidase 1	8	FALSE	FALSE	BEpC_AB079	BEpC	C	127N	light	13.7633	949175	19.6157		0.0282446
sp|P12830|CADH1_HUMAN	P12830	Cadherin-1	14	FALSE	FALSE	BEpC_AB079	BEpC	C	127N	light	13.7605	946513	19.6116		0.0282388
sp|Q14764|MVP_HUMAN	Q14764	Major vault protein	32	FALSE	FALSE	BEpC_AB079	BEpC	C	127N	light	13.7573	943484	19.607		0.0282321
sp|P36957|ODO2_HUMAN	P36957	Dihydrolipoyllysine-residue succinyltransferase component of 2-oxoglutarate dehydrogenase complex, mitochondrial	11	FALSE	FALSE	BEpC_AB079	BEpC	C	127N	light	13.7558	942035	19.6048		0.0282289
sp|P01112|RASH_HUMAN	P01112	GTPase HRas	5	FALSE	FALSE	BEpC_AB079	BEpC	C	127N	light	13.7557	941959	19.6047		0.0282288
sp|P98088|MUC5A_HUMAN	P98088	Mucin-5AC	31	FALSE	FALSE	BEpC_AB079	BEpC	C	127N	light	13.7557	941938	19.6046		0.0282287
sp|P53004|BIEA_HUMAN	P53004	Biliverdin reductase A	11	FALSE	FALSE	BEpC_AB079	BEpC	C	127N	light	13.7553	941603	19.6041		0.028228
sp|P07954|FUMH_HUMAN	P07954	Fumarate hydratase, mitochondrial	18	FALSE	FALSE	BEpC_AB079	BEpC	C	127N	light	13.754	940299	19.6021		0.0282251
sp|Q5T601|AGRF1_HUMAN	Q5T601	Adhesion G-protein coupled receptor F1	11	FALSE	FALSE	BEpC_AB079	BEpC	C	127N	light	13.7539	940251	19.602		0.028225
sp|Q9NSC7|SIA7A_HUMAN	Q9NSC7	Alpha-N-acetylgalactosaminide alpha-2,6-sialyltransferase 1	23	FALSE	FALSE	BEpC_AB079	BEpC	C	127N	light	13.7528	939207	19.6004		0.0282227
sp|P01889|HLAB_HUMAN	P01889	HLA class I histocompatibility antigen, B alpha chain	2	FALSE	FALSE	BEpC_AB079	BEpC	C	127N	light	13.7513	937766	19.5982		0.0282195
sp|P12532|KCRU_HUMAN	P12532	Creatine kinase U-type, mitochondrial	12	FALSE	FALSE	BEpC_AB079	BEpC	C	127N	light	13.7493	935895	19.5953		0.0282154
sp|P28300|LYOX_HUMAN	P28300	Protein-lysine 6-oxidase	5	FALSE	FALSE	BEpC_AB079	BEpC	C	127N	light	13.749	935646	19.595		0.0282148
sp|P55786|PSA_HUMAN	P55786	Puromycin-sensitive aminopeptidase	38	FALSE	FALSE	BEpC_AB079	BEpC	C	127N	light	13.7488	935502	19.5947		0.0282145
sp|P50914|RL14_HUMAN	P50914	Large ribosomal subunit protein eL14	7	FALSE	FALSE	BEpC_AB079	BEpC	C	127N	light	13.7486	935324	19.5945		0.0282141
sp|P80162|CXCL6_HUMAN	P80162	C-X-C motif chemokine 6	4	FALSE	FALSE	BEpC_AB079	BEpC	C	127N	light	13.7482	934882	19.5938		0.0282131
sp|Q15370|ELOB_HUMAN	Q15370	Elongin-B	6	FALSE	FALSE	BEpC_AB079	BEpC	C	127N	light	13.7459	932791	19.5905		0.0282085
sp|O95164|UBL3_HUMAN	O95164	Ubiquitin-like protein 3	3	FALSE	FALSE	BEpC_AB079	BEpC	C	127N	light	13.7431	930177	19.5865		0.0282026
sp|O75882|ATRN_HUMAN	O75882	Attractin	22	FALSE	FALSE	BEpC_AB079	BEpC	C	127N	light	13.7431	930165	19.5865		0.0282026
sp|Q9NRY6|PLS3_HUMAN	Q9NRY6	Phospholipid scramblase 3	3	FALSE	FALSE	BEpC_AB079	BEpC	C	127N	light	13.7407	927925	19.583		0.0281976
sp|P21333|FLNA_HUMAN	P21333	Filamin-A	97	FALSE	FALSE	BEpC_AB079	BEpC	C	127N	light	13.7399	927159	19.5818		0.0281959
sp|P30626|SORCN_HUMAN	P30626	Sorcin	7	FALSE	FALSE	BEpC_AB079	BEpC	C	127N	light	13.7361	923652	19.5763		0.028188
sp|Q01459|DIAC_HUMAN	Q01459	Di-N-acetylchitobiase	10	FALSE	FALSE	BEpC_AB079	BEpC	C	127N	light	13.7359	923441	19.576		0.0281875
sp|O75223|GGCT_HUMAN	O75223	Gamma-glutamylcyclotransferase	9	FALSE	FALSE	BEpC_AB079	BEpC	C	127N	light	13.7358	923380	19.5759		0.0281874
sp|Q6NVY1|HIBCH_HUMAN	Q6NVY1	3-hydroxyisobutyryl-CoA hydrolase, mitochondrial	10	FALSE	FALSE	BEpC_AB079	BEpC	C	127N	light	13.7356	923168	19.5756		0.0281869
sp|P50148|GNAQ_HUMAN	P50148	Guanine nucleotide-binding protein G(q) subunit alpha	14	FALSE	FALSE	BEpC_AB079	BEpC	C	127N	light	13.732	919918	19.5705		0.0281796
sp|P40939|ECHA_HUMAN	P40939	Trifunctional enzyme subunit alpha, mitochondrial	32	FALSE	FALSE	BEpC_AB079	BEpC	C	127N	light	13.7317	919569	19.5699		0.0281788
sp|P12235|ADT1_HUMAN	P12235	ADP/ATP translocase 1	2	FALSE	FALSE	BEpC_AB079	BEpC	C	127N	light	13.7292	917353	19.5665		0.0281738
sp|P04843|RPN1_HUMAN	P04843	Dolichyl-diphosphooligosaccharide--protein glycosyltransferase subunit 1	21	FALSE	FALSE	BEpC_AB079	BEpC	C	127N	light	13.7291	917219	19.5663		0.0281735
sp|P23528|COF1_HUMAN	P23528	Cofilin-1	16	FALSE	FALSE	BEpC_AB079	BEpC	C	127N	light	13.7257	914081	19.5613		0.0281664
sp|Q14240|IF4A2_HUMAN	Q14240	Eukaryotic initiation factor 4A-II	8	FALSE	FALSE	BEpC_AB079	BEpC	C	127N	light	13.7254	913861	19.561		0.0281659
sp|P36578|RL4_HUMAN	P36578	Large ribosomal subunit protein uL4	19	FALSE	FALSE	BEpC_AB079	BEpC	C	127N	light	13.7201	909045	19.5533		0.0281549
sp|O75874|IDHC_HUMAN	O75874	Isocitrate dehydrogenase [NADP] cytoplasmic	30	FALSE	FALSE	BEpC_AB079	BEpC	C	127N	light	13.7195	908499	19.5525		0.0281536
sp|P14324|FPPS_HUMAN	P14324	Farnesyl pyrophosphate synthase	8	FALSE	FALSE	BEpC_AB079	BEpC	C	127N	light	13.7138	903248	19.5441		0.0281416
sp|P62826|RAN_HUMAN	P62826	GTP-binding nuclear protein Ran	11	FALSE	FALSE	BEpC_AB079	BEpC	C	127N	light	13.7129	902439	19.5428		0.0281397
sp|P41250|GARS_HUMAN	P41250	Glycine--tRNA ligase	23	FALSE	FALSE	BEpC_AB079	BEpC	C	127N	light	13.7116	901315	19.541		0.0281371
sp|P06737|PYGL_HUMAN	P06737	Glycogen phosphorylase, liver form	41	FALSE	FALSE	BEpC_AB079	BEpC	C	127N	light	13.7088	898770	19.5369		0.0281313
sp|O75695|XRP2_HUMAN	O75695	Protein XRP2	10	FALSE	FALSE	BEpC_AB079	BEpC	C	127N	light	13.7084	898463	19.5364		0.0281306
sp|P26038|MOES_HUMAN	P26038	Moesin	56	FALSE	FALSE	BEpC_AB079	BEpC	C	127N	light	13.7073	897438	19.5348		0.0281282
sp|P53384|NUBP1_HUMAN	P53384	Cytosolic Fe-S cluster assembly factor NUBP1	2	FALSE	FALSE	BEpC_AB079	BEpC	C	127N	light	13.7068	897000	19.5341		0.0281272
sp|Q9NY12|GAR1_HUMAN	Q9NY12	H/ACA ribonucleoprotein complex subunit 1	4	FALSE	FALSE	BEpC_AB079	BEpC	C	127N	light	13.7054	895764	19.5321		0.0281243
sp|Q9BY32|ITPA_HUMAN	Q9BY32	Inosine triphosphate pyrophosphatase	4	FALSE	FALSE	BEpC_AB079	BEpC	C	127N	light	13.7012	891959	19.526		0.0281155
sp|Q04837|SSBP_HUMAN	Q04837	Single-stranded DNA-binding protein, mitochondrial	6	FALSE	FALSE	BEpC_AB079	BEpC	C	127N	light	13.6993	890270	19.5232		0.0281115
sp|P63173|RL38_HUMAN	P63173	Large ribosomal subunit protein eL38	2	FALSE	FALSE	BEpC_AB079	BEpC	C	127N	light	13.697	888219	19.5199		0.0281067
sp|P62906|RL10A_HUMAN	P62906	Large ribosomal subunit protein uL1	12	FALSE	FALSE	BEpC_AB079	BEpC	C	127N	light	13.6967	887957	19.5195		0.0281061
sp|P29373|RABP2_HUMAN	P29373	Cellular retinoic acid-binding protein 2	9	FALSE	FALSE	BEpC_AB079	BEpC	C	127N	light	13.6955	886882	19.5177		0.0281036
sp|Q9Y696|CLIC4_HUMAN	Q9Y696	Chloride intracellular channel protein 4	10	FALSE	FALSE	BEpC_AB079	BEpC	C	127N	light	13.6953	886772	19.5175		0.0281034
sp|P05783|K1C18_HUMAN	P05783	Keratin, type I cytoskeletal 18	26	FALSE	FALSE	BEpC_AB079	BEpC	C	127N	light	13.6887	880930	19.508		0.0280896
sp|P50454|SERPH_HUMAN	P50454	Serpin H1	14	FALSE	FALSE	BEpC_AB079	BEpC	C	127N	light	13.6878	880064	19.5066		0.0280876
sp|P00326|ADH1G_HUMAN	P00326	Alcohol dehydrogenase 1C	12	FALSE	FALSE	BEpC_AB079	BEpC	C	127N	light	13.687	879374	19.5055		0.028086
sp|Q13421|MSLN_HUMAN	Q13421	Mesothelin	18	FALSE	FALSE	BEpC_AB079	BEpC	C	127N	light	13.6854	877993	19.5032		0.0280827
sp|O95571|ETHE1_HUMAN	O95571	Persulfide dioxygenase ETHE1, mitochondrial	3	FALSE	FALSE	BEpC_AB079	BEpC	C	127N	light	13.6846	877296	19.5021		0.028081
sp|P15144|AMPN_HUMAN	P15144	Aminopeptidase N	41	FALSE	FALSE	BEpC_AB079	BEpC	C	127N	light	13.68	873288	19.4954		0.0280715
sp|P25787|PSA2_HUMAN	P25787	Proteasome subunit alpha type-2	12	FALSE	FALSE	BEpC_AB079	BEpC	C	127N	light	13.6797	873007	19.495		0.0280709
sp|O95372|LYPA2_HUMAN	O95372	Acyl-protein thioesterase 2	7	FALSE	FALSE	BEpC_AB079	BEpC	C	127N	light	13.6757	869527	19.4892		0.0280626
sp|P39023|RL3_HUMAN	P39023	Large ribosomal subunit protein uL3	23	FALSE	FALSE	BEpC_AB079	BEpC	C	127N	light	13.6749	868865	19.4881		0.028061
sp|P54136|SYRC_HUMAN	P54136	Arginine--tRNA ligase, cytoplasmic	21	FALSE	FALSE	BEpC_AB079	BEpC	C	127N	light	13.6744	868357	19.4873		0.0280598
sp|Q16658|FSCN1_HUMAN	Q16658	Fascin	18	FALSE	FALSE	BEpC_AB079	BEpC	C	127N	light	13.6733	867474	19.4858		0.0280576
sp|P09603|CSF1_HUMAN	P09603	Macrophage colony-stimulating factor 1	3	FALSE	FALSE	BEpC_AB079	BEpC	C	127N	light	13.6724	866645	19.4844		0.0280557
sp|P02794|FRIH_HUMAN	P02794	Ferritin heavy chain	8	FALSE	FALSE	BEpC_AB079	BEpC	C	127N	light	13.6712	865585	19.4827		0.0280531
sp|P27348|1433T_HUMAN	P27348	14-3-3 protein theta	9	FALSE	FALSE	BEpC_AB079	BEpC	C	127N	light	13.6701	864709	19.4812		0.028051
sp|P37802|TAGL2_HUMAN	P37802	Transgelin-2	17	FALSE	FALSE	BEpC_AB079	BEpC	C	127N	light	13.67	864609	19.481		0.0280508
sp|P43490|NAMPT_HUMAN	P43490	Nicotinamide phosphoribosyltransferase	23	FALSE	FALSE	BEpC_AB079	BEpC	C	127N	light	13.669	863700	19.4795		0.0280486
sp|P80723|BASP1_HUMAN	P80723	Brain acid soluble protein 1	27	FALSE	FALSE	BEpC_AB079	BEpC	C	127N	light	13.669	863677	19.4795		0.0280485
sp|P84103|SRSF3_HUMAN	P84103	Serine/arginine-rich splicing factor 3	6	FALSE	FALSE	BEpC_AB079	BEpC	C	127N	light	13.6662	861306	19.4755		0.0280428
sp|P40121|CAPG_HUMAN	P40121	Macrophage-capping protein	11	FALSE	FALSE	BEpC_AB079	BEpC	C	127N	light	13.6653	860506	19.4742		0.0280409
sp|P61106|RAB14_HUMAN	P61106	Ras-related protein Rab-14	9	FALSE	FALSE	BEpC_AB079	BEpC	C	127N	light	13.664	859405	19.4723		0.0280382
sp|P15291|B4GT1_HUMAN	P15291	Beta-1,4-galactosyltransferase 1	15	FALSE	FALSE	BEpC_AB079	BEpC	C	127N	light	13.6629	858457	19.4707		0.0280359
sp|Q16348|S15A2_HUMAN	Q16348	Solute carrier family 15 member 2	19	FALSE	FALSE	BEpC_AB079	BEpC	C	127N	light	13.6619	857644	19.4694		0.028034
sp|P53634|CATC_HUMAN	P53634	Dipeptidyl peptidase 1	16	FALSE	FALSE	BEpC_AB079	BEpC	C	127N	light	13.6614	857175	19.4686		0.0280328
sp|P13688|CEAM1_HUMAN	P13688	Carcinoembryonic antigen-related cell adhesion molecule 1	2	FALSE	FALSE	BEpC_AB079	BEpC	C	127N	light	13.6582	854476	19.464		0.0280263
sp|P46778|RL21_HUMAN	P46778	Large ribosomal subunit protein eL21	11	FALSE	FALSE	BEpC_AB079	BEpC	C	127N	light	13.6569	853303	19.462		0.0280234
sp|P30101|PDIA3_HUMAN	P30101	Protein disulfide-isomerase A3	36	FALSE	FALSE	BEpC_AB079	BEpC	C	127N	light	13.6561	852683	19.461		0.0280219
sp|Q9Y2V2|CHSP1_HUMAN	Q9Y2V2	Calcium-regulated heat-stable protein 1	5	FALSE	FALSE	BEpC_AB079	BEpC	C	127N	light	13.6534	850322	19.457		0.0280162
sp|Q9UNM6|PSD13_HUMAN	Q9UNM6	26S proteasome non-ATPase regulatory subunit 13	13	FALSE	FALSE	BEpC_AB079	BEpC	C	127N	light	13.6528	849832	19.4562		0.028015
sp|Q6PI48|SYDM_HUMAN	Q6PI48	Aspartate--tRNA ligase, mitochondrial	2	FALSE	FALSE	BEpC_AB079	BEpC	C	127N	light	13.6482	845955	19.4496		0.0280055
sp|P62273|RS29_HUMAN	P62273	Small ribosomal subunit protein uS14	2	FALSE	FALSE	BEpC_AB079	BEpC	C	127N	light	13.6474	845259	19.4484		0.0280038
sp|P61247|RS3A_HUMAN	P61247	Small ribosomal subunit protein eS1	19	FALSE	FALSE	BEpC_AB079	BEpC	C	127N	light	13.6471	844968	19.4479		0.028003
sp|P51572|BAP31_HUMAN	P51572	B-cell receptor-associated protein 31	17	FALSE	FALSE	BEpC_AB079	BEpC	C	127N	light	13.6464	844412	19.4469		0.0280017
sp|P29034|S10A2_HUMAN	P29034	Protein S100-A2	8	FALSE	FALSE	BEpC_AB079	BEpC	C	127N	light	13.6427	841306	19.4416		0.027994
sp|P51153|RAB13_HUMAN	P51153	Ras-related protein Rab-13	12	FALSE	FALSE	BEpC_AB079	BEpC	C	127N	light	13.6382	837535	19.4351		0.0279847
sp|P61970|NTF2_HUMAN	P61970	Nuclear transport factor 2	3	FALSE	FALSE	BEpC_AB079	BEpC	C	127N	light	13.6372	836670	19.4336		0.0279825
sp|P84090|ERH_HUMAN	P84090	Enhancer of rudimentary homolog	5	FALSE	FALSE	BEpC_AB079	BEpC	C	127N	light	13.6349	834795	19.4304		0.0279779
sp|Q8IY22|CMIP_HUMAN	Q8IY22	C-Maf-inducing protein	3	FALSE	FALSE	BEpC_AB079	BEpC	C	127N	light	13.633	833190	19.4276		0.0279739
sp|P62424|RL7A_HUMAN	P62424	Large ribosomal subunit protein eL8	15	FALSE	FALSE	BEpC_AB079	BEpC	C	127N	light	13.6328	833027	19.4274		0.0279735
sp|P55084|ECHB_HUMAN	P55084	Trifunctional enzyme subunit beta, mitochondrial	19	FALSE	FALSE	BEpC_AB079	BEpC	C	127N	light	13.6322	832546	19.4265		0.0279723
sp|Q9P2R7|SUCB1_HUMAN	Q9P2R7	Succinate--CoA ligase [ADP-forming] subunit beta, mitochondrial	12	FALSE	FALSE	BEpC_AB079	BEpC	C	127N	light	13.631	831489	19.4247		0.0279696
sp|O95436|NPT2B_HUMAN	O95436	Sodium-dependent phosphate transport protein 2B	28	FALSE	FALSE	BEpC_AB079	BEpC	C	127N	light	13.6302	830851	19.4236		0.027968
sp|P12814|ACTN1_HUMAN	P12814	Alpha-actinin-1	34	FALSE	FALSE	BEpC_AB079	BEpC	C	127N	light	13.6242	825904	19.415		0.0279556
sp|P60842|IF4A1_HUMAN	P60842	Eukaryotic initiation factor 4A-I	22	FALSE	FALSE	BEpC_AB079	BEpC	C	127N	light	13.624	825720	19.4146		0.0279552
sp|O75915|PRAF3_HUMAN	O75915	PRA1 family protein 3	4	FALSE	FALSE	BEpC_AB079	BEpC	C	127N	light	13.6219	823952	19.4115		0.0279507
sp|O75635|SPB7_HUMAN	O75635	Serpin B7	17	FALSE	FALSE	BEpC_AB079	BEpC	C	127N	light	13.6206	822940	19.4098		0.0279482
sp|P62330|ARF6_HUMAN	P62330	ADP-ribosylation factor 6	5	FALSE	FALSE	BEpC_AB079	BEpC	C	127N	light	13.6179	820672	19.4058		0.0279424
sp|Q8N335|GPD1L_HUMAN	Q8N335	Glycerol-3-phosphate dehydrogenase 1-like protein	13	FALSE	FALSE	BEpC_AB079	BEpC	C	127N	light	13.6154	818672	19.4023		0.0279374
sp|P10619|PPGB_HUMAN	P10619	Lysosomal protective protein	8	FALSE	FALSE	BEpC_AB079	BEpC	C	127N	light	13.6149	818203	19.4014		0.0279362
sp|Q00325|S25A3_HUMAN	Q00325	Solute carrier family 25 member 3	17	FALSE	FALSE	BEpC_AB079	BEpC	C	127N	light	13.6135	817114	19.3995		0.0279334
sp|P34059|GALNS_HUMAN	P34059	N-acetylgalactosamine-6-sulfatase	11	FALSE	FALSE	BEpC_AB079	BEpC	C	127N	light	13.6114	815363	19.3964		0.027929
sp|Q9Y6X5|ENPP4_HUMAN	Q9Y6X5	Bis(5'-adenosyl)-triphosphatase ENPP4	3	FALSE	FALSE	BEpC_AB079	BEpC	C	127N	light	13.6107	814779	19.3954		0.0279275
sp|P02545|LMNA_HUMAN	P02545	Prelamin-A/C	60	FALSE	FALSE	BEpC_AB079	BEpC	C	127N	light	13.61	814222	19.3944		0.027926
sp|Q99584|S10AD_HUMAN	Q99584	Protein S100-A13	6	FALSE	FALSE	BEpC_AB079	BEpC	C	127N	light	13.6096	813882	19.3938		0.0279252
sp|P0C0L5|CO4B_HUMAN	P0C0L5	Complement C4-B	51	FALSE	FALSE	BEpC_AB079	BEpC	C	127N	light	13.6092	813610	19.3933		0.0279245
sp|P21397|AOFA_HUMAN	P21397	Amine oxidase [flavin-containing] A	11	FALSE	FALSE	BEpC_AB079	BEpC	C	127N	light	13.6086	813120	19.3925		0.0279232
sp|P29279|CCN2_HUMAN	P29279	CCN family member 2	3	FALSE	FALSE	BEpC_AB079	BEpC	C	127N	light	13.6086	813087	19.3924		0.0279231
sp|P49419|AL7A1_HUMAN	P49419	Alpha-aminoadipic semialdehyde dehydrogenase	14	FALSE	FALSE	BEpC_AB079	BEpC	C	127N	light	13.6045	809804	19.3866		0.0279147
sp|P04066|FUCO_HUMAN	P04066	Tissue alpha-L-fucosidase	14	FALSE	FALSE	BEpC_AB079	BEpC	C	127N	light	13.6037	809093	19.3853		0.0279129
sp|Q99816|TS101_HUMAN	Q99816	Tumor susceptibility gene 101 protein	20	FALSE	FALSE	BEpC_AB079	BEpC	C	127N	light	13.603	808588	19.3844		0.0279116
sp|Q9UHR4|BI2L1_HUMAN	Q9UHR4	Brain-specific angiogenesis inhibitor 1-associated protein 2-like protein 1	32	FALSE	FALSE	BEpC_AB079	BEpC	C	127N	light	13.603	808565	19.3844		0.0279116
sp|P14174|MIF_HUMAN	P14174	Macrophage migration inhibitory factor	4	FALSE	FALSE	BEpC_AB079	BEpC	C	127N	light	13.6009	806830	19.3813		0.0279071
sp|P55145|MANF_HUMAN	P55145	Mesencephalic astrocyte-derived neurotrophic factor	5	FALSE	FALSE	BEpC_AB079	BEpC	C	127N	light	13.6008	806776	19.3812		0.027907
sp|P24534|EF1B_HUMAN	P24534	Elongation factor 1-beta	9	FALSE	FALSE	BEpC_AB079	BEpC	C	127N	light	13.5987	805058	19.3781		0.0279025
sp|Q9H4G4|GAPR1_HUMAN	Q9H4G4	Golgi-associated plant pathogenesis-related protein 1	7	FALSE	FALSE	BEpC_AB079	BEpC	C	127N	light	13.5987	805052	19.3781		0.0279025
sp|P01009|A1AT_HUMAN	P01009	Alpha-1-antitrypsin	26	FALSE	FALSE	BEpC_AB079	BEpC	C	127N	light	13.5981	804605	19.3773		0.0279014
sp|O00754|MA2B1_HUMAN	O00754	Lysosomal alpha-mannosidase	30	FALSE	FALSE	BEpC_AB079	BEpC	C	127N	light	13.5951	802165	19.3729		0.0278951
sp|Q9Y3B3|TMED7_HUMAN	Q9Y3B3	Transmembrane emp24 domain-containing protein 7	5	FALSE	FALSE	BEpC_AB079	BEpC	C	127N	light	13.5951	802152	19.3729		0.027895
sp|P08581|MET_HUMAN	P08581	Hepatocyte growth factor receptor	22	FALSE	FALSE	BEpC_AB079	BEpC	C	127N	light	13.595	802138	19.3728		0.027895
sp|P15880|RS2_HUMAN	P15880	Small ribosomal subunit protein uS5	13	FALSE	FALSE	BEpC_AB079	BEpC	C	127N	light	13.5938	801174	19.3711		0.0278925
sp|P50213|IDH3A_HUMAN	P50213	Isocitrate dehydrogenase [NAD] subunit alpha, mitochondrial	13	FALSE	FALSE	BEpC_AB079	BEpC	C	127N	light	13.5922	799906	19.3688		0.0278892
sp|P07858|CATB_HUMAN	P07858	Cathepsin B	16	FALSE	FALSE	BEpC_AB079	BEpC	C	127N	light	13.5911	799026	19.3672		0.0278869
sp|P22352|GPX3_HUMAN	P22352	Glutathione peroxidase 3	6	FALSE	FALSE	BEpC_AB079	BEpC	C	127N	light	13.5897	797844	19.3651		0.0278838
sp|P13671|CO6_HUMAN	P13671	Complement component C6	16	FALSE	FALSE	BEpC_AB079	BEpC	C	127N	light	13.5871	795777	19.3614		0.0278784
sp|Q9Y5Y6|ST14_HUMAN	Q9Y5Y6	Suppressor of tumorigenicity 14 protein	7	FALSE	FALSE	BEpC_AB079	BEpC	C	127N	light	13.5788	789217	19.3494		0.0278613
sp|O96008|TOM40_HUMAN	O96008	Mitochondrial import receptor subunit TOM40 homolog	2	FALSE	FALSE	BEpC_AB079	BEpC	C	127N	light	13.5764	787333	19.346		0.0278563
sp|P10599|THIO_HUMAN	P10599	Thioredoxin	6	FALSE	FALSE	BEpC_AB079	BEpC	C	127N	light	13.5757	786769	19.3449		0.0278548
sp|Q15435|PP1R7_HUMAN	Q15435	Protein phosphatase 1 regulatory subunit 7	13	FALSE	FALSE	BEpC_AB079	BEpC	C	127N	light	13.5757	786756	19.3449		0.0278548
sp|P0DMV8|HS71A_HUMAN	P0DMV8	Heat shock 70 kDa protein 1A	33	FALSE	FALSE	BEpC_AB079	BEpC	C	127N	light	13.5754	786548	19.3445		0.0278542
sp|Q14118|DAG1_HUMAN	Q14118	Dystroglycan 1	15	FALSE	FALSE	BEpC_AB079	BEpC	C	127N	light	13.5725	784260	19.3403		0.0278482
sp|P20827|EFNA1_HUMAN	P20827	Ephrin-A1	3	FALSE	FALSE	BEpC_AB079	BEpC	C	127N	light	13.5712	783207	19.3384		0.0278454
sp|Q5VT79|AXA81_HUMAN	Q5VT79	Annexin A8-like protein 1	13	FALSE	FALSE	BEpC_AB079	BEpC	C	127N	light	13.5706	782777	19.3376		0.0278442
sp|P62269|RS18_HUMAN	P62269	Small ribosomal subunit protein uS13	12	FALSE	FALSE	BEpC_AB079	BEpC	C	127N	light	13.5692	781704	19.3356		0.0278414
sp|O00159|MYO1C_HUMAN	O00159	Unconventional myosin-Ic	37	FALSE	FALSE	BEpC_AB079	BEpC	C	127N	light	13.5681	780843	19.334		0.0278391
sp|Q16881|TRXR1_HUMAN	Q16881	Thioredoxin reductase 1, cytoplasmic	18	FALSE	FALSE	BEpC_AB079	BEpC	C	127N	light	13.5661	779228	19.331		0.0278348
sp|P52907|CAZA1_HUMAN	P52907	F-actin-capping protein subunit alpha-1	13	FALSE	FALSE	BEpC_AB079	BEpC	C	127N	light	13.5629	776805	19.3265		0.0278283
sp|P39210|MPV17_HUMAN	P39210	Protein Mpv17	3	FALSE	FALSE	BEpC_AB079	BEpC	C	127N	light	13.5616	775763	19.3246		0.0278255
sp|P30085|KCY_HUMAN	P30085	UMP-CMP kinase	12	FALSE	FALSE	BEpC_AB079	BEpC	C	127N	light	13.5561	771516	19.3167		0.0278141
sp|P00390|GSHR_HUMAN	P00390	Glutathione reductase, mitochondrial	17	FALSE	FALSE	BEpC_AB079	BEpC	C	127N	light	13.5557	771231	19.3161		0.0278134
sp|P19338|NUCL_HUMAN	P19338	Nucleolin	51	FALSE	FALSE	BEpC_AB079	BEpC	C	127N	light	13.5509	767538	19.3092		0.0278034
sp|Q9NZM1|MYOF_HUMAN	Q9NZM1	Myoferlin	95	FALSE	FALSE	BEpC_AB079	BEpC	C	127N	light	13.5492	766181	19.3067		0.0277997
sp|P28799|GRN_HUMAN	P28799	Progranulin	7	FALSE	FALSE	BEpC_AB079	BEpC	C	127N	light	13.548	765318	19.305		0.0277974
sp|Q9BW30|TPPP3_HUMAN	Q9BW30	Tubulin polymerization-promoting protein family member 3	18	FALSE	FALSE	BEpC_AB079	BEpC	C	127N	light	13.5477	765081	19.3046		0.0277967
sp|P25398|RS12_HUMAN	P25398	Small ribosomal subunit protein eS12	4	FALSE	FALSE	BEpC_AB079	BEpC	C	127N	light	13.5475	764886	19.3042		0.0277962
sp|P26373|RL13_HUMAN	P26373	Large ribosomal subunit protein eL13	15	FALSE	FALSE	BEpC_AB079	BEpC	C	127N	light	13.5465	764107	19.3028		0.0277941
sp|P00736|C1R_HUMAN	P00736	Complement C1r subcomponent	10	FALSE	FALSE	BEpC_AB079	BEpC	C	127N	light	13.5459	763658	19.3019		0.0277929
sp|O43760|SNG2_HUMAN	O43760	Synaptogyrin-2	4	FALSE	FALSE	BEpC_AB079	BEpC	C	127N	light	13.5454	763325	19.3013		0.027792
sp|P02788|TRFL_HUMAN	P02788	Lactotransferrin	23	FALSE	FALSE	BEpC_AB079	BEpC	C	127N	light	13.5453	763181	19.301		0.0277916
sp|Q86X76|NIT1_HUMAN	Q86X76	Deaminated glutathione amidase	8	FALSE	FALSE	BEpC_AB079	BEpC	C	127N	light	13.5449	762887	19.3005		0.0277908
sp|P15529|MCP_HUMAN	P15529	Membrane cofactor protein	3	FALSE	FALSE	BEpC_AB079	BEpC	C	127N	light	13.5428	761311	19.2975		0.0277865
sp|O14602|IF1AY_HUMAN	O14602	Eukaryotic translation initiation factor 1A, Y-chromosomal	5	FALSE	FALSE	BEpC_AB079	BEpC	C	127N	light	13.5419	760637	19.2962		0.0277846
sp|Q6ZN66|GBP6_HUMAN	Q6ZN66	Guanylate-binding protein 6	16	FALSE	FALSE	BEpC_AB079	BEpC	C	127N	light	13.5414	760213	19.2954		0.0277835
sp|Q96KP4|CNDP2_HUMAN	Q96KP4	Cytosolic non-specific dipeptidase	20	FALSE	FALSE	BEpC_AB079	BEpC	C	127N	light	13.5402	759318	19.2937		0.027781
sp|Q15067|ACOX1_HUMAN	Q15067	Peroxisomal acyl-coenzyme A oxidase 1	6	FALSE	FALSE	BEpC_AB079	BEpC	C	127N	light	13.5395	758776	19.2927		0.0277795
sp|P15907|SIAT1_HUMAN	P15907	Beta-galactoside alpha-2,6-sialyltransferase 1	14	FALSE	FALSE	BEpC_AB079	BEpC	C	127N	light	13.538	757680	19.2906		0.0277765
sp|Q13155|AIMP2_HUMAN	Q13155	Aminoacyl tRNA synthase complex-interacting multifunctional protein 2	4	FALSE	FALSE	BEpC_AB079	BEpC	C	127N	light	13.5375	757290	19.2898		0.0277755
sp|P51148|RAB5C_HUMAN	P51148	Ras-related protein Rab-5C	6	FALSE	FALSE	BEpC_AB079	BEpC	C	127N	light	13.5365	756500	19.2883		0.0277733
sp|Q15363|TMED2_HUMAN	Q15363	Transmembrane emp24 domain-containing protein 2	6	FALSE	FALSE	BEpC_AB079	BEpC	C	127N	light	13.5342	754821	19.2851		0.0277687
sp|P02533|K1C14_HUMAN	P02533	Keratin, type I cytoskeletal 14	19	FALSE	FALSE	BEpC_AB079	BEpC	C	127N	light	13.5322	753252	19.2821		0.0277644
sp|O15162|PLS1_HUMAN	O15162	Phospholipid scramblase 1	4	FALSE	FALSE	BEpC_AB079	BEpC	C	127N	light	13.5309	752291	19.2803		0.0277617
sp|P62258|1433E_HUMAN	P62258	14-3-3 protein epsilon	28	FALSE	FALSE	BEpC_AB079	BEpC	C	127N	light	13.5295	751280	19.2783		0.0277589
sp|P18621|RL17_HUMAN	P18621	Large ribosomal subunit protein uL22	9	FALSE	FALSE	BEpC_AB079	BEpC	C	127N	light	13.5294	751214	19.2782		0.0277587
sp|Q15828|CYTM_HUMAN	Q15828	Cystatin-M	4	FALSE	FALSE	BEpC_AB079	BEpC	C	127N	light	13.5279	750025	19.2759		0.0277554
sp|P09237|MMP7_HUMAN	P09237	Matrilysin	9	FALSE	FALSE	BEpC_AB079	BEpC	C	127N	light	13.5203	744360	19.265		0.0277397
sp|Q12841|FSTL1_HUMAN	Q12841	Follistatin-related protein 1	9	FALSE	FALSE	BEpC_AB079	BEpC	C	127N	light	13.5186	743074	19.2625		0.0277361
sp|Q15599|NHRF2_HUMAN	Q15599	Na(+)/H(+) exchange regulatory cofactor NHE-RF2	23	FALSE	FALSE	BEpC_AB079	BEpC	C	127N	light	13.5178	742492	19.2614		0.0277345
sp|P46940|IQGA1_HUMAN	P46940	Ras GTPase-activating-like protein IQGAP1	68	FALSE	FALSE	BEpC_AB079	BEpC	C	127N	light	13.5175	742292	19.261		0.0277339
sp|Q09028|RBBP4_HUMAN	Q09028	Histone-binding protein RBBP4	8	FALSE	FALSE	BEpC_AB079	BEpC	C	127N	light	13.5168	741743	19.2599		0.0277324
sp|P56381|ATP5E_HUMAN	P56381	ATP synthase subunit epsilon, mitochondrial	3	FALSE	FALSE	BEpC_AB079	BEpC	C	127N	light	13.5146	740113	19.2567		0.0277278
sp|Q14116|IL18_HUMAN	Q14116	Interleukin-18	7	FALSE	FALSE	BEpC_AB079	BEpC	C	127N	light	13.5145	740082	19.2567		0.0277277
sp|P08582|TRFM_HUMAN	P08582	Melanotransferrin	10	FALSE	FALSE	BEpC_AB079	BEpC	C	127N	light	13.5134	739241	19.255		0.0277254
sp|P09429|HMGB1_HUMAN	P09429	High mobility group protein B1	16	FALSE	FALSE	BEpC_AB079	BEpC	C	127N	light	13.5126	738642	19.2539		0.0277237
sp|P40429|RL13A_HUMAN	P40429	Large ribosomal subunit protein uL13	12	FALSE	FALSE	BEpC_AB079	BEpC	C	127N	light	13.5115	737849	19.2523		0.0277214
sp|O75131|CPNE3_HUMAN	O75131	Copine-3	14	FALSE	FALSE	BEpC_AB079	BEpC	C	127N	light	13.5113	737709	19.252		0.027721
sp|P55285|CADH6_HUMAN	P55285	Cadherin-6	17	FALSE	FALSE	BEpC_AB079	BEpC	C	127N	light	13.5082	735419	19.2476		0.0277146
sp|Q9BRA2|TXD17_HUMAN	Q9BRA2	Thioredoxin domain-containing protein 17	8	FALSE	FALSE	BEpC_AB079	BEpC	C	127N	light	13.508	735252	19.2472		0.0277141
sp|P51149|RAB7A_HUMAN	P51149	Ras-related protein Rab-7a	13	FALSE	FALSE	BEpC_AB079	BEpC	C	127N	light	13.5075	734935	19.2466		0.0277132
sp|Q9UKQ2|ADA28_HUMAN	Q9UKQ2	Disintegrin and metalloproteinase domain-containing protein 28	3	FALSE	FALSE	BEpC_AB079	BEpC	C	127N	light	13.5068	734415	19.2456		0.0277117
sp|P62140|PP1B_HUMAN	P62140	Serine/threonine-protein phosphatase PP1-beta catalytic subunit	5	FALSE	FALSE	BEpC_AB079	BEpC	C	127N	light	13.5059	733768	19.2443		0.0277099
sp|P15289|ARSA_HUMAN	P15289	Arylsulfatase A	7	FALSE	FALSE	BEpC_AB079	BEpC	C	127N	light	13.5047	732845	19.2425		0.0277073
sp|P31689|DNJA1_HUMAN	P31689	DnaJ homolog subfamily A member 1	11	FALSE	FALSE	BEpC_AB079	BEpC	C	127N	light	13.5045	732683	19.2422		0.0277068
sp|Q9NZD2|GLTP_HUMAN	Q9NZD2	Glycolipid transfer protein	5	FALSE	FALSE	BEpC_AB079	BEpC	C	127N	light	13.504	732304	19.2414		0.0277058
sp|P07108|ACBP_HUMAN	P07108	Acyl-CoA-binding protein	5	FALSE	FALSE	BEpC_AB079	BEpC	C	127N	light	13.5039	732266	19.2414		0.0277057
sp|P13010|XRCC5_HUMAN	P13010	X-ray repair cross-complementing protein 5	20	FALSE	FALSE	BEpC_AB079	BEpC	C	127N	light	13.502	730841	19.2385		0.0277016
sp|P46782|RS5_HUMAN	P46782	Small ribosomal subunit protein uS7	8	FALSE	FALSE	BEpC_AB079	BEpC	C	127N	light	13.5013	730382	19.2376		0.0277003
sp|Q96IU4|ABHEB_HUMAN	Q96IU4	Putative protein-lysine deacylase ABHD14B	6	FALSE	FALSE	BEpC_AB079	BEpC	C	127N	light	13.5006	729825	19.2365		0.0276987
sp|O15144|ARPC2_HUMAN	O15144	Actin-related protein 2/3 complex subunit 2	21	FALSE	FALSE	BEpC_AB079	BEpC	C	127N	light	13.4983	728169	19.2333		0.027694
sp|O14818|PSA7_HUMAN	O14818	Proteasome subunit alpha type-7	15	FALSE	FALSE	BEpC_AB079	BEpC	C	127N	light	13.4977	727752	19.2324		0.0276928
sp|Q969X5|ERGI1_HUMAN	Q969X5	Endoplasmic reticulum-Golgi intermediate compartment protein 1	7	FALSE	FALSE	BEpC_AB079	BEpC	C	127N	light	13.4962	726655	19.2303		0.0276897
sp|O75368|SH3L1_HUMAN	O75368	Adapter SH3BGRL	9	FALSE	FALSE	BEpC_AB079	BEpC	C	127N	light	13.4951	725875	19.2287		0.0276875
sp|Q96TA1|NIBA2_HUMAN	Q96TA1	Protein Niban 2	24	FALSE	FALSE	BEpC_AB079	BEpC	C	127N	light	13.4946	725452	19.2279		0.0276862
sp|P05091|ALDH2_HUMAN	P05091	Aldehyde dehydrogenase, mitochondrial	17	FALSE	FALSE	BEpC_AB079	BEpC	C	127N	light	13.4942	725202	19.2274		0.0276855
sp|Q92542|NICA_HUMAN	Q92542	Nicastrin	7	FALSE	FALSE	BEpC_AB079	BEpC	C	127N	light	13.4941	725127	19.2272		0.0276853
sp|P15586|GNS_HUMAN	P15586	N-acetylglucosamine-6-sulfatase	10	FALSE	FALSE	BEpC_AB079	BEpC	C	127N	light	13.491	722887	19.2228		0.0276789
sp|P61626|LYSC_HUMAN	P61626	Lysozyme C	4	FALSE	FALSE	BEpC_AB079	BEpC	C	127N	light	13.491	722876	19.2227		0.0276789
sp|P62857|RS28_HUMAN	P62857	Small ribosomal subunit protein eS28	2	FALSE	FALSE	BEpC_AB079	BEpC	C	127N	light	13.491	722850	19.2227		0.0276788
sp|Q14103|HNRPD_HUMAN	Q14103	Heterogeneous nuclear ribonucleoprotein D0	14	FALSE	FALSE	BEpC_AB079	BEpC	C	127N	light	13.4903	722393	19.2218		0.0276775
sp|Q02878|RL6_HUMAN	Q02878	Large ribosomal subunit protein eL6	18	FALSE	FALSE	BEpC_AB079	BEpC	C	127N	light	13.4879	720614	19.2182		0.0276723
sp|P00367|DHE3_HUMAN	P00367	Glutamate dehydrogenase 1, mitochondrial	23	FALSE	FALSE	BEpC_AB079	BEpC	C	127N	light	13.4868	719815	19.2166		0.02767
sp|P19440|GGT1_HUMAN	P19440	Glutathione hydrolase 1 proenzyme	16	FALSE	FALSE	BEpC_AB079	BEpC	C	127N	light	13.4852	718707	19.2144		0.0276668
sp|Q16762|THTR_HUMAN	Q16762	Thiosulfate sulfurtransferase	9	FALSE	FALSE	BEpC_AB079	BEpC	C	127N	light	13.4849	718452	19.2139		0.0276661
sp|P62910|RL32_HUMAN	P62910	Large ribosomal subunit protein eL32	6	FALSE	FALSE	BEpC_AB079	BEpC	C	127N	light	13.4837	717593	19.2122		0.0276636
sp|Q13011|ECH1_HUMAN	Q13011	Delta(3,5)-Delta(2,4)-dienoyl-CoA isomerase, mitochondrial	10	FALSE	FALSE	BEpC_AB079	BEpC	C	127N	light	13.4835	717506	19.212		0.0276634
sp|O60493|SNX3_HUMAN	O60493	Sorting nexin-3	7	FALSE	FALSE	BEpC_AB079	BEpC	C	127N	light	13.4819	716329	19.2096		0.02766
sp|P61009|SPCS3_HUMAN	P61009	Signal peptidase complex subunit 3	3	FALSE	FALSE	BEpC_AB079	BEpC	C	127N	light	13.4817	716217	19.2094		0.0276596
sp|Q99102|MUC4_HUMAN	Q99102	Mucin-4	25	FALSE	FALSE	BEpC_AB079	BEpC	C	127N	light	13.4817	716179	19.2093		0.0276595
sp|Q6ZVX7|FBX50_HUMAN	Q6ZVX7	F-box only protein 50	9	FALSE	FALSE	BEpC_AB079	BEpC	C	127N	light	13.4807	715477	19.2079		0.0276575
sp|P12956|XRCC6_HUMAN	P12956	X-ray repair cross-complementing protein 6	25	FALSE	FALSE	BEpC_AB079	BEpC	C	127N	light	13.4798	714850	19.2066		0.0276557
sp|Q13404|UB2V1_HUMAN	Q13404	Ubiquitin-conjugating enzyme E2 variant 1	10	FALSE	FALSE	BEpC_AB079	BEpC	C	127N	light	13.4775	713215	19.2033		0.0276509
sp|Q8NCG5|CHST4_HUMAN	Q8NCG5	Carbohydrate sulfotransferase 4	8	FALSE	FALSE	BEpC_AB079	BEpC	C	127N	light	13.4772	712976	19.2028		0.0276502
sp|Q16610|ECM1_HUMAN	Q16610	Extracellular matrix protein 1	13	FALSE	FALSE	BEpC_AB079	BEpC	C	127N	light	13.4771	712877	19.2026		0.0276499
sp|P36871|PGM1_HUMAN	P36871	Phosphoglucomutase-1	29	FALSE	FALSE	BEpC_AB079	BEpC	C	127N	light	13.476	712110	19.2011		0.0276477
sp|P17655|CAN2_HUMAN	P17655	Calpain-2 catalytic subunit	14	FALSE	FALSE	BEpC_AB079	BEpC	C	127N	light	13.4757	711884	19.2006		0.027647
sp|Q9NZP8|C1RL_HUMAN	Q9NZP8	Complement C1r subcomponent-like protein	9	FALSE	FALSE	BEpC_AB079	BEpC	C	127N	light	13.4752	711569	19.2		0.0276461
sp|P62701|RS4X_HUMAN	P62701	Small ribosomal subunit protein eS4, X isoform	19	FALSE	FALSE	BEpC_AB079	BEpC	C	127N	light	13.4752	711564	19.2		0.0276461
sp|P05388|RLA0_HUMAN	P05388	Large ribosomal subunit protein uL10	9	FALSE	FALSE	BEpC_AB079	BEpC	C	127N	light	13.475	711402	19.1997		0.0276456
sp|P78417|GSTO1_HUMAN	P78417	Glutathione S-transferase omega-1	12	FALSE	FALSE	BEpC_AB079	BEpC	C	127N	light	13.4747	711172	19.1992		0.0276449
sp|P00568|KAD1_HUMAN	P00568	Adenylate kinase isoenzyme 1	15	FALSE	FALSE	BEpC_AB079	BEpC	C	127N	light	13.4728	709843	19.1965		0.0276411
sp|P48556|PSMD8_HUMAN	P48556	26S proteasome non-ATPase regulatory subunit 8	8	FALSE	FALSE	BEpC_AB079	BEpC	C	127N	light	13.4725	709641	19.1961		0.0276405
sp|O75608|LYPA1_HUMAN	O75608	Acyl-protein thioesterase 1	5	FALSE	FALSE	BEpC_AB079	BEpC	C	127N	light	13.4714	708879	19.1945		0.0276382
sp|P47756|CAPZB_HUMAN	P47756	F-actin-capping protein subunit beta	18	FALSE	FALSE	BEpC_AB079	BEpC	C	127N	light	13.4713	708814	19.1944		0.027638
sp|Q9NRX2|RM17_HUMAN	Q9NRX2	Large ribosomal subunit protein bL17m	3	FALSE	FALSE	BEpC_AB079	BEpC	C	127N	light	13.4713	708799	19.1944		0.027638
sp|Q14002|CEAM7_HUMAN	Q14002	Carcinoembryonic antigen-related cell adhesion molecule 7	4	FALSE	FALSE	BEpC_AB079	BEpC	C	127N	light	13.4702	707988	19.1927		0.0276356
sp|Q5VWZ2|LYPL1_HUMAN	Q5VWZ2	Lysophospholipase-like protein 1	6	FALSE	FALSE	BEpC_AB079	BEpC	C	127N	light	13.4701	707950	19.1926		0.0276355
sp|Q9H3K6|BOLA2_HUMAN	Q9H3K6	BolA-like protein 2	4	FALSE	FALSE	BEpC_AB079	BEpC	C	127N	light	13.47	707868	19.1925		0.0276353
sp|P06576|ATPB_HUMAN	P06576	ATP synthase subunit beta, mitochondrial	20	FALSE	FALSE	BEpC_AB079	BEpC	C	127N	light	13.4689	707056	19.1908		0.0276329
sp|Q53FA7|QORX_HUMAN	Q53FA7	Quinone oxidoreductase PIG3	9	FALSE	FALSE	BEpC_AB079	BEpC	C	127N	light	13.4688	707007	19.1907		0.0276327
sp|P42766|RL35_HUMAN	P42766	Large ribosomal subunit protein uL29	6	FALSE	FALSE	BEpC_AB079	BEpC	C	127N	light	13.4683	706659	19.19		0.0276317
sp|O43490|PROM1_HUMAN	O43490	Prominin-1	30	FALSE	FALSE	BEpC_AB079	BEpC	C	127N	light	13.4681	706527	19.1897		0.0276313
sp|Q13277|STX3_HUMAN	Q13277	Syntaxin-3	14	FALSE	FALSE	BEpC_AB079	BEpC	C	127N	light	13.4675	706097	19.1889		0.0276301
sp|O95831|AIFM1_HUMAN	O95831	Apoptosis-inducing factor 1, mitochondrial	14	FALSE	FALSE	BEpC_AB079	BEpC	C	127N	light	13.4666	705445	19.1875		0.0276281
sp|P63241|IF5A1_HUMAN	P63241	Eukaryotic translation initiation factor 5A-1	8	FALSE	FALSE	BEpC_AB079	BEpC	C	127N	light	13.4665	705399	19.1874		0.027628
sp|Q9Y4K0|LOXL2_HUMAN	Q9Y4K0	Lysyl oxidase homolog 2	15	FALSE	FALSE	BEpC_AB079	BEpC	C	127N	light	13.464	703594	19.1837		0.0276227
sp|P08236|BGLR_HUMAN	P08236	Beta-glucuronidase	17	FALSE	FALSE	BEpC_AB079	BEpC	C	127N	light	13.4635	703293	19.1831		0.0276218
sp|P13473|LAMP2_HUMAN	P13473	Lysosome-associated membrane glycoprotein 2	3	FALSE	FALSE	BEpC_AB079	BEpC	C	127N	light	13.4633	703103	19.1827		0.0276212
sp|Q7Z404|TMC4_HUMAN	Q7Z404	Transmembrane channel-like protein 4	19	FALSE	FALSE	BEpC_AB079	BEpC	C	127N	light	13.4628	702776	19.1821		0.0276203
sp|Q5JWF2|GNAS1_HUMAN	Q5JWF2	Guanine nucleotide-binding protein G(s) subunit alpha isoforms XLas	16	FALSE	FALSE	BEpC_AB079	BEpC	C	127N	light	13.4626	702624	19.1817		0.0276198
sp|P09543|CN37_HUMAN	P09543	2',3'-cyclic-nucleotide 3'-phosphodiesterase	26	FALSE	FALSE	BEpC_AB079	BEpC	C	127N	light	13.4612	701674	19.1798		0.027617
sp|P39019|RS19_HUMAN	P39019	Small ribosomal subunit protein eS19	11	FALSE	FALSE	BEpC_AB079	BEpC	C	127N	light	13.4605	701185	19.1788		0.0276156
sp|Q969H8|MYDGF_HUMAN	Q969H8	Myeloid-derived growth factor	4	FALSE	FALSE	BEpC_AB079	BEpC	C	127N	light	13.4602	700937	19.1783		0.0276148
sp|P05067|A4_HUMAN	P05067	Amyloid-beta precursor protein	18	FALSE	FALSE	BEpC_AB079	BEpC	C	127N	light	13.4598	700688	19.1778		0.0276141
sp|O95336|6PGL_HUMAN	O95336	6-phosphogluconolactonase	6	FALSE	FALSE	BEpC_AB079	BEpC	C	127N	light	13.4598	700675	19.1777		0.0276141
sp|P05387|RLA2_HUMAN	P05387	Large ribosomal subunit protein P2	4	FALSE	FALSE	BEpC_AB079	BEpC	C	127N	light	13.4586	699860	19.1761		0.0276116
sp|O75937|DNJC8_HUMAN	O75937	DnaJ homolog subfamily C member 8	8	FALSE	FALSE	BEpC_AB079	BEpC	C	127N	light	13.4566	698448	19.1731		0.0276074
sp|O60664|PLIN3_HUMAN	O60664	Perilipin-3	18	FALSE	FALSE	BEpC_AB079	BEpC	C	127N	light	13.4551	697414	19.171		0.0276044
sp|P08865|RSSA_HUMAN	P08865	Small ribosomal subunit protein uS2	8	FALSE	FALSE	BEpC_AB079	BEpC	C	127N	light	13.4533	696124	19.1683		0.0276005
sp|P42330|AK1C3_HUMAN	P42330	Aldo-keto reductase family 1 member C3	9	FALSE	FALSE	BEpC_AB079	BEpC	C	127N	light	13.4526	695654	19.1674		0.0275991
sp|Q71RC9|SMIM5_HUMAN	Q71RC9	Small integral membrane protein 5	2	FALSE	FALSE	BEpC_AB079	BEpC	C	127N	light	13.452	695247	19.1665		0.0275979
sp|O14672|ADA10_HUMAN	O14672	Disintegrin and metalloproteinase domain-containing protein 10	15	FALSE	FALSE	BEpC_AB079	BEpC	C	127N	light	13.452	695208	19.1664		0.0275978
sp|O94905|ERLN2_HUMAN	O94905	Erlin-2	6	FALSE	FALSE	BEpC_AB079	BEpC	C	127N	light	13.4519	695132	19.1663		0.0275976
sp|P51858|HDGF_HUMAN	P51858	Hepatoma-derived growth factor	18	FALSE	FALSE	BEpC_AB079	BEpC	C	127N	light	13.4499	693742	19.1634		0.0275934
sp|P29992|GNA11_HUMAN	P29992	Guanine nucleotide-binding protein subunit alpha-11	8	FALSE	FALSE	BEpC_AB079	BEpC	C	127N	light	13.4499	693740	19.1634		0.0275934
sp|O15347|HMGB3_HUMAN	O15347	High mobility group protein B3	9	FALSE	FALSE	BEpC_AB079	BEpC	C	127N	light	13.4498	693694	19.1633		0.0275933
sp|Q01813|PFKAP_HUMAN	Q01813	ATP-dependent 6-phosphofructokinase, platelet type	29	FALSE	FALSE	BEpC_AB079	BEpC	C	127N	light	13.4466	691497	19.1587		0.0275867
sp|P50990|TCPQ_HUMAN	P50990	T-complex protein 1 subunit theta	29	FALSE	FALSE	BEpC_AB079	BEpC	C	127N	light	13.4445	690060	19.1557		0.0275823
sp|O60513|B4GT4_HUMAN	O60513	Beta-1,4-galactosyltransferase 4	10	FALSE	FALSE	BEpC_AB079	BEpC	C	127N	light	13.443	688984	19.1535		0.0275791
sp|Q06323|PSME1_HUMAN	Q06323	Proteasome activator complex subunit 1	16	FALSE	FALSE	BEpC_AB079	BEpC	C	127N	light	13.4409	687527	19.1504		0.0275747
sp|Q9NZ01|TECR_HUMAN	Q9NZ01	Very-long-chain enoyl-CoA reductase	10	FALSE	FALSE	BEpC_AB079	BEpC	C	127N	light	13.4405	687258	19.1498		0.0275739
sp|Q9Y275|TN13B_HUMAN	Q9Y275	Tumor necrosis factor ligand superfamily member 13B	2	FALSE	FALSE	BEpC_AB079	BEpC	C	127N	light	13.4404	687180	19.1497		0.0275737
sp|P37108|SRP14_HUMAN	P37108	Signal recognition particle 14 kDa protein	7	FALSE	FALSE	BEpC_AB079	BEpC	C	127N	light	13.44	686924	19.1491		0.0275729
sp|P68036|UB2L3_HUMAN	P68036	Ubiquitin-conjugating enzyme E2 L3	7	FALSE	FALSE	BEpC_AB079	BEpC	C	127N	light	13.4391	686292	19.1478		0.027571
sp|Q9H4A4|AMPB_HUMAN	Q9H4A4	Aminopeptidase B	18	FALSE	FALSE	BEpC_AB079	BEpC	C	127N	light	13.4386	685953	19.1471		0.0275699
sp|Q14165|MLEC_HUMAN	Q14165	Malectin	9	FALSE	FALSE	BEpC_AB079	BEpC	C	127N	light	13.4382	685727	19.1466		0.0275693
sp|P38646|GRP75_HUMAN	P38646	Stress-70 protein, mitochondrial	36	FALSE	FALSE	BEpC_AB079	BEpC	C	127N	light	13.4379	685468	19.1461		0.0275685
sp|P36507|MP2K2_HUMAN	P36507	Dual specificity mitogen-activated protein kinase kinase 2	7	FALSE	FALSE	BEpC_AB079	BEpC	C	127N	light	13.4367	684679	19.1444		0.0275661
sp|P32320|CDD_HUMAN	P32320	Cytidine deaminase	2	FALSE	FALSE	BEpC_AB079	BEpC	C	127N	light	13.4363	684414	19.1439		0.0275653
sp|Q14126|DSG2_HUMAN	Q14126	Desmoglein-2	29	FALSE	FALSE	BEpC_AB079	BEpC	C	127N	light	13.4356	683951	19.1429		0.0275639
sp|Q15084|PDIA6_HUMAN	Q15084	Protein disulfide-isomerase A6	15	FALSE	FALSE	BEpC_AB079	BEpC	C	127N	light	13.4354	683767	19.1425		0.0275633
sp|P01903|DRA_HUMAN	P01903	HLA class II histocompatibility antigen, DR alpha chain	4	FALSE	FALSE	BEpC_AB079	BEpC	C	127N	light	13.4348	683391	19.1417		0.0275622
sp|Q96G03|PGM2_HUMAN	Q96G03	Phosphopentomutase	35	FALSE	FALSE	BEpC_AB079	BEpC	C	127N	light	13.4348	683363	19.1416		0.0275621
sp|P62136|PP1A_HUMAN	P62136	Serine/threonine-protein phosphatase PP1-alpha catalytic subunit	5	FALSE	FALSE	BEpC_AB079	BEpC	C	127N	light	13.4344	683104	19.1411		0.0275613
sp|P54727|RD23B_HUMAN	P54727	UV excision repair protein RAD23 homolog B	13	FALSE	FALSE	BEpC_AB079	BEpC	C	127N	light	13.4341	682916	19.1407		0.0275607
sp|Q9UIV8|SPB13_HUMAN	Q9UIV8	Serpin B13	14	FALSE	FALSE	BEpC_AB079	BEpC	C	127N	light	13.432	681492	19.1377		0.0275564
sp|P48506|GSH1_HUMAN	P48506	Glutamate--cysteine ligase catalytic subunit	12	FALSE	FALSE	BEpC_AB079	BEpC	C	127N	light	13.4316	681201	19.1371		0.0275555
sp|P21217|FUT3_HUMAN	P21217	3-galactosyl-N-acetylglucosaminide 4-alpha-L-fucosyltransferase FUT3	14	FALSE	FALSE	BEpC_AB079	BEpC	C	127N	light	13.4314	681080	19.1368		0.0275551
sp|Q08345|DDR1_HUMAN	Q08345	Epithelial discoidin domain-containing receptor 1	17	FALSE	FALSE	BEpC_AB079	BEpC	C	127N	light	13.4306	680538	19.1357		0.0275535
sp|O43795|MYO1B_HUMAN	O43795	Unconventional myosin-Ib	48	FALSE	FALSE	BEpC_AB079	BEpC	C	127N	light	13.4299	680030	19.1346		0.0275519
sp|P08708|RS17_HUMAN	P08708	Small ribosomal subunit protein eS17	6	FALSE	FALSE	BEpC_AB079	BEpC	C	127N	light	13.4279	678699	19.1318		0.0275479
sp|O75884|RBBP9_HUMAN	O75884	Serine hydrolase RBBP9	3	FALSE	FALSE	BEpC_AB079	BEpC	C	127N	light	13.4246	676424	19.1269		0.0275409
sp|P40306|PSB10_HUMAN	P40306	Proteasome subunit beta type-10	5	FALSE	FALSE	BEpC_AB079	BEpC	C	127N	light	13.424	676020	19.1261		0.0275396
sp|Q14974|IMB1_HUMAN	Q14974	Importin subunit beta-1	21	FALSE	FALSE	BEpC_AB079	BEpC	C	127N	light	13.4215	674342	19.1225		0.0275345
sp|O60218|AK1BA_HUMAN	O60218	Aldo-keto reductase family 1 member B10	17	FALSE	FALSE	BEpC_AB079	BEpC	C	127N	light	13.4208	673880	19.1215		0.0275331
sp|P22692|IBP4_HUMAN	P22692	Insulin-like growth factor-binding protein 4	4	FALSE	FALSE	BEpC_AB079	BEpC	C	127N	light	13.4199	673287	19.1202		0.0275312
sp|Q9BS40|LXN_HUMAN	Q9BS40	Latexin	4	FALSE	FALSE	BEpC_AB079	BEpC	C	127N	light	13.4192	672767	19.1191		0.0275296
sp|Q9Y2Q3|GSTK1_HUMAN	Q9Y2Q3	Glutathione S-transferase kappa 1	6	FALSE	FALSE	BEpC_AB079	BEpC	C	127N	light	13.4177	671811	19.117		0.0275267
sp|Q10567|AP1B1_HUMAN	Q10567	AP-1 complex subunit beta-1	19	FALSE	FALSE	BEpC_AB079	BEpC	C	127N	light	13.4172	671485	19.1163		0.0275257
sp|P07099|HYEP_HUMAN	P07099	Epoxide hydrolase 1	19	FALSE	FALSE	BEpC_AB079	BEpC	C	127N	light	13.4167	671095	19.1155		0.0275244
sp|O75503|CLN5_HUMAN	O75503	Ceroid-lipofuscinosis neuronal protein 5	7	FALSE	FALSE	BEpC_AB079	BEpC	C	127N	light	13.4167	671086	19.1155		0.0275244
sp|Q9Y5Z4|HEBP2_HUMAN	Q9Y5Z4	Heme-binding protein 2	9	FALSE	FALSE	BEpC_AB079	BEpC	C	127N	light	13.4157	670429	19.1141		0.0275224
sp|O00533|NCHL1_HUMAN	O00533	Neural cell adhesion molecule L1-like protein	22	FALSE	FALSE	BEpC_AB079	BEpC	C	127N	light	13.4151	670033	19.1132		0.0275212
sp|P19021|AMD_HUMAN	P19021	Peptidyl-glycine alpha-amidating monooxygenase	29	FALSE	FALSE	BEpC_AB079	BEpC	C	127N	light	13.414	669290	19.1116		0.0275189
sp|P39060|COIA1_HUMAN	P39060	Collagen alpha-1(XVIII) chain	3	FALSE	FALSE	BEpC_AB079	BEpC	C	127N	light	13.4138	669146	19.1113		0.0275184
sp|P30679|GNA15_HUMAN	P30679	Guanine nucleotide-binding protein subunit alpha-15	8	FALSE	FALSE	BEpC_AB079	BEpC	C	127N	light	13.4117	667776	19.1084		0.0275141
sp|O00764|PDXK_HUMAN	O00764	Pyridoxal kinase	9	FALSE	FALSE	BEpC_AB079	BEpC	C	127N	light	13.4117	667740	19.1083		0.027514
sp|P27824|CALX_HUMAN	P27824	Calnexin	23	FALSE	FALSE	BEpC_AB079	BEpC	C	127N	light	13.4115	667622	19.108		0.0275137
sp|P49327|FAS_HUMAN	P49327	Fatty acid synthase	70	FALSE	FALSE	BEpC_AB079	BEpC	C	127N	light	13.4113	667519	19.1078		0.0275133
sp|Q92598|HS105_HUMAN	Q92598	Heat shock protein 105 kDa	19	FALSE	FALSE	BEpC_AB079	BEpC	C	127N	light	13.4105	666989	19.1066		0.0275117
sp|Q687X5|STEA4_HUMAN	Q687X5	Metalloreductase STEAP4	12	FALSE	FALSE	BEpC_AB079	BEpC	C	127N	light	13.4101	666685	19.106		0.0275108
sp|P40189|IL6RB_HUMAN	P40189	Interleukin-6 receptor subunit beta	13	FALSE	FALSE	BEpC_AB079	BEpC	C	127N	light	13.4096	666342	19.1053		0.0275097
sp|P0DJI8|SAA1_HUMAN	P0DJI8	Serum amyloid A-1 protein	9	FALSE	FALSE	BEpC_AB079	BEpC	C	127N	light	13.4068	664486	19.1012		0.0275039
sp|P05556|ITB1_HUMAN	P05556	Integrin beta-1	16	FALSE	FALSE	BEpC_AB079	BEpC	C	127N	light	13.4064	664251	19.1007		0.0275032
sp|Q15019|SEPT2_HUMAN	Q15019	Septin-2	8	FALSE	FALSE	BEpC_AB079	BEpC	C	127N	light	13.4057	663784	19.0997		0.0275017
sp|P35237|SPB6_HUMAN	P35237	Serpin B6	21	FALSE	FALSE	BEpC_AB079	BEpC	C	127N	light	13.4053	663498	19.0991		0.0275008
sp|P45954|ACDSB_HUMAN	P45954	Short/branched chain specific acyl-CoA dehydrogenase, mitochondrial	5	FALSE	FALSE	BEpC_AB079	BEpC	C	127N	light	13.405	663315	19.0987		0.0275002
sp|P21912|SDHB_HUMAN	P21912	Succinate dehydrogenase [ubiquinone] iron-sulfur subunit, mitochondrial	9	FALSE	FALSE	BEpC_AB079	BEpC	C	127N	light	13.4049	663229	19.0985		0.0275
sp|Q8NBJ4|GOLM1_HUMAN	Q8NBJ4	Golgi membrane protein 1	41	FALSE	FALSE	BEpC_AB079	BEpC	C	127N	light	13.4048	663211	19.0985		0.0274999
sp|Q9NQC3|RTN4_HUMAN	Q9NQC3	Reticulon-4	4	FALSE	FALSE	BEpC_AB079	BEpC	C	127N	light	13.4035	662310	19.0965		0.0274971
sp|P11413|G6PD_HUMAN	P11413	Glucose-6-phosphate 1-dehydrogenase	27	FALSE	FALSE	BEpC_AB079	BEpC	C	127N	light	13.4033	662203	19.0963		0.0274967
sp|P30153|2AAA_HUMAN	P30153	Serine/threonine-protein phosphatase 2A 65 kDa regulatory subunit A alpha isoform	18	FALSE	FALSE	BEpC_AB079	BEpC	C	127N	light	13.4026	661712	19.0952		0.0274952
sp|P62750|RL23A_HUMAN	P62750	Large ribosomal subunit protein uL23	12	FALSE	FALSE	BEpC_AB079	BEpC	C	127N	light	13.4003	660180	19.0918		0.0274904
sp|P61254|RL26_HUMAN	P61254	Large ribosomal subunit protein uL24	9	FALSE	FALSE	BEpC_AB079	BEpC	C	127N	light	13.3998	659860	19.0911		0.0274894
sp|P28062|PSB8_HUMAN	P28062	Proteasome subunit beta type-8	8	FALSE	FALSE	BEpC_AB079	BEpC	C	127N	light	13.3997	659811	19.091		0.0274892
sp|P61981|1433G_HUMAN	P61981	14-3-3 protein gamma	14	FALSE	FALSE	BEpC_AB079	BEpC	C	127N	light	13.3995	659694	19.0908		0.0274889
sp|P52565|GDIR1_HUMAN	P52565	Rho GDP-dissociation inhibitor 1	12	FALSE	FALSE	BEpC_AB079	BEpC	C	127N	light	13.3991	659385	19.0901		0.0274879
sp|Q8N271|PROM2_HUMAN	Q8N271	Prominin-2	15	FALSE	FALSE	BEpC_AB079	BEpC	C	127N	light	13.3955	657014	19.0849		0.0274804
sp|A0A0B4J2D5|GAL3B_HUMAN	A0A0B4J2D5	Putative glutamine amidotransferase-like class 1 domain-containing protein 3B, mitochondrial	9	FALSE	FALSE	BEpC_AB079	BEpC	C	127N	light	13.395	656684	19.0842		0.0274794
sp|P47895|AL1A3_HUMAN	P47895	Retinaldehyde dehydrogenase 3	20	FALSE	FALSE	BEpC_AB079	BEpC	C	127N	light	13.3949	656648	19.0841		0.0274792
sp|P61077|UB2D3_HUMAN	P61077	Ubiquitin-conjugating enzyme E2 D3	4	FALSE	FALSE	BEpC_AB079	BEpC	C	127N	light	13.3949	656622	19.0841		0.0274792
sp|Q8N4A0|GALT4_HUMAN	Q8N4A0	Polypeptide N-acetylgalactosaminyltransferase 4	14	FALSE	FALSE	BEpC_AB079	BEpC	C	127N	light	13.3937	655848	19.0823		0.0274767
sp|P07948|LYN_HUMAN	P07948	Tyrosine-protein kinase Lyn	23	FALSE	FALSE	BEpC_AB079	BEpC	C	127N	light	13.3935	655728	19.0821		0.0274763
sp|P26639|SYTC_HUMAN	P26639	Threonine--tRNA ligase 1, cytoplasmic	30	FALSE	FALSE	BEpC_AB079	BEpC	C	127N	light	13.3922	654878	19.0802		0.0274736
sp|Q92626|PXDN_HUMAN	Q92626	Peroxidasin homolog	47	FALSE	FALSE	BEpC_AB079	BEpC	C	127N	light	13.3921	654814	19.0801		0.0274734
sp|P35914|HMGCL_HUMAN	P35914	Hydroxymethylglutaryl-CoA lyase, mitochondrial	7	FALSE	FALSE	BEpC_AB079	BEpC	C	127N	light	13.3898	653315	19.0768		0.0274687
sp|Q5MNZ9|WIPI1_HUMAN	Q5MNZ9	WD repeat domain phosphoinositide-interacting protein 1	4	FALSE	FALSE	BEpC_AB079	BEpC	C	127N	light	13.3869	651407	19.0725		0.0274626
sp|Q13630|FCL_HUMAN	Q13630	GDP-L-fucose synthase	8	FALSE	FALSE	BEpC_AB079	BEpC	C	127N	light	13.386	650844	19.0713		0.0274608
sp|P08603|CFAH_HUMAN	P08603	Complement factor H	32	FALSE	FALSE	BEpC_AB079	BEpC	C	127N	light	13.3856	650579	19.0707		0.02746
sp|P18206|VINC_HUMAN	P18206	Vinculin	74	FALSE	FALSE	BEpC_AB079	BEpC	C	127N	light	13.3832	649005	19.0672		0.0274549
sp|Q06210|GFPT1_HUMAN	Q06210	Glutamine--fructose-6-phosphate aminotransferase [isomerizing] 1	18	FALSE	FALSE	BEpC_AB079	BEpC	C	127N	light	13.3822	648334	19.0657		0.0274528
sp|Q7RTV0|PHF5A_HUMAN	Q7RTV0	PHD finger-like domain-containing protein 5A	3	FALSE	FALSE	BEpC_AB079	BEpC	C	127N	light	13.3801	647026	19.0628		0.0274486
sp|Q12907|LMAN2_HUMAN	Q12907	Vesicular integral-membrane protein VIP36	8	FALSE	FALSE	BEpC_AB079	BEpC	C	127N	light	13.3791	646331	19.0613		0.0274463
sp|O00182|LEG9_HUMAN	O00182	Galectin-9	7	FALSE	FALSE	BEpC_AB079	BEpC	C	127N	light	13.3784	645913	19.0603		0.027445
sp|P05787|K2C8_HUMAN	P05787	Keratin, type II cytoskeletal 8	40	FALSE	FALSE	BEpC_AB079	BEpC	C	127N	light	13.3782	645770	19.06		0.0274445
sp|P48643|TCPE_HUMAN	P48643	T-complex protein 1 subunit epsilon	24	FALSE	FALSE	BEpC_AB079	BEpC	C	127N	light	13.3779	645590	19.0596		0.027444
sp|Q5XKP0|MIC13_HUMAN	Q5XKP0	MIC	2	FALSE	FALSE	BEpC_AB079	BEpC	C	127N	light	13.3779	645555	19.0595		0.0274438
sp|O60687|SRPX2_HUMAN	O60687	Sushi repeat-containing protein SRPX2	12	FALSE	FALSE	BEpC_AB079	BEpC	C	127N	light	13.3761	644446	19.057		0.0274403
sp|Q15293|RCN1_HUMAN	Q15293	Reticulocalbin-1	14	FALSE	FALSE	BEpC_AB079	BEpC	C	127N	light	13.3746	643446	19.0548		0.027437
sp|P27487|DPP4_HUMAN	P27487	Dipeptidyl peptidase 4	22	FALSE	FALSE	BEpC_AB079	BEpC	C	127N	light	13.3699	640457	19.0481		0.0274274
sp|P09455|RET1_HUMAN	P09455	Retinol-binding protein 1	6	FALSE	FALSE	BEpC_AB079	BEpC	C	127N	light	13.3684	639496	19.0459		0.0274243
sp|P13667|PDIA4_HUMAN	P13667	Protein disulfide-isomerase A4	39	FALSE	FALSE	BEpC_AB079	BEpC	C	127N	light	13.368	639194	19.0452		0.0274233
sp|P25786|PSA1_HUMAN	P25786	Proteasome subunit alpha type-1	18	FALSE	FALSE	BEpC_AB079	BEpC	C	127N	light	13.3673	638784	19.0443		0.0274219
sp|P48147|PPCE_HUMAN	P48147	Prolyl endopeptidase	23	FALSE	FALSE	BEpC_AB079	BEpC	C	127N	light	13.3664	638205	19.043		0.0274201
sp|Q7Z7D3|VTCN1_HUMAN	Q7Z7D3	V-set domain-containing T-cell activation inhibitor 1	9	FALSE	FALSE	BEpC_AB079	BEpC	C	127N	light	13.3658	637822	19.0421		0.0274188
sp|P63165|SUMO1_HUMAN	P63165	Small ubiquitin-related modifier 1	5	FALSE	FALSE	BEpC_AB079	BEpC	C	127N	light	13.365	637300	19.041		0.0274171
sp|Q15257|PTPA_HUMAN	Q15257	Serine/threonine-protein phosphatase 2A activator	10	FALSE	FALSE	BEpC_AB079	BEpC	C	127N	light	13.3629	635947	19.0379		0.0274127
sp|P48507|GSH0_HUMAN	P48507	Glutamate--cysteine ligase regulatory subunit	5	FALSE	FALSE	BEpC_AB079	BEpC	C	127N	light	13.36	634143	19.0338		0.0274068
sp|Q15738|NSDHL_HUMAN	Q15738	Sterol-4-alpha-carboxylate 3-dehydrogenase, decarboxylating	6	FALSE	FALSE	BEpC_AB079	BEpC	C	127N	light	13.357	632256	19.0295		0.0274006
sp|Q01105|SET_HUMAN	Q01105	Protein SET	11	FALSE	FALSE	BEpC_AB079	BEpC	C	127N	light	13.3563	631805	19.0285		0.0273991
sp|Q99436|PSB7_HUMAN	Q99436	Proteasome subunit beta type-7	5	FALSE	FALSE	BEpC_AB079	BEpC	C	127N	light	13.3563	631766	19.0284		0.027399
sp|P62993|GRB2_HUMAN	P62993	Growth factor receptor-bound protein 2	11	FALSE	FALSE	BEpC_AB079	BEpC	C	127N	light	13.3562	631747	19.0283		0.0273989
sp|P0C7P4|UCRIL_HUMAN	P0C7P4	Putative cytochrome b-c1 complex subunit Rieske-like protein 1	6	FALSE	FALSE	BEpC_AB079	BEpC	C	127N	light	13.3561	631674	19.0282		0.0273987
sp|Q9NR28|DBLOH_HUMAN	Q9NR28	Diablo IAP-binding mitochondrial protein	4	FALSE	FALSE	BEpC_AB079	BEpC	C	127N	light	13.3555	631272	19.0272		0.0273974
sp|Q56VL3|OCAD2_HUMAN	Q56VL3	OCIA domain-containing protein 2	5	FALSE	FALSE	BEpC_AB079	BEpC	C	127N	light	13.3552	631111	19.0269		0.0273968
sp|P20674|COX5A_HUMAN	P20674	Cytochrome c oxidase subunit 5A, mitochondrial	5	FALSE	FALSE	BEpC_AB079	BEpC	C	127N	light	13.3521	629126	19.0223		0.0273903
sp|P13798|ACPH_HUMAN	P13798	Acylamino-acid-releasing enzyme	16	FALSE	FALSE	BEpC_AB079	BEpC	C	127N	light	13.3519	629012	19.0221		0.0273899
sp|Q9BS26|ERP44_HUMAN	Q9BS26	Endoplasmic reticulum resident protein 44	8	FALSE	FALSE	BEpC_AB079	BEpC	C	127N	light	13.3506	628181	19.0202		0.0273872
sp|Q96JB6|LOXL4_HUMAN	Q96JB6	Lysyl oxidase homolog 4	16	FALSE	FALSE	BEpC_AB079	BEpC	C	127N	light	13.3495	627511	19.0186		0.027385
sp|Q96DG6|CMBL_HUMAN	Q96DG6	Carboxymethylenebutenolidase homolog	5	FALSE	FALSE	BEpC_AB079	BEpC	C	127N	light	13.3481	626643	19.0166		0.0273821
sp|O75947|ATP5H_HUMAN	O75947	ATP synthase subunit d, mitochondrial	6	FALSE	FALSE	BEpC_AB079	BEpC	C	127N	light	13.3451	624748	19.0123		0.0273758
sp|P51668|UB2D1_HUMAN	P51668	Ubiquitin-conjugating enzyme E2 D1	2	FALSE	FALSE	BEpC_AB079	BEpC	C	127N	light	13.344	624085	19.0107		0.0273736
sp|Q13217|DNJC3_HUMAN	Q13217	DnaJ homolog subfamily C member 3	21	FALSE	FALSE	BEpC_AB079	BEpC	C	127N	light	13.3421	622871	19.0079		0.0273695
sp|O00462|MANBA_HUMAN	O00462	Beta-mannosidase	20	FALSE	FALSE	BEpC_AB079	BEpC	C	127N	light	13.3414	622456	19.007		0.0273682
sp|P08134|RHOC_HUMAN	P08134	Rho-related GTP-binding protein RhoC	6	FALSE	FALSE	BEpC_AB079	BEpC	C	127N	light	13.3408	622052	19.006		0.0273668
sp|P40394|ADH7_HUMAN	P40394	All-trans-retinol dehydrogenase [NAD(+)] ADH7	7	FALSE	FALSE	BEpC_AB079	BEpC	C	127N	light	13.3401	621650	19.0051		0.0273655
sp|Q99519|NEUR1_HUMAN	Q99519	Sialidase-1	9	FALSE	FALSE	BEpC_AB079	BEpC	C	127N	light	13.3387	620732	19.003		0.0273624
sp|P62495|ERF1_HUMAN	P62495	Eukaryotic peptide chain release factor subunit 1	8	FALSE	FALSE	BEpC_AB079	BEpC	C	127N	light	13.3383	620525	19.0025		0.0273617
sp|Q9NPJ3|ACO13_HUMAN	Q9NPJ3	Acyl-coenzyme A thioesterase 13	2	FALSE	FALSE	BEpC_AB079	BEpC	C	127N	light	13.3374	619954	19.0011		0.0273598
sp|Q9UNW1|MINP1_HUMAN	Q9UNW1	Multiple inositol polyphosphate phosphatase 1	8	FALSE	FALSE	BEpC_AB079	BEpC	C	127N	light	13.3366	619445	19		0.0273581
sp|P34897|GLYM_HUMAN	P34897	Serine hydroxymethyltransferase, mitochondrial	13	FALSE	FALSE	BEpC_AB079	BEpC	C	127N	light	13.3362	619193	18.9994		0.0273572
sp|P20073|ANXA7_HUMAN	P20073	Annexin A7	16	FALSE	FALSE	BEpC_AB079	BEpC	C	127N	light	13.3359	619041	18.999		0.0273567
sp|P07947|YES_HUMAN	P07947	Tyrosine-protein kinase Yes	13	FALSE	FALSE	BEpC_AB079	BEpC	C	127N	light	13.3336	617607	18.9957		0.0273519
sp|Q9P289|STK26_HUMAN	Q9P289	Serine/threonine-protein kinase 26	18	FALSE	FALSE	BEpC_AB079	BEpC	C	127N	light	13.3333	617395	18.9952		0.0273512
sp|Q9H0E2|TOLIP_HUMAN	Q9H0E2	Toll-interacting protein	9	FALSE	FALSE	BEpC_AB079	BEpC	C	127N	light	13.333	617225	18.9948		0.0273506
sp|Q92688|AN32B_HUMAN	Q92688	Acidic leucine-rich nuclear phosphoprotein 32 family member B	4	FALSE	FALSE	BEpC_AB079	BEpC	C	127N	light	13.3328	617118	18.9945		0.0273503
sp|P98172|EFNB1_HUMAN	P98172	Ephrin-B1	2	FALSE	FALSE	BEpC_AB079	BEpC	C	127N	light	13.3315	616291	18.9926		0.0273475
sp|Q969N2|PIGT_HUMAN	Q969N2	GPI transamidase component PIG-T	3	FALSE	FALSE	BEpC_AB079	BEpC	C	127N	light	13.3312	616138	18.9922		0.027347
sp|P43251|BTD_HUMAN	P43251	Biotinidase	5	FALSE	FALSE	BEpC_AB079	BEpC	C	127N	light	13.3291	614829	18.9892		0.0273425
sp|Q14651|PLSI_HUMAN	Q14651	Plastin-1	22	FALSE	FALSE	BEpC_AB079	BEpC	C	127N	light	13.329	614788	18.9891		0.0273424
sp|P51993|FUT6_HUMAN	P51993	4-galactosyl-N-acetylglucosaminide 3-alpha-L-fucosyltransferase FUT6	5	FALSE	FALSE	BEpC_AB079	BEpC	C	127N	light	13.3288	614648	18.9887		0.0273419
sp|P45984|MK09_HUMAN	P45984	Mitogen-activated protein kinase 9	3	FALSE	FALSE	BEpC_AB079	BEpC	C	127N	light	13.3287	614607	18.9887		0.0273418
sp|Q8WVQ1|CANT1_HUMAN	Q8WVQ1	Soluble calcium-activated nucleotidase 1	14	FALSE	FALSE	BEpC_AB079	BEpC	C	127N	light	13.3274	613767	18.9867		0.027339
sp|P05023|AT1A1_HUMAN	P05023	Sodium/potassium-transporting ATPase subunit alpha-1	36	FALSE	FALSE	BEpC_AB079	BEpC	C	127N	light	13.3273	613704	18.9865		0.0273387
sp|O60462|NRP2_HUMAN	O60462	Neuropilin-2	29	FALSE	FALSE	BEpC_AB079	BEpC	C	127N	light	13.3261	613018	18.9849		0.0273364
sp|P30411|BKRB2_HUMAN	P30411	B2 bradykinin receptor	2	FALSE	FALSE	BEpC_AB079	BEpC	C	127N	light	13.3213	610025	18.9779		0.0273262
sp|P17096|HMGA1_HUMAN	P17096	High mobility group protein HMG-I/HMG-Y	10	FALSE	FALSE	BEpC_AB079	BEpC	C	127N	light	13.32	609270	18.9761		0.0273237
sp|Q8WW22|DNJA4_HUMAN	Q8WW22	DnaJ homolog subfamily A member 4	2	FALSE	FALSE	BEpC_AB079	BEpC	C	127N	light	13.3191	608688	18.9747		0.0273217
sp|P46777|RL5_HUMAN	P46777	Large ribosomal subunit protein uL18	14	FALSE	FALSE	BEpC_AB079	BEpC	C	127N	light	13.3181	608125	18.9734		0.0273198
sp|P33121|ACSL1_HUMAN	P33121	Long-chain-fatty-acid--CoA ligase 1	18	FALSE	FALSE	BEpC_AB079	BEpC	C	127N	light	13.3176	607818	18.9726		0.0273187
sp|P61313|RL15_HUMAN	P61313	Large ribosomal subunit protein eL15	12	FALSE	FALSE	BEpC_AB079	BEpC	C	127N	light	13.3175	607728	18.9724		0.0273184
sp|O15195|VILL_HUMAN	O15195	Villin-like protein	37	FALSE	FALSE	BEpC_AB079	BEpC	C	127N	light	13.3143	605795	18.9678		0.0273118
sp|P46776|RL27A_HUMAN	P46776	Large ribosomal subunit protein uL15	4	FALSE	FALSE	BEpC_AB079	BEpC	C	127N	light	13.3122	604502	18.9647		0.0273074
sp|P22626|ROA2_HUMAN	P22626	Heterogeneous nuclear ribonucleoproteins A2/B1	23	FALSE	FALSE	BEpC_AB079	BEpC	C	127N	light	13.3117	604247	18.9641		0.0273065
sp|P46108|CRK_HUMAN	P46108	Adapter molecule crk	12	FALSE	FALSE	BEpC_AB079	BEpC	C	127N	light	13.3106	603589	18.9626		0.0273042
sp|O00151|PDLI1_HUMAN	O00151	PDZ and LIM domain protein 1	11	FALSE	FALSE	BEpC_AB079	BEpC	C	127N	light	13.3097	603034	18.9612		0.0273023
sp|P53680|AP2S1_HUMAN	P53680	AP-2 complex subunit sigma	2	FALSE	FALSE	BEpC_AB079	BEpC	C	127N	light	13.3093	602795	18.9607		0.0273015
sp|Q15262|PTPRK_HUMAN	Q15262	Receptor-type tyrosine-protein phosphatase kappa	20	FALSE	FALSE	BEpC_AB079	BEpC	C	127N	light	13.3082	602095	18.959		0.0272991
sp|Q9UN36|NDRG2_HUMAN	Q9UN36	Protein NDRG2	6	FALSE	FALSE	BEpC_AB079	BEpC	C	127N	light	13.3076	601745	18.9581		0.0272979
sp|P79483|DRB3_HUMAN	P79483	HLA class II histocompatibility antigen, DR beta 3 chain	4	FALSE	FALSE	BEpC_AB079	BEpC	C	127N	light	13.3058	600644	18.9555		0.0272941
sp|Q9H008|LHPP_HUMAN	Q9H008	Phospholysine phosphohistidine inorganic pyrophosphate phosphatase	2	FALSE	FALSE	BEpC_AB079	BEpC	C	127N	light	13.3055	600512	18.9552		0.0272936
sp|P19971|TYPH_HUMAN	P19971	Thymidine phosphorylase	10	FALSE	FALSE	BEpC_AB079	BEpC	C	127N	light	13.3051	600247	18.9545		0.0272927
sp|P62333|PRS10_HUMAN	P62333	26S proteasome regulatory subunit 10B	14	FALSE	FALSE	BEpC_AB079	BEpC	C	127N	light	13.305	600172	18.9544		0.0272924
sp|Q96QK1|VPS35_HUMAN	Q96QK1	Vacuolar protein sorting-associated protein 35	18	FALSE	FALSE	BEpC_AB079	BEpC	C	127N	light	13.3044	599799	18.9535		0.0272911
sp|P61326|MGN_HUMAN	P61326	Protein mago nashi homolog	3	FALSE	FALSE	BEpC_AB079	BEpC	C	127N	light	13.304	599571	18.9529		0.0272903
sp|P22061|PIMT_HUMAN	P22061	Protein-L-isoaspartate(D-aspartate) O-methyltransferase	8	FALSE	FALSE	BEpC_AB079	BEpC	C	127N	light	13.3024	598610	18.9506		0.027287
sp|P04632|CPNS1_HUMAN	P04632	Calpain small subunit 1	6	FALSE	FALSE	BEpC_AB079	BEpC	C	127N	light	13.302	598407	18.9501		0.0272863
sp|Q9P0L0|VAPA_HUMAN	Q9P0L0	Vesicle-associated membrane protein-associated protein A	11	FALSE	FALSE	BEpC_AB079	BEpC	C	127N	light	13.2985	596299	18.945		0.027279
sp|Q9UHX1|PUF60_HUMAN	Q9UHX1	Poly(U)-binding-splicing factor PUF60	11	FALSE	FALSE	BEpC_AB079	BEpC	C	127N	light	13.2984	596211	18.9448		0.0272787
sp|Q8IWA5|CTL2_HUMAN	Q8IWA5	Choline transporter-like protein 2	11	FALSE	FALSE	BEpC_AB079	BEpC	C	127N	light	13.2981	596044	18.9444		0.0272781
sp|Q07020|RL18_HUMAN	Q07020	Large ribosomal subunit protein eL18	6	FALSE	FALSE	BEpC_AB079	BEpC	C	127N	light	13.2967	595255	18.9425		0.0272753
sp|P31930|QCR1_HUMAN	P31930	Cytochrome b-c1 complex subunit 1, mitochondrial	11	FALSE	FALSE	BEpC_AB079	BEpC	C	127N	light	13.2963	595000	18.9419		0.0272744
sp|P38117|ETFB_HUMAN	P38117	Electron transfer flavoprotein subunit beta	11	FALSE	FALSE	BEpC_AB079	BEpC	C	127N	light	13.2949	594157	18.9398		0.0272715
sp|Q16836|HCDH_HUMAN	Q16836	Hydroxyacyl-coenzyme A dehydrogenase, mitochondrial	11	FALSE	FALSE	BEpC_AB079	BEpC	C	127N	light	13.294	593647	18.9386		0.0272697
sp|P40227|TCPZ_HUMAN	P40227	T-complex protein 1 subunit zeta	20	FALSE	FALSE	BEpC_AB079	BEpC	C	127N	light	13.294	593594	18.9385		0.0272695
sp|Q9BWD1|THIC_HUMAN	Q9BWD1	Acetyl-CoA acetyltransferase, cytosolic	10	FALSE	FALSE	BEpC_AB079	BEpC	C	127N	light	13.2934	593288	18.9377		0.0272685
sp|Q15369|ELOC_HUMAN	Q15369	Elongin-C	4	FALSE	FALSE	BEpC_AB079	BEpC	C	127N	light	13.2912	591976	18.9345		0.0272639
sp|Q96I99|SUCB2_HUMAN	Q96I99	Succinate--CoA ligase [GDP-forming] subunit beta, mitochondrial	13	FALSE	FALSE	BEpC_AB079	BEpC	C	127N	light	13.2896	591040	18.9322		0.0272606
sp|P17844|DDX5_HUMAN	P17844	Probable ATP-dependent RNA helicase DDX5	9	FALSE	FALSE	BEpC_AB079	BEpC	C	127N	light	13.2893	590824	18.9317		0.0272598
sp|P20062|TCO2_HUMAN	P20062	Transcobalamin-2	13	FALSE	FALSE	BEpC_AB079	BEpC	C	127N	light	13.2881	590125	18.93		0.0272574
sp|Q9UHL4|DPP2_HUMAN	Q9UHL4	Dipeptidyl peptidase 2	12	FALSE	FALSE	BEpC_AB079	BEpC	C	127N	light	13.2877	589885	18.9294		0.0272565
sp|Q96FW1|OTUB1_HUMAN	Q96FW1	Ubiquitin thioesterase OTUB1	8	FALSE	FALSE	BEpC_AB079	BEpC	C	127N	light	13.2873	589651	18.9288		0.0272557
sp|Q13162|PRDX4_HUMAN	Q13162	Peroxiredoxin-4	5	FALSE	FALSE	BEpC_AB079	BEpC	C	127N	light	13.2841	587752	18.9242		0.027249
sp|P57735|RAB25_HUMAN	P57735	Ras-related protein Rab-25	12	FALSE	FALSE	BEpC_AB079	BEpC	C	127N	light	13.2835	587446	18.9234		0.0272479
sp|P49821|NDUV1_HUMAN	P49821	NADH dehydrogenase [ubiquinone] flavoprotein 1, mitochondrial	7	FALSE	FALSE	BEpC_AB079	BEpC	C	127N	light	13.2834	587353	18.9232		0.0272476
sp|P47755|CAZA2_HUMAN	P47755	F-actin-capping protein subunit alpha-2	5	FALSE	FALSE	BEpC_AB079	BEpC	C	127N	light	13.283	587139	18.9227		0.0272468
sp|P09417|DHPR_HUMAN	P09417	Dihydropteridine reductase	5	FALSE	FALSE	BEpC_AB079	BEpC	C	127N	light	13.2818	586427	18.9209		0.0272443
sp|P30084|ECHM_HUMAN	P30084	Enoyl-CoA hydratase, mitochondrial	12	FALSE	FALSE	BEpC_AB079	BEpC	C	127N	light	13.2798	585226	18.918		0.02724
sp|O14493|CLD4_HUMAN	O14493	Claudin-4	2	FALSE	FALSE	BEpC_AB079	BEpC	C	127N	light	13.2774	583830	18.9145		0.0272351
sp|Q9BUD6|SPON2_HUMAN	Q9BUD6	Spondin-2	7	FALSE	FALSE	BEpC_AB079	BEpC	C	127N	light	13.2766	583359	18.9134		0.0272334
sp|P07384|CAN1_HUMAN	P07384	Calpain-1 catalytic subunit	23	FALSE	FALSE	BEpC_AB079	BEpC	C	127N	light	13.2753	582619	18.9115		0.0272308
sp|Q9BRF8|CPPED_HUMAN	Q9BRF8	Serine/threonine-protein phosphatase CPPED1	8	FALSE	FALSE	BEpC_AB079	BEpC	C	127N	light	13.275	582468	18.9112		0.0272302
sp|Q6DD88|ATLA3_HUMAN	Q6DD88	Atlastin-3	8	FALSE	FALSE	BEpC_AB079	BEpC	C	127N	light	13.2746	582221	18.9106		0.0272293
sp|O43676|NDUB3_HUMAN	O43676	NADH dehydrogenase [ubiquinone] 1 beta subcomplex subunit 3	5	FALSE	FALSE	BEpC_AB079	BEpC	C	127N	light	13.2741	581947	18.9099		0.0272284
sp|O43708|MAAI_HUMAN	O43708	Maleylacetoacetate isomerase	3	FALSE	FALSE	BEpC_AB079	BEpC	C	127N	light	13.2736	581632	18.9091		0.0272272
sp|O14684|PTGES_HUMAN	O14684	Prostaglandin E synthase	3	FALSE	FALSE	BEpC_AB079	BEpC	C	127N	light	13.2718	580563	18.9064		0.0272234
sp|Q9HDC9|APMAP_HUMAN	Q9HDC9	Adipocyte plasma membrane-associated protein	9	FALSE	FALSE	BEpC_AB079	BEpC	C	127N	light	13.2716	580484	18.9062		0.0272231
sp|P11310|ACADM_HUMAN	P11310	Medium-chain specific acyl-CoA dehydrogenase, mitochondrial	14	FALSE	FALSE	BEpC_AB079	BEpC	C	127N	light	13.2701	579590	18.904		0.0272199
sp|O95498|VNN2_HUMAN	O95498	Pantetheine hydrolase VNN2	5	FALSE	FALSE	BEpC_AB079	BEpC	C	127N	light	13.2689	578928	18.9024		0.0272176
sp|P49591|SYSC_HUMAN	P49591	Serine--tRNA ligase, cytoplasmic	13	FALSE	FALSE	BEpC_AB079	BEpC	C	127N	light	13.2671	577868	18.8997		0.0272138
sp|Q12931|TRAP1_HUMAN	Q12931	Heat shock protein 75 kDa, mitochondrial	13	FALSE	FALSE	BEpC_AB079	BEpC	C	127N	light	13.2664	577439	18.8987		0.0272122
sp|E9PAV3|NACAM_HUMAN	E9PAV3	Nascent polypeptide-associated complex subunit alpha, muscle-specific form	6	FALSE	FALSE	BEpC_AB079	BEpC	C	127N	light	13.265	576667	18.8967		0.0272094
sp|Q0VGL1|LTOR4_HUMAN	Q0VGL1	Ragulator complex protein LAMTOR4	2	FALSE	FALSE	BEpC_AB079	BEpC	C	127N	light	13.2613	574518	18.8913		0.0272017
sp|O15371|EIF3D_HUMAN	O15371	Eukaryotic translation initiation factor 3 subunit D	11	FALSE	FALSE	BEpC_AB079	BEpC	C	127N	light	13.2607	574207	18.8906		0.0272006
sp|P63010|AP2B1_HUMAN	P63010	AP-2 complex subunit beta	11	FALSE	FALSE	BEpC_AB079	BEpC	C	127N	light	13.2589	573172	18.888		0.0271968
sp|Q8WXI7|MUC16_HUMAN	Q8WXI7	Mucin-16	48	FALSE	FALSE	BEpC_AB079	BEpC	C	127N	light	13.2586	572980	18.8875		0.0271961
sp|Q13443|ADAM9_HUMAN	Q13443	Disintegrin and metalloproteinase domain-containing protein 9	17	FALSE	FALSE	BEpC_AB079	BEpC	C	127N	light	13.258	572648	18.8866		0.0271949
sp|P53621|COPA_HUMAN	P53621	Coatomer subunit alpha	36	FALSE	FALSE	BEpC_AB079	BEpC	C	127N	light	13.2578	572504	18.8863		0.0271944
sp|Q9BXI6|TB10A_HUMAN	Q9BXI6	TBC1 domain family member 10A	17	FALSE	FALSE	BEpC_AB079	BEpC	C	127N	light	13.2574	572279	18.8857		0.0271936
sp|P35527|K1C9_HUMAN	P35527	Keratin, type I cytoskeletal 9	22	FALSE	FALSE	BEpC_AB079	BEpC	C	127N	light	13.2573	572229	18.8856		0.0271934
sp|P13611|CSPG2_HUMAN	P13611	Versican core protein	25	FALSE	FALSE	BEpC_AB079	BEpC	C	127N	light	13.2526	569569	18.8789		0.0271837
sp|P21283|VATC1_HUMAN	P21283	V-type proton ATPase subunit C 1	11	FALSE	FALSE	BEpC_AB079	BEpC	C	127N	light	13.2515	568949	18.8773		0.0271814
sp|P17405|ASM_HUMAN	P17405	Sphingomyelin phosphodiesterase	3	FALSE	FALSE	BEpC_AB079	BEpC	C	127N	light	13.2513	568804	18.8769		0.0271809
sp|Q14914|PTGR1_HUMAN	Q14914	Prostaglandin reductase 1	11	FALSE	FALSE	BEpC_AB079	BEpC	C	127N	light	13.2508	568501	18.8762		0.0271798
sp|O75351|VPS4B_HUMAN	O75351	Vacuolar protein sorting-associated protein 4B	21	FALSE	FALSE	BEpC_AB079	BEpC	C	127N	light	13.2502	568174	18.8753		0.0271786
sp|Q99873|ANM1_HUMAN	Q99873	Protein arginine N-methyltransferase 1	10	FALSE	FALSE	BEpC_AB079	BEpC	C	127N	light	13.2494	567719	18.8742		0.0271769
sp|Q9UBP4|DKK3_HUMAN	Q9UBP4	Dickkopf-related protein 3	2	FALSE	FALSE	BEpC_AB079	BEpC	C	127N	light	13.2492	567608	18.8739		0.0271765
sp|Q8NCC3|PAG15_HUMAN	Q8NCC3	Phospholipase A2 group XV	5	FALSE	FALSE	BEpC_AB079	BEpC	C	127N	light	13.2484	567159	18.8727		0.0271749
sp|P12004|PCNA_HUMAN	P12004	Proliferating cell nuclear antigen	8	FALSE	FALSE	BEpC_AB079	BEpC	C	127N	light	13.2482	567045	18.8725		0.0271745
sp|Q9HB63|NET4_HUMAN	Q9HB63	Netrin-4	10	FALSE	FALSE	BEpC_AB079	BEpC	C	127N	light	13.2473	566559	18.8712		0.0271727
sp|O43175|SERA_HUMAN	O43175	D-3-phosphoglycerate dehydrogenase	12	FALSE	FALSE	BEpC_AB079	BEpC	C	127N	light	13.2461	565883	18.8695		0.0271702
sp|Q8N1Q1|CAH13_HUMAN	Q8N1Q1	Carbonic anhydrase 13	6	FALSE	FALSE	BEpC_AB079	BEpC	C	127N	light	13.2454	565475	18.8685		0.0271687
sp|Q6UXN9|WDR82_HUMAN	Q6UXN9	WD repeat-containing protein 82	6	FALSE	FALSE	BEpC_AB079	BEpC	C	127N	light	13.2439	564592	18.8662		0.0271655
sp|Q9HAT2|SIAE_HUMAN	Q9HAT2	Sialate O-acetylesterase	14	FALSE	FALSE	BEpC_AB079	BEpC	C	127N	light	13.2397	562246	18.8602		0.0271568
sp|P49281|NRAM2_HUMAN	P49281	Natural resistance-associated macrophage protein 2	2	FALSE	FALSE	BEpC_AB079	BEpC	C	127N	light	13.2397	562224	18.8601		0.0271567
sp|Q99832|TCPH_HUMAN	Q99832	T-complex protein 1 subunit eta	24	FALSE	FALSE	BEpC_AB079	BEpC	C	127N	light	13.2395	562110	18.8598		0.0271563
sp|Q9H845|ACAD9_HUMAN	Q9H845	Complex I assembly factor ACAD9, mitochondrial	10	FALSE	FALSE	BEpC_AB079	BEpC	C	127N	light	13.2393	561998	18.8596		0.0271559
sp|Q9UJ70|NAGK_HUMAN	Q9UJ70	N-acetyl-D-glucosamine kinase	14	FALSE	FALSE	BEpC_AB079	BEpC	C	127N	light	13.238	561303	18.8578		0.0271533
sp|P12955|PEPD_HUMAN	P12955	Xaa-Pro dipeptidase	6	FALSE	FALSE	BEpC_AB079	BEpC	C	127N	light	13.238	561276	18.8577		0.0271532
sp|O75436|VP26A_HUMAN	O75436	Vacuolar protein sorting-associated protein 26A	10	FALSE	FALSE	BEpC_AB079	BEpC	C	127N	light	13.2376	561054	18.8571		0.0271524
sp|P05155|IC1_HUMAN	P05155	Plasma protease C1 inhibitor	16	FALSE	FALSE	BEpC_AB079	BEpC	C	127N	light	13.2365	560464	18.8556		0.0271502
sp|P28070|PSB4_HUMAN	P28070	Proteasome subunit beta type-4	6	FALSE	FALSE	BEpC_AB079	BEpC	C	127N	light	13.2355	559885	18.8541		0.0271481
sp|P53618|COPB_HUMAN	P53618	Coatomer subunit beta	20	FALSE	FALSE	BEpC_AB079	BEpC	C	127N	light	13.2347	559424	18.8529		0.0271464
sp|Q99536|VAT1_HUMAN	Q99536	Synaptic vesicle membrane protein VAT-1 homolog	10	FALSE	FALSE	BEpC_AB079	BEpC	C	127N	light	13.2315	557653	18.8484		0.0271398
sp|O94826|TOM70_HUMAN	O94826	Mitochondrial import receptor subunit TOM70	15	FALSE	FALSE	BEpC_AB079	BEpC	C	127N	light	13.2303	557016	18.8467		0.0271374
sp|Q9BZZ5|API5_HUMAN	Q9BZZ5	Apoptosis inhibitor 5	14	FALSE	FALSE	BEpC_AB079	BEpC	C	127N	light	13.2299	556762	18.846		0.0271365
sp|Q03169|TNAP2_HUMAN	Q03169	Tumor necrosis factor alpha-induced protein 2	29	FALSE	FALSE	BEpC_AB079	BEpC	C	127N	light	13.2296	556618	18.8457		0.0271359
sp|P43304|GPDM_HUMAN	P43304	Glycerol-3-phosphate dehydrogenase, mitochondrial	22	FALSE	FALSE	BEpC_AB079	BEpC	C	127N	light	13.2285	555980	18.844		0.0271335
sp|Q08257|QOR_HUMAN	Q08257	Quinone oxidoreductase	8	FALSE	FALSE	BEpC_AB079	BEpC	C	127N	light	13.2277	555551	18.8429		0.0271319
sp|O15427|MOT4_HUMAN	O15427	Monocarboxylate transporter 4	6	FALSE	FALSE	BEpC_AB079	BEpC	C	127N	light	13.2276	555470	18.8427		0.0271316
sp|P35080|PROF2_HUMAN	P35080	Profilin-2	7	FALSE	FALSE	BEpC_AB079	BEpC	C	127N	light	13.2229	552901	18.836		0.027122
sp|P00746|CFAD_HUMAN	P00746	Complement factor D	2	FALSE	FALSE	BEpC_AB079	BEpC	C	127N	light	13.2229	552859	18.8359		0.0271218
sp|Q15149|PLEC_HUMAN	Q15149	Plectin	306	FALSE	FALSE	BEpC_AB079	BEpC	C	127N	light	13.2216	552157	18.8341		0.0271192
sp|Q8WVP5|TP8L1_HUMAN	Q8WVP5	Tumor necrosis factor alpha-induced protein 8-like protein 1	2	FALSE	FALSE	BEpC_AB079	BEpC	C	127N	light	13.2212	551941	18.8335		0.0271184
sp|Q6YHK3|CD109_HUMAN	Q6YHK3	CD109 antigen	34	FALSE	FALSE	BEpC_AB079	BEpC	C	127N	light	13.2209	551763	18.833		0.0271177
sp|P54802|ANAG_HUMAN	P54802	Alpha-N-acetylglucosaminidase	13	FALSE	FALSE	BEpC_AB079	BEpC	C	127N	light	13.2176	549943	18.8283		0.0271109
sp|Q92484|ASM3A_HUMAN	Q92484	Acid sphingomyelinase-like phosphodiesterase 3a	9	FALSE	FALSE	BEpC_AB079	BEpC	C	127N	light	13.2172	549727	18.8277		0.02711
sp|Q86SF2|GALT7_HUMAN	Q86SF2	N-acetylgalactosaminyltransferase 7	22	FALSE	FALSE	BEpC_AB079	BEpC	C	127N	light	13.2172	549727	18.8277		0.02711
sp|O60437|PEPL_HUMAN	O60437	Periplakin	131	FALSE	FALSE	BEpC_AB079	BEpC	C	127N	light	13.2165	549374	18.8268		0.0271087
sp|P78371|TCPB_HUMAN	P78371	T-complex protein 1 subunit beta	22	FALSE	FALSE	BEpC_AB079	BEpC	C	127N	light	13.2162	549169	18.8262		0.0271079
sp|O95630|STABP_HUMAN	O95630	STAM-binding protein	9	FALSE	FALSE	BEpC_AB079	BEpC	C	127N	light	13.2158	548959	18.8257		0.0271071
sp|P61513|RL37A_HUMAN	P61513	Large ribosomal subunit protein eL43	5	FALSE	FALSE	BEpC_AB079	BEpC	C	127N	light	13.2157	548931	18.8256		0.027107
sp|P61353|RL27_HUMAN	P61353	Large ribosomal subunit protein eL27	9	FALSE	FALSE	BEpC_AB079	BEpC	C	127N	light	13.2153	548693	18.825		0.0271061
sp|Q14697|GANAB_HUMAN	Q14697	Neutral alpha-glucosidase AB	30	FALSE	FALSE	BEpC_AB079	BEpC	C	127N	light	13.2153	548678	18.8249		0.0271061
sp|O15305|PMM2_HUMAN	O15305	Phosphomannomutase 2	10	FALSE	FALSE	BEpC_AB079	BEpC	C	127N	light	13.2147	548369	18.8241		0.0271049
sp|P42685|FRK_HUMAN	P42685	Tyrosine-protein kinase FRK	16	FALSE	FALSE	BEpC_AB079	BEpC	C	127N	light	13.2138	547869	18.8228		0.027103
sp|Q96QR8|PURB_HUMAN	Q96QR8	Transcriptional activator protein Pur-beta	6	FALSE	FALSE	BEpC_AB079	BEpC	C	127N	light	13.2134	547628	18.8222		0.0271021
[truncated: 3,052 more rows]

## Sheet: BEpC_AB0839
protein_Id	IDcolumn	description	nrPeptides	CON	REV	Name	Group_	CONTROL	channel	isotopeLabel	medpolish	exp_medpolish	normalized_protein_abundance		% abund
[truncated: 3,900 more rows]

[truncated: 3 more sheets: NEpC_AB038, NEpC_AB060, NEpC_AB063]
